# Supplementary material for: Male and female mice show significant differences in hepatic transcriptomic response to 2,3,7,8-tetrachlorodibenzo-p-dioxin
Source: BMC Genomics. 2015 Aug 20;16(1):625. doi: 10.1186/s12864-015-1840-6 (PMC4546048; doi:10.1186/s12864-015-1840-6)
Supplement: Additional file 3: — Pathway Analysis. Pathway analysis was performed using GOMiner software to identify enriched gene ontologies within each sex/dose cohort. Enrichment scores and FDR-adjusted p-values are provided. (XLS 2546 kb) [file 12864_2015_1840_MOESM3_ESM.xls]

## Sheet: GOMiner_Results
	Term	F125.Enr	F125.Q	F250.Enr	F250.Q	F500.Enr	F500.Q	F1000.Enr	F1000.Q	M125.Enr	M125.Q	M250.Enr	M250.Q	M500.Enr	M500.Q	M1000.Enr	M1000.Q
GO:0000002	mitochondrial genome maintenance	0	0.996446	0	0.993163	0	0.980565	0	0.965423	0	1.00183	0	0.974438	0	0.962131	0	0.997987
GO:0000003	reproduction	1.3403	0.487463	1.21726	0.538924	1.29651	0.226174	1.43584	0.256379	1.09297	1.10304	0.979864	0.811765	1.12664	0.616206	1.38583	0.315455
GO:0000012	single strand break repair	0	0.997942	0	0.964554	0	0.989877	0	0.981771	0	1.00449	0	0.983224	0	0.947953	0	0.954279
GO:0000018	regulation of DNA recombination	0	0.932449	0	0.901944	0.756298	0.812704	0	0.84694	0.546486	1.10607	0	0.942281	0	0.895363	0	0.931888
GO:0000028	ribosomal small subunit assembly	0	0.997942	0	0.964554	0	0.989877	0	0.981771	0	1.00449	5.09232	0.525253	6.4406	0.43698	6.60195	0.48393
GO:0000030	mannosyltransferase activity	0	0.987857	3.56855	0.56029	1.62895	0.672425	0	0.985146	0	1	0	0.98482	0	0.985189	0	0.983304
GO:0000038	very long-chain fatty acid metabolic process	5.76455	0.101448	4.79909	0.196966	4.38131	0.040102	5.36292	0.145515	1.58292	1.1218	3.16075	0.329264	5.33015	0.078696	5.46368	0.072253
GO:0000041	transition metal ion transport	2.90229	0.317717	2.57729	0.299668	2.94116	0.039318	1.44004	0.618877	0.637567	1.10645	0.42436	0.928551	1.07343	0.748329	1.10032	0.815993
GO:0000045	autophagic vacuole assembly	0	0.956273	0	0.908219	1.24567	0.726971	0	0.866236	0	1.01352	0	0.948877	0	0.905499	2.3301	0.716206
GO:0000049	tRNA binding	1.81709	0.794852	0	0.952193	0.92071	0.779571	0	0.901485	0.665288	1.11406	2.65686	0.501034	0	0.95471	1.72225	0.770882
GO:0000050	urea cycle	4.64366	0.662458	5.15458	0.498851	2.35293	0.594763	5.76017	0.430534	1.70018	1.11899	6.78977	0.250533	4.29373	0.519353	0	0.943592
GO:0000052	citrulline metabolic process	0	0.981999	0	0.937308	2.35293	0.594763	0	0.860311	0	1.04777	0	0.955594	0	0.895063	0	0.943592
GO:0000060	protein import into nucleus translocation	0	1	0	0.998817	0	0.975548	0	1	0.637567	1.11489	1.27308	0.804895	1.61015	0.703096	1.65049	0.778106
GO:0000062	acyl-CoA binding	0	0.992358	0	0.944581	1.32352	0.714747	0	0.997887	0	1.01352	0	0.97256	2.41522	0.626963	2.47573	0.704353
GO:0000070	mitotic sister chromatid segregation	0	0.990156	1.71819	0.673242	0.784309	0.806609	0	0.940056	0	1.01352	0	0.993957	0	0.962826	0	0.997054
GO:0000075	cell cycle checkpoint	1.44114	0.7621	1.5997	0.583334	1.46044	0.461171	1.19176	0.666453	0.879403	1.11091	0.70239	0.891425	0.444179	0.86763	0.455307	0.933228
GO:0000076	DNA replication checkpoint	0	0.9535	0	0.931953	0	0.941423	0	0.898408	0	1.03931	6.11079	0.483072	0	0.933694	0	0.969553
GO:0000077	DNA damage checkpoint	1.77842	0.748858	0.987047	0.762831	1.80224	0.393319	1.10301	0.717612	0.325566	1.09231	1.30017	0.750579	0.822204	0.811957	0.842802	0.887215
GO:0000079	regulation of cyclin-dependent protein kinase activity	2.38817	0.664764	3.97639	0.237359	1.81512	0.461114	4.44356	0.185568	1.31157	1.12512	0.87297	0.856783	2.2082	0.529125	3.39529	0.293403
GO:0000080	G1 phase of mitotic cell cycle	0	0.938119	0	0.900043	0	0.91134	0	0.913944	2.78211	1.02484	5.55526	0.291383	7.02611	0.23198	7.20213	0.227657
GO:0000082	G1 S transition of mitotic cell cycle	1.16091	0.817961	1.28864	0.680618	1.17646	0.657122	1.44004	0.618877	0.425045	1.09233	0.848721	0.855262	1.61015	0.587911	2.20065	0.381346
GO:0000084	S phase of mitotic cell cycle	4.64366	0.293	5.15458	0.181709	3.13723	0.192489	3.84011	0.312827	1.13345	1.11538	2.26326	0.580886	2.86249	0.441873	2.9342	0.489588
GO:0000086	G2 M transition of mitotic cell cycle	1.54789	0.808929	3.43639	0.378735	1.56862	0.602606	3.84011	0.312827	1.13345	1.11538	1.13163	0.819553	1.43124	0.722392	1.4671	0.796838
GO:0000087	M phase of mitotic cell cycle	0.169202	0.934797	0.375637	0.877981	0.342937	0.901773	0.209885	0.846638	0.743398	1.10479	0.618501	0.928261	0.469355	0.885199	0.160371	0.936079
GO:0000089	mitotic metaphase	0	0.9535	0	0.931953	0	0.941423	0	0.898408	0	1.03931	0	0.992167	0	0.933694	0	0.969553
GO:0000096	sulfur amino acid metabolic process	2.08965	0.775602	0	0.976006	2.11763	0.472471	2.59208	0.571873	0	1.01352	1.5277	0.766572	0	0.903174	0	0.97935
GO:0000097	sulfur amino acid biosynthetic process	0	0.938119	0	0.900043	1.92512	0.636742	0	0.913944	0	1.04961	0	0.947915	0	0.900475	0	0.939892
GO:0000104	succinate dehydrogenase activity	0	0.9535	0	0.931953	0	0.941423	0	0.898408	0	1.03931	0	0.992167	0	0.933694	0	0.969553
GO:0000118	histone deacetylase complex	0	0.966282	0	0.992102	0.588232	0.846243	0	0.97297	1.27513	1.12357	1.69744	0.680043	2.14687	0.546049	2.20065	0.60509
GO:0000122	negative regulation of transcription from RNA polymerase II promoter	1.00706	0.826645	1.25759	0.583158	0.956762	0.747208	0.936895	0.725259	1.47485	0.646253	1.47248	0.348417	1.04757	0.712609	0.835186	0.896553
GO:0000123	histone acetyltransferase complex	0	0.979864	0	0.987213	0.371515	0.887149	0	0.961332	0.268449	1.08553	0.536034	0.914962	0.677958	0.834884	0.694942	0.90851
GO:0000127	transcription factor TFIIIC complex	0	0.997942	0	0.964554	0	0.989877	0	0.981771	0	1.00449	0	0.983224	0	0.947953	0	0.954279
GO:0000132	establishment of mitotic spindle orientation	0	0.997942	0	0.964554	3.52939	0.499247	0	0.981771	0	1.00449	0	0.983224	0	0.947953	0	0.954279
GO:0000137	Golgi cis cisterna	0	0.987282	0	0.974499	0	0.993938	0	0.991656	0	1.008	0	0.96897	0	0.970792	0	0.978832
GO:0000139	Golgi membrane	2.17106	0.322918	1.20497	0.661749	2.06263	0.066843	1.0099	0.703797	0.89425	1.11117	1.78562	0.324271	2.00746	0.273206	1.80053	0.362296
GO:0000145	exocyst	5.97042	0.61004	6.62731	0.442954	0	0.993938	0	0.991656	0	1.008	0	0.96897	0	0.970792	0	0.978832
GO:0000146	microfilament motor activity	0	0.981999	0	0.937308	0	0.91982	0	0.860311	1.70018	1.11899	6.78977	0.250533	4.29373	0.519353	0	0.943592
GO:0000149	SNARE binding	2.08965	0.702979	0	0.901164	1.05882	0.729839	0	0.904725	1.14762	1.11762	2.29155	0.436404	1.93218	0.584603	0.990292	0.864288
GO:0000151	ubiquitin ligase complex	0.753026	0.881535	0.835877	0.785362	0.572333	0.873677	1.40112	0.599275	0.689262	1.10639	0.825782	0.863487	1.39256	0.61594	1.07059	0.811112
GO:0000152	nuclear ubiquitin ligase complex	1.67172	0.802444	1.85565	0.660881	0.847054	0.795811	2.07366	0.611488	1.22413	1.11353	2.44432	0.543338	1.54574	0.70985	0	0.995214
GO:0000153	cytoplasmic ubiquitin ligase complex	0	0.987282	0	0.974499	0	0.993938	0	0.991656	0	1.008	0	0.96897	0	0.970792	0	0.978832
GO:0000154	rRNA modification	0	0.9535	0	0.931953	0	0.941423	0	0.898408	0	1.03931	0	0.992167	0	0.933694	0	0.969553
GO:0000155	two-component sensor activity	0	0.994079	0	0.990401	0	0.998426	0	0.996035	1.53016	1.11249	0	0.992633	0	0.986166	0	0.998983
GO:0000159	protein phosphatase type 2A complex	0	0.994079	0	0.990401	0	0.998426	0	0.996035	1.53016	1.11249	0	0.992633	0	0.986166	3.96117	0.603065
GO:0000160	two-component signal transduction system (phosphorelay)	0	0.938119	0	0.900043	0	0.91134	0	0.913944	1.39106	1.11483	0	0.947915	0	0.900475	0	0.939892
GO:0000164	protein phosphatase type 1 complex	0	0.9535	0	0.931953	4.23527	0.450216	10.3683	0.310374	0	1.03931	0	0.992167	0	0.933694	0	0.969553
GO:0000165	MAPKKK cascade	0.830324	0.875966	1.53613	0.381078	1.33229	0.33983	2.23159	0.080826	1.26669	0.963033	1.21406	0.643966	1.53551	0.341366	0.918152	0.864381
GO:0000166	nucleotide binding	1.28249	0.278361	1.24282	0.263445	1.05211	0.549689	1.16157	0.413822	0.954022	1.11273	1.07155	0.62957	0.978795	0.761073	1.08049	0.665061
GO:0000175	3'-5'-exoribonuclease activity	0	0.994079	0	0.990401	0	0.998426	0	0.996035	0	1.01118	0	0.992633	0	0.986166	0	0.998983
GO:0000178	exosome (RNase complex)	0	0.987857	0	0.948998	0	0.983781	0	0.985146	0	1	2.3503	0.692482	0	0.985189	3.04705	0.661059
GO:0000183	chromatin silencing at rDNA	0	0.991691	0	0.978886	0	0.953323	0	0.948069	0	1.001	0	0.999302	0	0.980356	0	0.994371
GO:0000184	nuclear-transcribed mRNA catabolic process nonsense-mediated decay	1.81709	0.794852	0	0.952193	0	0.975548	0	0.901485	0.665288	1.11406	1.32843	0.798085	0	0.95471	1.72225	0.770882
GO:0000186	activation of MAPKK activity	1.4926	0.813786	4.97049	0.18519	2.26889	0.361285	5.55445	0.14313	2.18594	0.942896	3.27364	0.315902	4.14038	0.236461	2.82941	0.495179
GO:0000187	activation of MAPK activity	0.605695	0.904801	2.01701	0.504229	1.84142	0.315105	1.50265	0.608573	1.33058	1.12131	0	0.98566	0.560052	0.852129	0	0.988909
GO:0000188	inactivation of MAPK activity	3.79936	0.695497	4.21738	0.534328	1.92512	0.636742	4.71287	0.464395	1.39106	1.11483	0	0.947915	0	0.900475	0	0.939892
GO:0000209	protein polyubiquitination	0	0.979864	0	0.987213	0.423527	0.876692	0	0.983044	0.918097	1.10877	0.611079	0.901586	0.772872	0.819626	0	0.988909
GO:0000217	DNA secondary structure binding	0	0.95872	0	0.890558	0	0.921289	0	0.931153	1.09297	1.10888	0	0.957384	0	0.912428	0	0.971542
GO:0000226	microtubule cytoskeleton organization	0.254835	0.933123	0.848619	0.783659	0.774744	0.83178	0.948321	0.724328	0.74642	1.10638	1.11783	0.744869	0.706895	0.844381	0.724604	0.912722
GO:0000228	nuclear chromosome	1.36281	0.725558	1.51276	0.521862	0.92071	0.765705	1.12699	0.654913	0.582127	1.09209	0.996324	0.808151	0.420039	0.885051	0.430562	0.944308
GO:0000239	pachytene	11.9408	0.196978	13.2546	0.130553	6.05038	0.209236	14.8119	0.094492	2.18594	1.1148	4.36485	0.566041	5.52051	0.466055	5.65881	0.517967
GO:0000242	pericentriolar material	0	0.938119	0	0.900043	0	0.91134	0	0.913944	0	1.04961	0	0.947915	0	0.900475	0	0.939892
GO:0000245	spliceosome assembly	0	0.992358	0	0.944581	0	0.999522	0	0.997887	0.956351	1.10663	0	0.97256	0	0.953637	0	0.98485
GO:0000266	mitochondrial fission	0	0.994079	0	0.990401	0	0.998426	0	0.996035	0	1.01118	0	0.992633	0	0.986166	0	0.998983
GO:0000267	cell fraction	1.92891	0.001	1.80527	0.008317	1.60979	0.001556	2.01736	0.000364	0.997028	1.11551	1.79729	0.000357	1.71361	0.01161	1.82823	0.00114
GO:0000270	peptidoglycan metabolic process	6.96549	0.582771	0	0.964554	0	0.989877	0	0.981771	2.55027	1.11527	5.09232	0.525253	6.4406	0.43698	6.60195	0.48393
GO:0000271	polysaccharide biosynthetic process	1.30603	0.802125	2.17459	0.452397	1.98528	0.284829	1.62005	0.590511	0.717263	1.11483	2.38703	0.309753	0.603806	0.847822	0.618933	0.917949
GO:0000272	polysaccharide catabolic process	1.44114	0.81647	3.19939	0.418381	0.730219	0.818304	1.78764	0.636142	1.05528	1.11838	2.10717	0.600697	2.66507	0.470108	1.36592	0.808989
GO:0000275	mitochondrial proton-transporting ATP synthase complex catalytic core F(1)	0	0.9535	0	0.931953	0	0.941423	0	0.898408	0	1.03931	0	0.992167	0	0.933694	0	0.969553
GO:0000276	mitochondrial proton-transporting ATP synthase complex coupling factor F(o)	0	0.9535	0	0.931953	0	0.941423	0	0.898408	0	1.03931	0	0.992167	0	0.933694	0	0.969553
GO:0000278	mitotic cell cycle	0.645807	0.922102	0.921679	0.764438	0.74795	0.876621	0.801083	0.788341	0.709346	1.09056	0.876824	0.869169	1.10898	0.654228	0.786987	0.919298
GO:0000279	M phase	0.69462	0.913868	0.899552	0.771975	0.762583	0.8656	0.718027	0.806747	0.847735	1.11389	0.677096	0.928548	0.642276	0.870871	0.219455	0.935042
GO:0000280	nuclear division	0.173415	0.934969	0.384989	0.877194	0.351475	0.901709	0.21511	0.846558	0.761906	1.10363	0.633899	0.928608	0.48104	0.884685	0.164364	0.936248
GO:0000287	magnesium ion binding	1.34816	0.750517	0.598596	0.839943	1.50284	0.327181	1.33785	0.589483	1.18464	1.11456	1.37986	0.600901	0.997254	0.753923	1.02224	0.820918
GO:0000288	nuclear-transcribed mRNA catabolic process deadenylation-dependent decay	0	0.994079	0	0.990401	0	0.998426	0	0.996035	1.53016	1.11249	0	0.992633	0	0.986166	0	0.998983
GO:0000289	nuclear-transcribed mRNA poly(A) tail shortening	0	0.997942	0	0.964554	0	0.989877	0	0.981771	0	1.00449	0	0.983224	0	0.947953	0	0.954279
GO:0000299	integral to membrane of membrane fraction	0	0.995678	0	0.997077	0	1	0	0.974885	0.805348	1.11426	0	0.99395	0	0.957623	0	0.995189
GO:0000300	peripheral to membrane of membrane fraction	0	0.991691	0	0.978886	0	0.953323	0	0.948069	5.73811	0.525122	0	0.999302	9.6609	0.165628	4.95146	0.54581
GO:0000302	response to reactive oxygen species	1.7659	0.697203	1.96019	0.519159	1.78955	0.327508	1.46033	0.617338	1.07758	1.11392	1.29101	0.72783	1.08855	0.743363	1.11582	0.813816
GO:0000303	response to superoxide	2.98521	0.739116	0	0.890558	1.5126	0.687994	0	0.931153	0	1.00959	0	0.957384	0	0.912428	0	0.971542
GO:0000305	response to oxygen radical	2.7862	0.745801	0	0.915199	2.82351	0.376511	0	0.920252	0	1.01352	0	0.976819	0	0.973753	2.64078	0.691259
GO:0000307	cyclin-dependent protein kinase holoenzyme complex	0	0.961693	3.09275	0.581156	1.41176	0.704083	3.4561	0.5192	0	1.01352	0	0.976819	2.57624	0.618847	2.64078	0.691259
GO:0000313	organellar ribosome	0	0.979864	0	0.966833	1.03299	0.737699	0	0.92087	0	1.01352	0	0.98566	0	1	0	0.988909
GO:0000314	organellar small ribosomal subunit	0	0.987857	0	0.948998	3.2579	0.33793	0	0.985146	0	1	0	0.98482	0	0.985189	0	0.983304
GO:0000315	organellar large ribosomal subunit	0	0.965436	0	0.976006	0	0.977777	0	0.934683	0	1.01352	0	0.958367	0	0.903174	0	0.97935
GO:0000320	re-entry into mitotic cell cycle	0	0.9535	9.27824	0.368008	0	0.941423	0	0.898408	3.06032	1.1199	0	0.992167	0	0.933694	0	0.969553
GO:0000323	lytic vacuole	1.68671	0.465713	1.87229	0.263057	1.61434	0.192581	1.85979	0.249831	0.892022	1.11609	1.37013	0.542738	1.03974	0.725	1.06578	0.79423
GO:0000346	transcription export complex	13.931	0.174087	0	0.964554	7.05878	0.182176	0	0.981771	0	1.00449	0	0.983224	6.4406	0.43698	6.60195	0.48393
GO:0000347	THO complex	8.35859	0.535025	0	0.931953	4.23527	0.450216	0	0.898408	0	1.03931	0	0.992167	0	0.933694	0	0.969553
GO:0000375	RNA splicing via transesterification reactions	1.79113	0.694048	0	0.987213	0.302519	0.896903	0	0.961332	0.437189	1.09299	0.436485	0.929392	0.552051	0.8534	1.13176	0.810827
GO:0000377	RNA splicing via transesterification reactions with bulged adenosine as nucleophile	1.21139	0.813768	0	0.987213	0.306903	0.896339	0	0.961332	0.443525	1.09268	0.442811	0.92924	0.560052	0.852129	1.14817	0.807144
GO:0000380	alternative nuclear mRNA splicing via spliceosome	0	0.987857	0	0.948998	0	0.983781	0	0.985146	1.17705	1.11424	0	0.98482	0	0.985189	0	0.983304
GO:0000381	regulation of alternative nuclear mRNA splicing via spliceosome	0	0.981999	0	0.937308	0	0.91982	0	0.860311	1.70018	1.11899	0	0.955594	0	0.895063	0	0.943592
GO:0000387	spliceosomal snRNP assembly	3.34344	0.539165	0	0.954216	0.847054	0.795811	0	0.9414	0	1.01352	0	0.959507	0	0.959221	1.58447	0.785886
GO:0000398	nuclear mRNA splicing via spliceosome	1.21139	0.813768	0	0.987213	0.306903	0.896339	0	0.961332	0.443525	1.09268	0.442811	0.92924	0.560052	0.852129	1.14817	0.807144
GO:0000400	four-way junction DNA binding	0	0.9535	0	0.931953	0	0.941423	0	0.898408	0	1.03931	0	0.992167	0	0.933694	0	0.969553
GO:0000403	Y-form DNA binding	0	0.9535	0	0.931953	0	0.941423	0	0.898408	0	1.03931	0	0.992167	0	0.933694	0	0.969553
GO:0000405	bubble DNA binding	0	0.9535	0	0.931953	0	0.941423	0	0.898408	0	1.03931	0	0.992167	0	0.933694	0	0.969553
GO:0000407	pre-autophagosomal structure	0	0.987282	0	0.974499	0	0.993938	0	0.991656	2.18594	1.1148	0	0.96897	0	0.970792	0	0.978832
GO:0000421	autophagic vacuole membrane	0	0.9535	0	0.931953	0	0.941423	0	0.898408	3.06032	1.1199	0	0.992167	0	0.933694	0	0.969553
GO:0000428	DNA-directed RNA polymerase complex	0	0.992358	0	0.944581	0	0.999522	0	0.997887	0	1.01352	0	0.97256	0	0.953637	0	0.98485
GO:0000445	THO complex part of transcription export complex	8.35859	0.535025	0	0.931953	4.23527	0.450216	0	0.898408	0	1.03931	0	0.992167	0	0.933694	0	0.969553
GO:0000502	proteasome complex	0	0.979864	0.843476	0.786572	0.385024	0.883951	0	0.961332	0	1.01352	0	0.98566	0	1	0	0.988909
GO:0000578	embryonic axis specification	0	0.962303	0	0.939047	0	0.975548	0	0.904645	0.695528	1.11535	0	0.954434	0	0.909476	0	0.955969
GO:0000710	meiotic mismatch repair	0	0.997942	0	0.964554	0	0.989877	0	0.981771	2.55027	1.11527	0	0.983224	0	0.947953	0	0.954279
GO:0000718	nucleotide-excision repair DNA damage removal	3.79936	0.482512	4.21738	0.317942	0.962561	0.772465	2.35643	0.588718	0	1.01352	0	0.954434	0	0.909476	0	0.955969
GO:0000723	telomere maintenance	1.30603	0.826747	1.44972	0.699948	0.661761	0.830144	1.62005	0.650301	0.478175	1.10603	0	0.98566	0	0.90683	0	0.934432
GO:0000724	double-strand break repair via homologous recombination	1.81709	0.794852	2.01701	0.645235	0.92071	0.779571	0	0.901485	1.33058	1.12631	0	0.958739	0	0.95471	0	0.958681
GO:0000725	recombinational repair	1.81709	0.794852	2.01701	0.645235	0.92071	0.779571	0	0.901485	1.33058	1.12631	0	0.958739	0	0.95471	0	0.958681
GO:0000726	non-recombinational repair	0	0.994079	0	0.990401	0	0.998426	0	0.996035	0	1.01118	0	0.992633	0	0.986166	0	0.998983
GO:0000731	DNA synthesis involved in DNA repair	0	0.987282	6.62731	0.442954	0	0.993938	0	0.991656	0	1.008	4.36485	0.566041	5.52051	0.466055	5.65881	0.517967
GO:0000737	DNA catabolic process endonucleolytic	0	0.995678	0	0.997077	0	1	0	0.974885	0	1.01352	0	0.99395	0	0.957623	0	0.995189
GO:0000738	DNA catabolic process exonucleolytic	0	0.997942	0	0.964554	0	0.989877	0	0.981771	0	1.00449	0	0.983224	0	0.947953	0	0.954279
GO:0000768	syncytium formation by plasma membrane fusion	0	0.987857	0	0.948998	1.62895	0.672425	0	0.985146	1.17705	1.11424	4.70061	0.325125	2.97258	0.595199	3.04705	0.661059
GO:0000775	chromosome centromeric region	0.66338	0.903965	0.368184	0.869286	0.504199	0.888307	0.411441	0.833103	0.728648	1.10758	0.484983	0.92992	0.61339	0.853077	0.628757	0.92411
GO:0000776	kinetochore	1.04482	0.835218	0.57989	0.83381	0.794113	0.808238	0.648019	0.793405	0.57381	1.10339	0.763849	0.879602	0.96609	0.776302	0.495146	0.92948
GO:0000777	condensed chromosome kinetochore	2.61206	0.756547	0	0.944581	1.32352	0.714747	3.2401	0.531997	0.956351	1.10663	1.90962	0.727493	2.41522	0.626963	2.47573	0.704353
GO:0000779	condensed chromosome centromeric region	1.67172	0.802444	0	0.954216	0.847054	0.795811	2.07366	0.611488	1.22413	1.11353	1.22216	0.810828	1.54574	0.70985	1.58447	0.785886
GO:0000780	condensed nuclear chromosome centromeric region	0	0.996446	0	0.993163	0	0.980565	0	0.965423	1.27513	1.11976	0	0.974438	0	0.962131	0	0.997987
GO:0000781	chromosome telomeric region	1.54789	0.808929	1.71819	0.673242	0.784309	0.806609	1.92006	0.621975	0	1.01352	0	0.993957	0	0.962826	0	0.997054
GO:0000782	telomere cap complex	0	0.991691	0	0.978886	0	0.953323	0	0.948069	0	1.001	0	0.999302	0	0.980356	0	0.994371
GO:0000783	nuclear telomere cap complex	0	0.991691	0	0.978886	0	0.953323	0	0.948069	0	1.001	0	0.999302	0	0.980356	0	0.994371
GO:0000784	nuclear chromosome telomeric region	0	0.956273	0	0.908219	0	0.904456	0	0.866236	0	1.01352	0	0.948877	0	0.905499	0	0.933856
GO:0000785	chromatin	0.222303	0.935286	0.493523	0.862051	0.788481	0.830383	0.275753	0.846113	0.569741	1.08991	1.46269	0.492402	0.822204	0.815203	0.842802	0.888119
GO:0000786	nucleosome	1.07161	0.84567	0	0.968267	2.17193	0.323084	0	0.992193	0.392349	1.09833	0.783434	0.87076	0.990861	0.785857	1.01568	0.86017
GO:0000790	nuclear chromatin	0	0.979864	1.11786	0.718055	0.76541	0.819483	0.624597	0.796997	0.368714	1.08732	2.20872	0.300484	0.931171	0.784799	0.954499	0.857635
GO:0000791	euchromatin	0	0.987282	6.62731	0.442954	3.02519	0.538289	7.40593	0.379802	0	1.008	8.7297	0.205813	5.52051	0.466055	5.65881	0.517967
GO:0000792	heterochromatin	0	0.979864	0	0.987213	0.371515	0.887149	0	0.961332	0.268449	1.08553	0	0.98566	0	1	0	0.988909
GO:0000793	condensed chromosome	2.72563	0.279063	1.51276	0.600926	1.15089	0.647705	1.69049	0.522568	0.665288	1.10577	0.332108	0.937028	0.420039	0.871198	0.430562	0.935349
GO:0000794	condensed nuclear chromosome	3.42565	0.226374	2.28153	0.444427	1.38861	0.569468	1.69972	0.574389	0.752538	1.11403	0	0.98566	0	1	0	0.988909
GO:0000795	synaptonemal complex	3.48275	0.508604	1.93297	0.652809	0.882347	0.787871	2.16006	0.60598	1.27513	1.11787	0	1	0	0.988251	0	1
GO:0000796	condensin complex	0	0.997942	0	0.964554	0	0.989877	0	0.981771	0	1.00449	0	0.983224	0	0.947953	0	0.954279
GO:0000800	lateral element	0	0.981999	0	0.937308	0	0.91982	0	0.860311	1.70018	1.11899	0	0.955594	0	0.895063	0	0.943592
GO:0000801	central element	0	0.9535	0	0.931953	0	0.941423	0	0.898408	0	1.03931	0	0.992167	0	0.933694	0	0.969553
GO:0000803	sex chromosome	0	0.964728	0	0.952193	0.92071	0.779571	0	0.901485	0	1.01352	0	0.958739	0	0.95471	0	0.958681
GO:0000805	X chromosome	0	0.987282	0	0.974499	0	0.993938	0	0.991656	0	1.008	0	0.96897	0	0.970792	0	0.978832
GO:0000808	origin recognition complex	0	0.991691	0	0.978886	0	0.953323	0	0.948069	1.9127	1.12491	0	0.999302	0	0.980356	0	0.994371
GO:0000819	sister chromatid segregation	0	0.932449	1.65683	0.679067	0.756298	0.812704	0	0.84694	0	1.01352	0	0.942281	0	0.895363	0	0.931888
GO:0000826	inositol pyrophosphate synthase activity	0	0.9535	0	0.931953	0	0.941423	0	0.898408	0	1.03931	0	0.992167	0	0.933694	0	0.969553
GO:0000828	inositol hexakisphosphate kinase activity	0	0.9535	0	0.931953	0	0.941423	0	0.898408	0	1.03931	0	0.992167	0	0.933694	0	0.969553
GO:0000832	inositol hexakisphosphate 5-kinase activity	0	0.9535	0	0.931953	0	0.941423	0	0.898408	0	1.03931	0	0.992167	0	0.933694	0	0.969553
GO:0000902	cell morphogenesis	0.937062	0.851577	1.45623	0.368408	1.09205	0.597671	1.51108	0.279096	1.13218	1.07776	1.09611	0.714356	1.47296	0.315115	0.888155	0.883555
GO:0000904	cell morphogenesis involved in differentiation	0.814904	0.8863	1.55068	0.326347	0.943792	0.757782	1.29965	0.521177	1.23606	0.98642	1.19152	0.643304	1.39935	0.413073	0.662034	0.933277
GO:0000910	cytokinesis	0	0.979864	0	0.987213	0.45056	0.873224	0	0.905391	0.325566	1.09231	1.30017	0.750579	1.64441	0.628277	0	0.988909
GO:0000922	spindle pole	0	0.965008	1.25382	0.726597	1.14467	0.707802	1.40112	0.673648	1.65423	1.05249	1.65156	0.683044	1.04442	0.779472	0	0.99463
GO:0000930	gamma-tubulin complex	0	0.987282	0	0.974499	0	0.993938	0	0.991656	0	1.008	0	0.96897	0	0.970792	0	0.978832
GO:0000931	gamma-tubulin large complex	0	0.9535	0	0.931953	0	0.941423	0	0.898408	0	1.03931	0	0.992167	0	0.933694	0	0.969553
GO:0000932	cytoplasmic mRNA processing body	0	0.9535	0	0.931953	4.23527	0.450216	0	0.898408	3.06032	1.1199	6.11079	0.483072	0	0.933694	7.92234	0.435088
GO:0000940	condensed chromosome outer kinetochore	0	0.997942	0	0.964554	0	0.989877	0	0.981771	0	1.00449	0	0.983224	0	0.947953	0	0.954279
GO:0000956	nuclear-transcribed mRNA catabolic process	1.12954	0.840874	0	0.939602	0	0.975548	0	0.924322	0.827114	1.11702	0.825782	0.863443	0	0.950029	1.07059	0.853478
GO:0000975	regulatory region DNA binding	0.449387	0.926452	0.49883	0.860995	0.455405	0.898575	0.278718	0.845758	1.7276	0.490282	1.31415	0.620336	0.623284	0.857338	0.425932	0.944035
GO:0000981	sequence-specific DNA binding RNA polymerase II transcription factor activity	0.491682	0.914043	0.545779	0.838471	0.498267	0.877439	0	0.961332	1.80019	0.839365	0.718916	0.889042	0	1	0	0.988909
GO:0000988	protein binding transcription factor activity	1.09501	0.807291	1.21549	0.63284	1.10968	0.623629	1.35829	0.536984	0.735012	1.10505	1.20081	0.681573	0.506248	0.8815	0.51893	0.94069
GO:0000989	transcription factor binding transcription factor activity	1.09501	0.807291	1.21549	0.63284	1.10968	0.623629	1.35829	0.536984	0.735012	1.10505	1.20081	0.681573	0.506248	0.8815	0.51893	0.94069
GO:0001067	regulatory region nucleic acid binding	0.449387	0.926452	0.49883	0.860995	0.455405	0.898575	0.278718	0.845758	1.7276	0.490282	1.31415	0.620336	0.623284	0.857338	0.425932	0.944035
GO:0001071	nucleic acid binding transcription factor activity	0.869479	0.881841	0.643429	0.87346	0.793011	0.877955	0.790925	0.805528	1.27337	0.706586	0.720412	0.934719	0.535972	0.886742	0.549399	0.940566
GO:0001101	response to acid	1.4926	0.813786	1.65683	0.679067	1.5126	0.615898	0	0.84694	0	1.01352	0	0.942281	0	0.895363	1.4147	0.804698
GO:0001302	replicative cell aging	0	0.9535	0	0.931953	0	0.941423	0	0.898408	0	1.03931	0	0.992167	0	0.933694	0	0.969553
GO:0001501	skeletal system development	1.05997	0.810211	1.84892	0.235437	1.45779	0.256641	2.44181	0.040537	1.38602	0.910251	1.43914	0.407766	1.96018	0.149483	1.43521	0.498386
GO:0001502	cartilage condensation	0	0.956273	2.72889	0.599538	1.24567	0.726971	3.0495	0.542264	0.900095	1.11415	0	0.948877	2.27315	0.637951	0	0.933856
GO:0001503	ossification	1.31978	0.741862	1.95331	0.264621	1.44891	0.327413	2.45565	0.114081	1.04695	1.11517	1.44729	0.497125	1.83049	0.29384	1.2509	0.706903
GO:0001504	neurotransmitter uptake	0	0.938119	0	0.900043	0	0.91134	0	0.913944	0	1.04961	0	0.947915	3.51305	0.562786	0	0.939892
GO:0001505	regulation of neurotransmitter levels	1.26645	0.790046	0	0.987213	0.641707	0.857252	0.523652	0.814923	0.772809	1.11333	0	0.98566	0.390339	0.877366	0	0.988909
GO:0001508	regulation of action potential	2.72563	0.279063	2.01701	0.421113	1.84142	0.262165	1.69049	0.522568	1.16425	1.12236	1.66054	0.526554	1.26012	0.678185	1.29169	0.747704
GO:0001510	RNA methylation	0	0.991691	0	0.978886	0	0.953323	0	0.948069	0	1.001	0	0.999302	0	0.980356	0	0.994371
GO:0001515	opioid peptide activity	0	0.9535	0	0.931953	0	0.941423	0	0.898408	0	1.03931	0	0.992167	0	0.933694	0	0.969553
GO:0001516	prostaglandin biosynthetic process	2.32183	0.764632	5.15458	0.273339	4.70585	0.085057	5.76017	0.214514	1.70018	1.11827	3.39488	0.404983	4.29373	0.318663	4.4013	0.327956
GO:0001518	voltage-gated sodium channel complex	0	0.994079	0	0.990401	0	0.998426	0	0.996035	1.53016	1.11249	0	0.992633	0	0.986166	0	0.998983
GO:0001520	outer dense fiber	0	0.9535	0	0.931953	0	0.941423	0	0.898408	3.06032	1.1199	0	0.992167	0	0.933694	0	0.969553
GO:0001522	pseudouridine synthesis	3.48275	0.710928	0	0.993163	1.76469	0.655668	0	0.965423	1.27513	1.11976	5.09232	0.309855	3.2203	0.580589	3.30097	0.644697
GO:0001523	retinoid metabolic process	4.64366	0.184112	6.44322	0.031128	2.35293	0.291525	7.20021	0.01507	0.85009	1.11475	0.848721	0.860964	3.2203	0.305369	3.30097	0.30226
GO:0001525	angiogenesis	1.58707	0.535328	2.93615	0.012229	1.87638	0.054008	2.62489	0.036295	1.80778	0.19348	2.44947	0.016611	2.60885	0.019406	2.17279	0.094703
GO:0001527	microfibril	0	0.9535	0	0.931953	0	0.941423	0	0.898408	0	1.03931	0	0.992167	0	0.933694	0	0.969553
GO:0001530	lipopolysaccharide binding	0	0.987857	0	0.948998	1.62895	0.672425	0	0.985146	0	1	0	0.98482	0	0.985189	0	0.983304
GO:0001533	cornified envelope	2.45841	0.762299	0	0.908219	1.24567	0.726971	0	0.866236	0.900095	1.11415	1.79729	0.74045	2.27315	0.637951	2.3301	0.716206
GO:0001537	N-acetylgalactosamine 4-O-sulfotransferase activity	0	0.9535	0	0.931953	0	0.941423	0	0.898408	0	1.03931	0	0.992167	0	0.933694	0	0.969553
GO:0001539	ciliary or flagellar motility	0	0.938119	0	0.900043	0	0.91134	0	0.913944	2.78211	1.02484	0	0.947915	0	0.900475	0	0.939892
GO:0001540	beta-amyloid binding	0	0.956273	0	0.908219	2.49133	0.401927	3.0495	0.542264	0	1.01352	0	0.948877	2.27315	0.637951	0	0.933856
GO:0001541	ovarian follicle development	0.889212	0.866318	0	0.987213	0.45056	0.873224	0	0.905391	0.976699	1.11348	0	0.98566	1.64441	0.628277	0	0.988909
GO:0001542	ovulation from ovarian follicle	0	0.987857	3.56855	0.56029	3.2579	0.33793	3.98781	0.49358	0	1	2.3503	0.692482	0	0.985189	3.04705	0.661059
GO:0001553	luteinization	0	0.981999	0	0.937308	0	0.91982	0	0.860311	1.70018	1.11899	0	0.955594	4.29373	0.519353	4.4013	0.581085
GO:0001556	oocyte maturation	0	0.95872	0	0.890558	0	0.921289	0	0.931153	0	1.00959	0	0.957384	0	0.912428	0	0.971542
GO:0001558	regulation of cell growth	0.792283	0.881602	1.31918	0.592923	1.10398	0.628597	1.96556	0.224309	0.870234	1.11399	1.44805	0.483824	1.6483	0.341801	1.6896	0.345362
GO:0001562	response to protozoan	0	0.981999	0	0.937308	0	0.91982	0	0.860311	0	1.04777	0	0.955594	0	0.895063	0	0.943592
GO:0001568	blood vessel development	1.56123	0.44352	2.39954	0.022438	1.8864	0.0175	2.38352	0.023808	1.49499	0.53375	2.01937	0.043326	2.2209	0.023045	1.82123	0.159761
GO:0001569	patterning of blood vessels	1.60742	0.806835	1.78428	0.666669	0.814475	0.800578	1.99391	0.616978	2.94262	0.657323	5.87576	0.044168	4.45887	0.220571	4.57058	0.213776
GO:0001570	vasculogenesis	2.27962	0.580449	0.843476	0.786572	1.92512	0.327044	0.942573	0.740052	1.39106	1.12023	1.66658	0.622421	1.40522	0.671504	0.720213	0.904016
GO:0001573	ganglioside metabolic process	10.4482	0.225883	11.5978	0.148224	5.29408	0.232201	12.9604	0.110367	3.8254	0.926983	7.63849	0.234152	9.6609	0.165628	9.90292	0.168715
GO:0001578	microtubule bundle formation	0	0.95872	0	0.890558	0	0.921289	0	0.931153	0	1.00959	0	0.957384	0	0.912428	0	0.971542
GO:0001580	detection of chemical stimulus involved in sensory perception of bitter taste	1.89968	0.788417	2.10869	0.638593	0.962561	0.772465	2.35643	0.588718	0.695528	1.11535	1.38882	0.788018	1.75653	0.685972	1.80053	0.763966
GO:0001595	angiotensin receptor activity	0	0.991691	0	0.978886	2.64704	0.568327	0	0.948069	0	1.001	3.81924	0.597091	0	0.980356	4.95146	0.54581
GO:0001601	peptide YY receptor activity	0	0.9535	0	0.931953	0	0.941423	0	0.898408	0	1.03931	0	0.992167	0	0.933694	0	0.969553
GO:0001608	nucleotide receptor activity G-protein coupled	1.99014	0.782388	2.20911	0.631743	5.04199	0.042563	7.40593	0.095467	2.18594	1.00764	4.36485	0.236819	3.68034	0.345418	5.65881	0.159375
GO:0001609	adenosine receptor activity G-protein coupled	0	0.997942	7.73187	0.412884	7.05878	0.182176	8.64025	0.349414	2.55027	1.11527	5.09232	0.525253	6.4406	0.43698	0	0.954279
GO:0001614	purinergic nucleotide receptor activity	1.74137	0.796499	1.93297	0.652809	5.29408	0.019126	6.48019	0.114445	1.9127	1.039	3.81924	0.274818	3.2203	0.403725	4.95146	0.194738
GO:0001619	lysosphingolipid and lysophosphatidic acid receptor activity	0	0.996446	0	0.993163	3.52939	0.322104	4.32013	0.482252	1.27513	1.11976	2.54616	0.678842	3.2203	0.580589	3.30097	0.644697
GO:0001637	G-protein chemoattractant receptor activity	0	0.965436	0	0.976006	0	0.977777	0	0.934683	0.765081	1.11321	0	0.958367	0	0.903174	0	0.97935
GO:0001640	adenylate cyclase inhibiting metabotropic glutamate receptor activity	0	0.987282	0	0.974499	0	0.993938	0	0.991656	2.18594	1.1148	0	0.96897	0	0.970792	0	0.978832
GO:0001649	osteoblast differentiation	1.45789	0.762238	1.07886	0.727621	1.23118	0.609821	1.80842	0.497342	1.06755	1.11333	1.06584	0.797172	1.79738	0.477844	1.3818	0.725828
GO:0001653	peptide receptor activity	0.766843	0.879269	1.27682	0.656934	1.7485	0.265446	0.951221	0.726575	1.12305	1.12237	0.840934	0.858592	1.06359	0.737628	1.09023	0.806929
GO:0001654	eye development	1.80726	0.444814	2.25687	0.179626	1.0302	0.696312	2.2418	0.176172	1.32338	1.00647	0.990939	0.810949	1.87996	0.280518	1.07059	0.798158
GO:0001655	urogenital system development	1.31424	0.758889	1.75061	0.418252	1.46503	0.34564	1.30419	0.600472	0.962366	1.11227	1.34514	0.620098	1.21521	0.658961	1.74391	0.3817
GO:0001656	metanephros development	0	0.966282	1.28864	0.7213	0	0.975548	0	0.97297	0.85009	1.11475	0	0.98566	2.14687	0.546049	1.10032	0.850235
GO:0001657	ureteric bud development	0	0.979864	0	0.987213	1.22761	0.62887	0.751327	0.775795	0.665288	1.10764	1.32843	0.721169	0.560052	0.852129	1.14817	0.807144
GO:0001658	branching involved in ureteric bud morphogenesis	0	0.979864	0	0.987213	1.66089	0.453749	1.0165	0.728249	0.600063	1.10624	1.19819	0.772091	0.757717	0.821669	1.5534	0.726309
GO:0001659	temperature homeostasis	1.26645	0.827934	1.40579	0.704701	1.92512	0.413548	3.14191	0.384366	1.39106	1.11896	0.925877	0.849557	1.17102	0.758854	0	0.954292
GO:0001660	fever	0	0.996446	0	0.993163	0	0.980565	0	0.965423	0	1.00183	0	0.974438	0	0.962131	0	0.997987
GO:0001662	behavioral fear response	0	0.965436	0	0.976006	1.05882	0.754236	0	0.934683	0.765081	1.11321	0	0.958367	0	0.903174	0	0.97935
GO:0001664	G-protein-coupled receptor binding	0.491682	0.92197	1.09156	0.698145	1.8685	0.1126	2.13465	0.215812	0.990104	1.1189	1.43783	0.537697	1.36389	0.584746	1.63107	0.458363
GO:0001666	response to hypoxia	1.33382	0.777427	1.97409	0.444643	1.1264	0.663165	1.65452	0.53303	1.62783	0.920586	2.92538	0.075524	3.28882	0.054035	1.6856	0.587966
GO:0001667	ameboidal cell migration	0.549907	0.909675	1.22082	0.694688	1.67182	0.364145	2.04638	0.450305	1.40936	1.05156	1.6081	0.597705	1.01694	0.76172	1.04241	0.834531
GO:0001669	acrosomal vesicle	0.870686	0.866789	0.966483	0.766693	0.441174	0.87369	1.08003	0.720844	1.27513	1.12204	0	0.98566	0	1	0.825244	0.887143
GO:0001671	ATPase activator activity	0	0.9535	0	0.931953	0	0.941423	0	0.898408	0	1.03931	0	0.992167	0	0.933694	0	0.969553
GO:0001673	male germ cell nucleus	5.97042	0.21325	4.41821	0.304997	4.03359	0.114459	2.46864	0.581566	0.728648	1.11187	0	0.972396	0	0.949738	0	0.956874
GO:0001676	long-chain fatty acid metabolic process	3.21484	0.54921	3.56855	0.373525	2.44342	0.331574	3.98781	0.276962	1.76557	1.077	2.3503	0.57024	4.45887	0.220571	4.57058	0.213776
GO:0001678	cellular glucose homeostasis	5.57239	0.386619	6.18549	0.241915	2.82351	0.376511	0	0.920252	3.06032	0.898997	2.03693	0.720555	2.57624	0.618847	2.64078	0.691259
GO:0001696	gastric acid secretion	0	0.987282	0	0.974499	0	0.993938	0	0.991656	2.18594	1.1148	0	0.96897	0	0.970792	0	0.978832
GO:0001701	in utero embryonic development	0.858759	0.867676	1.74761	0.263198	0.942782	0.756704	0.710158	0.80303	0.995653	1.11724	1.25564	0.601134	1.19107	0.62815	0.813939	0.90157
GO:0001702	gastrulation with mouth forming second	4.82226	0.281842	5.35283	0.17128	2.44342	0.331574	5.98172	0.130774	0.588524	1.10871	1.17515	0.813938	1.48629	0.714188	1.52353	0.79126
GO:0001704	formation of primary germ layer	0.759872	0.878548	2.53043	0.380225	1.15507	0.680402	1.88515	0.545461	0.556422	1.10664	0	0.98566	0.702611	0.831337	0	0.988909
GO:0001706	endoderm formation	0	0.994079	0	0.990401	4.23527	0.282164	0	0.996035	1.53016	1.11249	0	0.992633	0	0.986166	0	0.998983
GO:0001707	mesoderm formation	0.889212	0.866318	1.97409	0.571774	0.45056	0.873224	1.10301	0.717612	0.651132	1.11315	0	0.98566	0.822204	0.811957	0	0.988909
GO:0001708	cell fate specification	1.37026	0.795016	1.52102	0.635434	1.04146	0.721912	1.69972	0.574389	0.250846	1.08187	0	0.98566	0	1	0	0.988909
GO:0001709	cell fate determination	0	0.982533	0	0.991175	0.705878	0.822955	0	0.966306	1.02011	1.11204	0	0.98566	1.28812	0.740289	0	0.994829
GO:0001710	mesodermal cell fate commitment	0	0.996446	0	0.993163	0	0.980565	0	0.965423	1.27513	1.11976	0	0.974438	3.2203	0.580589	0	0.997987
GO:0001711	endodermal cell fate commitment	0	0.9535	0	0.931953	4.23527	0.450216	0	0.898408	0	1.03931	0	0.992167	0	0.933694	0	0.969553
GO:0001725	stress fiber	1.07161	0.84567	3.56855	0.262546	2.71491	0.193208	2.65854	0.435339	1.17705	1.11638	2.3503	0.428359	0.990861	0.785857	0	0.988909
GO:0001726	ruffle	0	0.979864	0.736368	0.80638	1.68066	0.390105	0.822881	0.763604	0.242883	1.08006	1.45495	0.681881	1.22678	0.712614	1.25751	0.78656
GO:0001727	lipid kinase activity	0	0.958795	0	0.955397	0	0.975548	0	0.937768	1.58292	1.1218	0	0.951157	0	0.91912	0	0.959596
GO:0001730	2'-5'-oligoadenylate synthetase activity	0	0.9535	0	0.931953	4.23527	0.450216	0	0.898408	0	1.03931	0	0.992167	7.72872	0.399738	7.92234	0.435088
GO:0001736	establishment of planar polarity	0	0.995678	0	0.997077	0	1	0	0.974885	1.6107	1.12054	0	0.99395	0	0.957623	0	0.995189
GO:0001738	morphogenesis of a polarized epithelium	0	0.964728	0	0.952193	0	0.975548	0	0.901485	1.33058	1.12631	0	0.958739	0	0.95471	0	0.958681
GO:0001739	sex chromatin	0	0.962303	0	0.939047	0.962561	0.772465	0	0.904645	0	1.01352	0	0.954434	0	0.909476	0	0.955969
GO:0001740	Barr body	0	0.9535	0	0.931953	0	0.941423	0	0.898408	0	1.03931	0	0.992167	0	0.933694	0	0.969553
GO:0001741	XY body	0	0.938119	0	0.900043	1.92512	0.636742	0	0.913944	0	1.04961	0	0.947915	0	0.900475	0	0.939892
GO:0001750	photoreceptor outer segment	2.88227	0.586383	3.19939	0.418381	2.19066	0.37048	1.78764	0.636142	0.527642	1.10604	2.10717	0.600697	1.33254	0.736845	1.36592	0.808989
GO:0001754	eye photoreceptor cell differentiation	4.64366	0.293	5.15458	0.181709	2.35293	0.345577	1.92006	0.621975	1.70018	1.09055	1.13163	0.819553	1.43124	0.722392	1.4671	0.796838
GO:0001755	neural crest cell migration	0	0.932449	0	0.901944	1.5126	0.615898	0	0.84694	0.546486	1.10607	0	0.942281	0	0.895363	0	0.931888
GO:0001756	somitogenesis	1.67172	0.759237	0.927824	0.772491	0.423527	0.876692	1.03683	0.726889	0.612065	1.10665	0	0.98566	0	1	0	0.988909
GO:0001758	retinal dehydrogenase activity	8.35859	0.535025	9.27824	0.368008	0	0.941423	10.3683	0.310374	0	1.03931	0	0.992167	0	0.933694	0	0.969553
GO:0001759	organ induction	0	0.967892	0	0.954216	0.847054	0.795811	0	0.9414	2.44826	0.920948	1.22216	0.810828	3.09149	0.411088	1.58447	0.785886
GO:0001763	morphogenesis of a branching structure	0.500514	0.922955	1.11117	0.694132	1.01443	0.708652	0.931285	0.726981	0.824638	1.1139	1.46366	0.526545	1.15699	0.680518	1.42318	0.623766
GO:0001764	neuron migration	0.529025	0.912221	0.58723	0.833396	0.268055	0.898708	0.656222	0.792663	1.54953	0.993383	1.54703	0.620105	1.46748	0.623772	1.50424	0.69124
GO:0001772	immunological synapse	0	0.961693	0	0.915199	4.23527	0.186769	0	0.920252	0	1.01352	0	0.976819	0	0.973753	0	0.996483
GO:0001773	myeloid dendritic cell activation	0	0.938119	0	0.900043	0	0.91134	0	0.913944	0	1.04961	0	0.947915	0	0.900475	0	0.939892
GO:0001774	microglial cell activation	0	0.996446	0	0.993163	3.52939	0.322104	0	0.965423	1.27513	1.11976	2.54616	0.678842	3.2203	0.580589	3.30097	0.644697
GO:0001775	cell activation	0.661879	0.922231	0.944617	0.749913	1.34149	0.264118	0.82102	0.779837	0.692381	1.08852	0.691266	0.92916	0.612002	0.882003	0.716954	0.929335
GO:0001776	leukocyte homeostasis	1.07161	0.84567	0	0.968267	2.17193	0.323084	1.32927	0.685477	0.392349	1.09833	1.56687	0.701396	2.97258	0.320455	1.01568	0.86017
GO:0001778	plasma membrane repair	0	0.997942	0	0.964554	0	0.989877	0	0.981771	0	1.00449	5.09232	0.525253	6.4406	0.43698	0	0.954279
GO:0001779	natural killer cell differentiation	0	0.938119	0	0.900043	0	0.91134	0	0.913944	1.39106	1.11483	0	0.947915	0	0.900475	0	0.939892
GO:0001780	neutrophil homeostasis	0	0.9535	0	0.931953	4.23527	0.450216	0	0.898408	0	1.03931	0	0.992167	0	0.933694	0	0.969553
GO:0001782	B cell homeostasis	2.61206	0.756547	0	0.944581	1.32352	0.714747	0	0.997887	0.956351	1.10663	3.81924	0.378886	4.83045	0.303303	2.47573	0.704353
GO:0001783	B cell apoptosis	0	0.987857	0	0.948998	1.62895	0.672425	0	0.985146	0	1	0	0.98482	0	0.985189	0	0.983304
GO:0001784	phosphotyrosine binding	0	0.95872	0	0.890558	1.5126	0.687994	0	0.931153	0	1.00959	2.18242	0.709331	0	0.912428	0	0.971542
GO:0001786	phosphatidylserine binding	4.64366	0.662458	10.3092	0.167098	4.70585	0.256106	11.5203	0.125309	1.70018	1.11899	3.39488	0.619335	4.29373	0.519353	4.4013	0.581085
GO:0001794	type IIa hypersensitivity	0	0.997942	0	0.964554	0	0.989877	0	0.981771	0	1.00449	0	0.983224	0	0.947953	0	0.954279
GO:0001796	regulation of type IIa hypersensitivity	0	0.997942	0	0.964554	0	0.989877	0	0.981771	0	1.00449	0	0.983224	0	0.947953	0	0.954279
GO:0001798	positive regulation of type IIa hypersensitivity	0	0.997942	0	0.964554	0	0.989877	0	0.981771	0	1.00449	0	0.983224	0	0.947953	0	0.954279
GO:0001810	regulation of type I hypersensitivity	0	0.997942	0	0.964554	0	0.989877	0	0.981771	0	1.00449	0	0.983224	0	0.947953	0	0.954279
GO:0001812	positive regulation of type I hypersensitivity	0	0.9535	0	0.931953	0	0.941423	0	0.898408	0	1.03931	0	0.992167	0	0.933694	0	0.969553
GO:0001816	cytokine production	0.628465	0.916009	1.04642	0.702513	1.27377	0.404633	0.779572	0.781485	0.575249	1.08357	0.918916	0.841679	1.01694	0.73699	1.04241	0.800205
GO:0001817	regulation of cytokine production	0.73321	0.900901	1.22082	0.631917	1.3003	0.404463	0.909501	0.732721	0.536899	1.08147	0.93806	0.83217	1.18643	0.646973	1.04241	0.806397
GO:0001818	negative regulation of cytokine production	0	0.979864	0.828414	0.789413	0.756298	0.814636	0.925742	0.742687	0.546486	1.10566	0.545606	0.914075	0	1	0	0.988909
GO:0001819	positive regulation of cytokine production	1.10955	0.815483	1.64217	0.538642	1.49921	0.38041	0.917549	0.733201	0.812475	1.11397	1.62233	0.493844	1.70989	0.467305	1.40218	0.69082
GO:0001820	serotonin secretion	0	0.997942	0	0.964554	3.52939	0.499247	0	0.981771	0	1.00449	0	0.983224	0	0.947953	0	0.954279
GO:0001821	histamine secretion	0	0.997942	0	0.964554	3.52939	0.499247	0	0.981771	0	1.00449	0	0.983224	0	0.947953	0	0.954279
GO:0001822	kidney development	1.11945	0.815149	1.65683	0.537628	1.32352	0.514252	1.38861	0.600738	0.956351	1.11347	1.63682	0.491944	1.38013	0.620813	2.12206	0.305223
GO:0001823	mesonephros development	0	0.981999	0	0.937308	2.35293	0.594763	0	0.860311	0	1.04777	0	0.955594	0	0.895063	0	0.943592
GO:0001824	blastocyst development	0	0.979864	0.773187	0.798144	0.705878	0.828548	0.864026	0.755493	1.02011	1.11904	2.54616	0.277882	1.93218	0.499234	1.32039	0.772192
GO:0001825	blastocyst formation	0	0.964728	0	0.952193	0.92071	0.779571	0	0.901485	0.665288	1.11406	1.32843	0.798085	1.68016	0.693844	1.72225	0.770882
GO:0001829	trophectodermal cell differentiation	0	0.992358	0	0.944581	0	0.999522	0	0.997887	0.956351	1.10663	1.90962	0.727493	2.41522	0.626963	2.47573	0.704353
GO:0001832	blastocyst growth	0	0.956273	2.72889	0.599538	1.24567	0.726971	3.0495	0.542264	1.80019	1.11922	3.59458	0.391466	2.27315	0.637951	0	0.933856
GO:0001833	inner cell mass cell proliferation	0	0.938119	4.21738	0.534328	1.92512	0.636742	4.71287	0.464395	2.78211	1.02484	5.55526	0.291383	3.51305	0.562786	0	0.939892
GO:0001835	blastocyst hatching	0	0.9535	0	0.931953	0	0.941423	0	0.898408	0	1.03931	6.11079	0.483072	0	0.933694	0	0.969553
GO:0001836	release of cytochrome c from mitochondria	0	0.956336	0	0.90421	0	0.975548	0	0.968375	0	1.01352	0	0.950116	1.48629	0.714188	1.52353	0.79126
GO:0001837	epithelial to mesenchymal transition	1.01934	0.851903	2.26299	0.53725	2.06598	0.341793	2.52886	0.452831	1.11963	1.11177	0	0.98566	0.942526	0.793079	0	0.988909
GO:0001838	embryonic epithelial tube formation	0	0.979864	0	0.987213	0.7474	0.824792	0	0.961332	1.62017	0.946715	0.359458	0.934156	0.45463	0.865586	0.46602	0.932329
GO:0001839	neural plate morphogenesis	0	0.991691	0	0.978886	0	0.953323	0	0.948069	0	1.001	0	0.999302	0	0.980356	0	0.994371
GO:0001840	neural plate development	0	0.981999	0	0.937308	0	0.91982	0	0.860311	0	1.04777	0	0.955594	0	0.895063	0	0.943592
GO:0001841	neural tube formation	0	0.979864	0	0.987213	0.572333	0.863167	0	0.961332	1.86101	0.840839	0.412891	0.928901	0.522211	0.857183	0.535293	0.926188
GO:0001843	neural tube closure	0	0.979864	0	0.987213	0	0.975548	0	0.961332	1.81545	0.921714	0.517863	0.920128	0.654976	0.83919	0.671385	0.912285
GO:0001846	opsonin binding	11.9408	0.196978	13.2546	0.130553	6.05038	0.209236	7.40593	0.379802	0	1.008	8.7297	0.205813	11.041	0.149666	11.3176	0.148689
GO:0001848	complement binding	10.4482	0.225883	11.5978	0.148224	5.29408	0.232201	6.48019	0.407555	0	1.001	3.81924	0.597091	9.6609	0.165628	9.90292	0.168715
GO:0001865	NK T cell differentiation	5.97042	0.61004	0	0.974499	3.02519	0.538289	0	0.991656	0	1.008	0	0.96897	0	0.970792	0	0.978832
GO:0001867	complement activation lectin pathway	5.22412	0.648098	0	0.978886	2.64704	0.568327	6.48019	0.407555	0	1.001	0	0.999302	4.83045	0.492021	4.95146	0.54581
GO:0001871	pattern binding	1.38387	0.737826	1.84336	0.373851	1.12193	0.639088	1.37329	0.575063	1.52003	0.906058	2.63047	0.043629	3.07101	0.023264	2.62329	0.068027
GO:0001878	response to yeast	0	0.997942	0	0.964554	0	0.989877	0	0.981771	0	1.00449	5.09232	0.525253	0	0.947953	0	0.954279
GO:0001881	receptor recycling	2.7862	0.745801	3.09275	0.581156	2.82351	0.376511	3.4561	0.5192	0	1.01352	2.03693	0.720555	0	0.973753	5.28156	0.290667
GO:0001882	nucleoside binding	1.21781	0.48611	1.22891	0.334622	1.07985	0.499482	1.23596	0.325914	1.00322	1.11322	1.07242	0.665835	0.921304	0.815283	0.996851	0.811069
GO:0001883	purine nucleoside binding	1.22511	0.477796	1.23627	0.330772	1.08633	0.463312	1.24337	0.320468	1.00923	1.1124	1.07885	0.647648	0.926828	0.812175	1.00283	0.806118
GO:0001885	endothelial cell development	0	0.992358	0	0.944581	1.32352	0.714747	3.2401	0.531997	0.956351	1.10663	5.72886	0.15737	0	0.953637	2.47573	0.704353
GO:0001886	endothelial cell morphogenesis	0	0.9535	0	0.931953	0	0.941423	0	0.898408	0	1.03931	6.11079	0.483072	0	0.933694	0	0.969553
GO:0001889	liver development	1.54789	0.769496	0.859096	0.785262	1.17646	0.674464	0.960028	0.7373	0.85009	1.11496	1.13163	0.794455	1.43124	0.6684	1.4671	0.740472
GO:0001890	placenta development	0.908542	0.857791	2.52126	0.255891	1.15089	0.647705	1.12699	0.683174	1.16425	1.12236	0.996324	0.815193	0.840078	0.804561	0.861124	0.879073
GO:0001892	embryonic placenta development	1.2292	0.810379	3.41112	0.167063	1.24567	0.625628	1.52475	0.607125	1.35014	1.11845	0.898645	0.845882	0.568288	0.852131	0.582525	0.92397
GO:0001893	maternal placenta development	0	0.938119	0	0.900043	1.92512	0.636742	0	0.913944	0	1.04961	0	0.947915	0	0.900475	0	0.939892
GO:0001894	tissue homeostasis	2.54835	0.371693	1.69724	0.561537	2.06598	0.196703	2.52886	0.256699	0.74642	1.11452	0.745218	0.884341	0.471263	0.864446	0.483069	0.930206
GO:0001895	retina homeostasis	0	0.987282	0	0.974499	0	0.993938	0	0.991656	0	1.008	0	0.96897	0	0.970792	0	0.978832
GO:0001906	cell killing	1.24755	0.809667	0.692406	0.812377	1.58032	0.421566	0.773754	0.772211	0.228382	1.07699	0.456029	0.928115	1.15354	0.73046	1.18244	0.799776
GO:0001909	leukocyte mediated cytotoxicity	0.803711	0.872153	0.892138	0.780209	1.22171	0.658232	0	0.961332	0	1.01352	0	0.98566	0	1	0	0.988909
GO:0001910	regulation of leukocyte mediated cytotoxicity	1.09981	0.842306	1.22082	0.730226	0.557272	0.853452	0	0.875097	0	1.01352	0	0.98566	0	1	0	0.970782
GO:0001911	negative regulation of leukocyte mediated cytotoxicity	0	0.987857	3.56855	0.56029	0	0.983781	0	0.985146	0	1	0	0.98482	0	0.985189	0	0.983304
GO:0001912	positive regulation of leukocyte mediated cytotoxicity	1.44114	0.81647	0	0.955397	0.730219	0.818304	0	0.937768	0	1.01352	0	0.951157	0	0.91912	0	0.959596
GO:0001913	T cell mediated cytotoxicity	1.89968	0.788417	0	0.939047	1.92512	0.515434	0	0.904645	0	1.01352	0	0.954434	0	0.909476	0	0.955969
GO:0001914	regulation of T cell mediated cytotoxicity	2.19963	0.768644	0	0.997077	1.11454	0.746673	0	0.974885	0	1.01352	0	0.99395	0	0.957623	0	0.995189
GO:0001916	positive regulation of T cell mediated cytotoxicity	2.61206	0.756547	0	0.944581	1.32352	0.714747	0	0.997887	0	1.01352	0	0.97256	0	0.953637	0	0.98485
GO:0001917	photoreceptor inner segment	2.7862	0.745801	3.09275	0.581156	1.41176	0.704083	3.4561	0.5192	1.02011	1.10884	2.03693	0.720555	2.57624	0.618847	2.64078	0.691259
GO:0001919	regulation of receptor recycling	3.21484	0.724469	3.56855	0.56029	3.2579	0.33793	3.98781	0.49358	0	1	2.3503	0.692482	0	0.985189	6.09411	0.258984
GO:0001921	positive regulation of receptor recycling	0	0.997942	0	0.964554	3.52939	0.499247	0	0.981771	0	1.00449	5.09232	0.525253	0	0.947953	6.60195	0.48393
GO:0001931	uropod	0	0.997942	0	0.964554	3.52939	0.499247	0	0.981771	0	1.00449	5.09232	0.525253	0	0.947953	0	0.954279
GO:0001932	regulation of protein phosphorylation	0.635634	0.913917	1.23475	0.61176	1.28829	0.393836	0.98558	0.703877	1.04726	1.12567	1.3941	0.483271	1.7632	0.257509	1.20492	0.707125
GO:0001933	negative regulation of protein phosphorylation	0.788546	0.873406	1.75061	0.600285	2.39732	0.196094	0.978142	0.733478	0.28871	1.08864	0.57649	0.908093	1.45825	0.660393	0.74739	0.899721
GO:0001934	positive regulation of protein phosphorylation	0.824861	0.868685	1.52603	0.55092	1.39318	0.393651	1.36425	0.582571	1.30869	1.03573	2.01013	0.234142	2.28811	0.167006	1.56362	0.545884
GO:0001935	endothelial cell proliferation	2.12507	0.615712	3.14517	0.235795	1.79461	0.362243	3.51468	0.174386	1.29675	1.11401	2.58932	0.27423	2.6199	0.303916	2.01415	0.54573
GO:0001936	regulation of endothelial cell proliferation	2.41113	0.549396	3.56855	0.197576	2.03619	0.306777	3.98781	0.145447	1.47131	1.08366	2.93788	0.235316	2.97258	0.268803	2.28529	0.48317
GO:0001937	negative regulation of endothelial cell proliferation	0	0.95872	3.31366	0.569185	1.5126	0.687994	3.70297	0.509146	0	1.00959	2.18242	0.709331	0	0.912428	0	0.971542
GO:0001938	positive regulation of endothelial cell proliferation	2.25908	0.6872	2.50763	0.504558	2.28933	0.305959	2.80225	0.415133	2.06779	0.911474	3.30313	0.241509	4.17769	0.151547	3.21176	0.308353
GO:0001939	female pronucleus	0	0.987282	0	0.974499	0	0.993938	0	0.991656	0	1.008	0	0.96897	0	0.970792	0	0.978832
GO:0001940	male pronucleus	0	0.997942	0	0.964554	0	0.989877	0	0.981771	0	1.00449	0	0.983224	0	0.947953	0	0.954279
GO:0001942	hair follicle development	2.69632	0.407171	2.99298	0.243872	1.70777	0.383304	4.18077	0.084109	0.740401	1.11535	0.985611	0.827965	2.49313	0.315044	1.2778	0.781234
GO:0001944	vasculature development	1.50501	0.480746	2.31313	0.02989	1.81847	0.026976	2.29769	0.032037	1.44115	0.622613	1.94665	0.053472	2.14092	0.029906	1.75564	0.193088
GO:0001945	lymph vessel development	0	0.996446	0	0.993163	0	0.980565	0	0.965423	1.27513	1.11976	0	0.974438	0	0.962131	0	0.997987
GO:0001946	lymphangiogenesis	0	0.987282	0	0.974499	0	0.993938	0	0.991656	2.18594	1.1148	0	0.96897	0	0.970792	0	0.978832
GO:0001947	heart looping	0	0.956596	0	0.941153	0.661761	0.830144	0	0.928107	0.478175	1.10603	0.954811	0.84582	0	0.90683	0	0.934432
GO:0001948	glycoprotein binding	0	0.979864	0	0.987213	0.399554	0.881006	0	0.961332	0.866129	1.11112	1.15298	0.788632	2.18737	0.442893	1.49478	0.736856
GO:0001950	plasma membrane enriched fraction	0	0.997942	0	0.964554	0	0.989877	0	0.981771	2.55027	1.11527	5.09232	0.525253	0	0.947953	0	0.954279
GO:0001952	regulation of cell-matrix adhesion	2.38817	0.664764	3.97639	0.237359	3.63023	0.064549	5.92475	0.059552	0.874378	1.11076	1.74594	0.667822	2.2082	0.529125	2.26353	0.589857
GO:0001953	negative regulation of cell-matrix adhesion	3.21484	0.724469	7.13711	0.222678	6.5158	0.042577	11.9634	0.031582	0	1	2.3503	0.692482	2.97258	0.595199	3.04705	0.661059
GO:0001954	positive regulation of cell-matrix adhesion	2.7862	0.745801	3.09275	0.581156	2.82351	0.376511	3.4561	0.5192	2.04021	1.08768	2.03693	0.720555	2.57624	0.618847	2.64078	0.691259
GO:0001956	positive regulation of neurotransmitter secretion	0	0.997942	0	0.964554	0	0.989877	0	0.981771	0	1.00449	0	0.983224	0	0.947953	0	0.954279
GO:0001957	intramembranous ossification	0	0.9535	0	0.931953	0	0.941423	0	0.898408	3.06032	1.1199	0	0.992167	7.72872	0.399738	0	0.969553
GO:0001958	endochondral ossification	2.61206	0.756547	2.89945	0.590608	1.32352	0.714747	3.2401	0.531997	0.956351	1.10663	1.90962	0.727493	2.41522	0.626963	2.47573	0.704353
GO:0001959	regulation of cytokine-mediated signaling pathway	0	0.983225	2.20911	0.631743	1.0084	0.764256	0	0.923389	0	1.01352	1.45495	0.777219	0	0.949738	0	0.956874
GO:0001960	negative regulation of cytokine-mediated signaling pathway	0	0.996446	3.86593	0.550192	1.76469	0.655668	0	0.965423	0	1.00183	2.54616	0.678842	0	0.962131	0	0.997987
GO:0001961	positive regulation of cytokine-mediated signaling pathway	0	0.9535	0	0.931953	0	0.941423	0	0.898408	0	1.03931	0	0.992167	0	0.933694	0	0.969553
GO:0001963	synaptic transmission dopaminergic	0	0.964728	0	0.952193	0.92071	0.779571	0	0.901485	0.665288	1.11406	0	0.958739	1.68016	0.693844	0	0.958681
GO:0001964	startle response	0	0.965436	0	0.976006	1.05882	0.754236	0	0.934683	0	1.01352	0	0.958367	1.93218	0.667226	0	0.97935
GO:0001965	G-protein alpha-subunit binding	0	0.994079	0	0.990401	4.23527	0.282164	0	0.996035	0	1.01118	3.05539	0.641207	0	0.986166	3.96117	0.603065
GO:0001967	suckling behavior	0	0.996446	0	0.993163	0	0.980565	0	0.965423	1.27513	1.11976	0	0.974438	0	0.962131	0	0.997987
GO:0001968	fibronectin binding	0	0.963949	7.73187	0.094957	3.52939	0.226322	5.76017	0.214514	2.55027	0.942649	3.39488	0.404983	4.29373	0.318663	4.4013	0.327956
GO:0001972	retinoic acid binding	3.79936	0.695497	4.21738	0.534328	1.92512	0.636742	4.71287	0.464395	2.78211	1.02484	5.55526	0.291383	3.51305	0.562786	3.60106	0.623931
GO:0001973	adenosine receptor signaling pathway	0	0.994079	4.63912	0.519271	4.23527	0.282164	5.18415	0.446537	1.53016	1.11249	3.05539	0.641207	3.86436	0.542115	0	0.998983
GO:0001974	blood vessel remodeling	0	0.932449	0	0.901944	1.5126	0.615898	1.85148	0.629458	0	1.01352	0	0.942281	1.38013	0.729627	0	0.931888
GO:0001975	response to amphetamine	0	0.961693	0	0.915199	1.41176	0.704083	0	0.920252	1.02011	1.10884	2.03693	0.720555	2.57624	0.618847	2.64078	0.691259
GO:0001976	neurological system process involved in regulation of systemic arterial blood pressure	0	0.992358	0	0.944581	2.64704	0.388964	3.2401	0.531997	0	1.01352	5.72886	0.15737	0	0.953637	4.95146	0.300362
GO:0001977	renal system process involved in regulation of blood volume	0	0.938119	4.21738	0.534328	1.92512	0.636742	4.71287	0.464395	1.39106	1.11483	2.77763	0.662996	3.51305	0.562786	0	0.939892
GO:0001978	regulation of systemic arterial blood pressure by carotid sinus baroreceptor feedback	0	0.9535	0	0.931953	0	0.941423	0	0.898408	0	1.03931	6.11079	0.483072	0	0.933694	0	0.969553
GO:0001990	regulation of systemic arterial blood pressure by hormone	0	0.964728	2.01701	0.645235	2.76213	0.295822	4.50796	0.255392	0.665288	1.11406	3.9853	0.258285	1.68016	0.693844	5.16674	0.178852
GO:0001991	regulation of systemic arterial blood pressure by circulatory renin-angiotensin	0	0.987282	0	0.974499	6.05038	0.209236	7.40593	0.379802	0	1.008	8.7297	0.205813	0	0.970792	11.3176	0.148689
GO:0001993	regulation of systemic arterial blood pressure by norepinephrine-epinephrine	5.22412	0.648098	5.7989	0.473744	5.29408	0.232201	6.48019	0.407555	1.9127	1.12491	3.81924	0.597091	0	0.980356	0	0.994371
GO:0002009	morphogenesis of an epithelium	0.725572	0.906819	1.28864	0.582106	0.955876	0.747305	0.900027	0.738907	1.00948	1.11802	0.954811	0.823995	0.939254	0.77709	1.10032	0.769394
GO:0002011	morphogenesis of an epithelial sheet	0	0.987857	0	0.948998	0	0.983781	0	0.985146	0	1	0	0.98482	0	0.985189	0	0.983304
GO:0002016	regulation of blood volume by renin-angiotensin	0	0.981999	0	0.937308	4.70585	0.256106	5.76017	0.430534	0	1.04777	6.78977	0.250533	0	0.895063	8.8026	0.190445
GO:0002020	protease binding	2.45841	0.651103	1.36445	0.711988	1.8685	0.451678	3.0495	0.387556	1.35014	1.12069	2.69594	0.383842	3.40973	0.293362	3.49515	0.283814
GO:0002021	response to dietary excess	2.98521	0.739116	0	0.890558	1.5126	0.687994	3.70297	0.509146	1.09297	1.10888	0	0.957384	0	0.912428	0	0.971542
GO:0002024	diet induced thermogenesis	8.35859	0.535025	0	0.931953	4.23527	0.450216	10.3683	0.310374	3.06032	1.1199	0	0.992167	0	0.933694	0	0.969553
GO:0002026	regulation of the force of heart contraction	1.99014	0.782388	4.41821	0.304997	1.0084	0.764256	2.46864	0.581566	0.728648	1.11187	1.45495	0.777219	0	0.949738	0	0.956874
GO:0002027	regulation of heart rate	0	0.956596	2.89945	0.446989	1.32352	0.660745	1.62005	0.650301	3.34723	0.399844	2.86443	0.36283	2.41522	0.497888	1.23786	0.826171
GO:0002028	regulation of sodium ion transport	0	0.962303	0	0.939047	1.92512	0.515434	0	0.904645	0.695528	1.11535	1.38882	0.788018	0	0.909476	0	0.955969
GO:0002029	desensitization of G-protein coupled receptor protein signaling pathway	0	0.95872	0	0.890558	0	0.921289	0	0.931153	0	1.00959	0	0.957384	0	0.912428	0	0.971542
GO:0002031	G-protein coupled receptor internalization	0	0.981999	0	0.937308	0	0.91982	0	0.860311	0	1.04777	0	0.955594	0	0.895063	0	0.943592
GO:0002035	brain renin-angiotensin system	0	0.9535	0	0.931953	8.47054	0.147247	10.3683	0.310374	0	1.03931	12.2216	0.14257	0	0.933694	15.8447	0.088748
GO:0002039	p53 binding	0	0.982533	0	0.991175	0	0.975548	0	0.966306	0.510054	1.10488	1.01846	0.837097	1.28812	0.740289	1.32039	0.812407
GO:0002040	sprouting angiogenesis	2.61206	0.756547	8.69835	0.086181	2.64704	0.388964	6.48019	0.198297	0.956351	1.10663	1.90962	0.727493	2.41522	0.626963	2.47573	0.704353
GO:0002042	cell migration involved in sprouting angiogenesis	0	0.981999	5.15458	0.498851	0	0.91982	0	0.860311	0	1.04777	0	0.955594	0	0.895063	0	0.943592
GO:0002051	osteoblast fate commitment	8.35859	0.535025	9.27824	0.368008	4.23527	0.450216	10.3683	0.310374	3.06032	1.1199	0	0.992167	0	0.933694	0	0.969553
GO:0002052	positive regulation of neuroblast proliferation	3.79936	0.695497	4.21738	0.534328	3.85024	0.304142	4.71287	0.464395	1.39106	1.11483	0	0.947915	0	0.900475	0	0.939892
GO:0002053	positive regulation of mesenchymal cell proliferation	0	0.982533	1.54637	0.692123	1.41176	0.638832	1.72805	0.641471	1.02011	1.11204	1.01846	0.837097	1.28812	0.740289	1.32039	0.812407
GO:0002054	nucleobase binding	0	0.9535	0	0.931953	4.23527	0.450216	0	0.898408	0	1.03931	0	0.992167	0	0.933694	7.92234	0.435088
GO:0002062	chondrocyte differentiation	1.77842	0.748858	0.987047	0.762831	0.901121	0.773672	2.20602	0.496722	2.60453	0.484589	0.650084	0.89428	1.64441	0.628277	0.842802	0.887215
GO:0002063	chondrocyte development	0	0.994079	0	0.990401	0	0.998426	0	0.996035	1.53016	1.11249	0	0.992633	0	0.986166	0	0.998983
GO:0002064	epithelial cell development	0	0.979864	0.966483	0.766693	0.441174	0.87369	2.16006	0.500105	0.637567	1.10825	1.90962	0.54908	1.61015	0.630577	1.65049	0.70673
GO:0002065	columnar cuboidal epithelial cell differentiation	6.42969	0.350179	3.56855	0.56029	1.62895	0.672425	3.98781	0.49358	0	1	0	0.98482	2.97258	0.595199	3.04705	0.661059
GO:0002067	glandular epithelial cell differentiation	11.9408	0.196978	6.62731	0.442954	3.02519	0.538289	7.40593	0.379802	0	1.008	0	0.96897	5.52051	0.466055	5.65881	0.517967
GO:0002070	epithelial cell maturation	0	0.994079	0	0.990401	0	0.998426	0	0.996035	0	1.01118	0	0.992633	3.86436	0.542115	3.96117	0.603065
GO:0002076	osteoblast development	3.48275	0.710928	0	0.993163	1.76469	0.655668	4.32013	0.482252	1.27513	1.11976	2.54616	0.678842	3.2203	0.580589	3.30097	0.644697
GO:0002087	regulation of respiratory gaseous exchange by neurological system process	0	0.996446	3.86593	0.550192	1.76469	0.655668	4.32013	0.482252	1.27513	1.11976	2.54616	0.678842	3.2203	0.580589	0	0.997987
GO:0002088	lens development in camera-type eye	1.01934	0.851903	1.13149	0.743254	0.516496	0.860813	2.52886	0.452831	1.49284	1.10544	0	0.98566	0.942526	0.793079	0	0.988909
GO:0002089	lens morphogenesis in camera-type eye	2.61206	0.756547	2.89945	0.590608	1.32352	0.714747	3.2401	0.531997	1.9127	1.11679	0	0.97256	2.41522	0.626963	0	0.98485
GO:0002090	regulation of receptor internalization	0	0.991691	0	0.978886	0	0.953323	0	0.948069	0	1.001	0	0.999302	0	0.980356	0	0.994371
GO:0002092	positive regulation of receptor internalization	0	0.997942	0	0.964554	0	0.989877	0	0.981771	0	1.00449	0	0.983224	0	0.947953	0	0.954279
GO:0002093	auditory receptor cell morphogenesis	0	0.991691	0	0.978886	0	0.953323	0	0.948069	0	1.001	0	0.999302	0	0.980356	4.95146	0.54581
GO:0002102	podosome	0	0.9535	0	0.931953	4.23527	0.450216	0	0.898408	0	1.03931	0	0.992167	0	0.933694	0	0.969553
GO:0002200	somatic diversification of immune receptors	0	0.979864	0	0.884675	0.492473	0.865625	0	0.868212	0.711703	1.11442	0	0.98566	0	1	0	0.988909
GO:0002204	somatic recombination of immunoglobulin genes involved in immune response	0	0.932449	0	0.901944	0.756298	0.812704	0	0.84694	0	1.01352	0	0.942281	0	0.895363	0	0.931888
GO:0002208	somatic diversification of immunoglobulins involved in immune response	0	0.932449	0	0.901944	0.756298	0.812704	0	0.84694	0	1.01352	0	0.942281	0	0.895363	0	0.931888
GO:0002209	behavioral defense response	0	0.983225	0	0.96643	1.0084	0.764256	0	0.923389	0.728648	1.11187	0	0.972396	0	0.949738	0	0.956874
GO:0002218	activation of innate immune response	2.32183	0.675658	1.28864	0.7213	2.35293	0.291525	1.44004	0.669739	2.55027	0.667193	4.2436	0.091514	3.2203	0.305369	3.30097	0.30226
GO:0002221	pattern recognition receptor signaling pathway	2.53291	0.653469	1.40579	0.704701	2.56683	0.261783	1.57096	0.654731	2.78211	0.638913	4.62939	0.076974	3.51305	0.283015	3.60106	0.276663
GO:0002224	toll-like receptor signaling pathway	0	0.956336	0	0.90421	2.44342	0.331574	0	0.968375	2.35409	0.921872	2.3503	0.57024	1.48629	0.714188	1.52353	0.79126
GO:0002228	natural killer cell mediated immunity	0	0.953565	1.49649	0.696864	0.683108	0.827454	0	0.872498	0	1.01352	0	0.98566	0	0.913264	0	0.943494
GO:0002237	response to molecule of bacterial origin	0.844302	0.865418	1.87439	0.473988	1.71122	0.306164	1.0473	0.703303	1.08193	1.11726	1.85175	0.392386	1.9517	0.355327	1.60047	0.610208
GO:0002244	hemopoietic progenitor cell differentiation	2.32183	0.764632	2.57729	0.604669	1.17646	0.736529	0	0.971663	1.70018	1.11827	1.69744	0.747866	4.29373	0.318663	0	0.978524
GO:0002250	adaptive immune response	0.889212	0.860233	0.329016	0.874481	1.35168	0.456004	0.735341	0.781854	0.108522	1.05569	0.433389	0.936163	0.822204	0.813032	0.561868	0.930352
GO:0002252	immune effector process	0.939167	0.847186	0.694999	0.83483	1.34831	0.34372	0.776652	0.78264	0.458475	1.06566	0.686606	0.922194	1.01313	0.737563	0.89015	0.874904
GO:0002253	activation of immune response	1.60742	0.666688	1.42742	0.592208	1.79184	0.217306	1.59512	0.510734	0.823933	1.11434	1.64521	0.427758	2.37807	0.174439	2.43764	0.172742
GO:0002260	lymphocyte homeostasis	1.12954	0.840874	0	0.939602	2.28933	0.305959	1.40112	0.673648	0.413557	1.09916	1.65156	0.683044	3.13326	0.308512	1.07059	0.853478
GO:0002262	myeloid cell homeostasis	0	0.956273	0	0.908219	1.24567	0.726971	0	0.866236	0	1.01352	0	0.948877	0	0.905499	0	0.933856
GO:0002263	cell activation involved in immune response	0.459263	0.918299	0	0.987213	1.39624	0.501973	0	0.961332	0.840748	1.11821	1.00727	0.813052	0.424655	0.871074	0.870587	0.874417
GO:0002274	myeloid leukocyte activation	0.515962	0.912581	0.572731	0.834977	1.56862	0.394252	0.640019	0.794507	0.377818	1.08845	0.377209	0.933132	0.477081	0.864851	0.489033	0.930234
GO:0002275	myeloid cell activation involved in immune response	1.19408	0.836039	0	0.955947	2.42015	0.285843	0	0.926664	0.874378	1.11076	0.87297	0.856783	1.1041	0.770265	1.13176	0.844745
GO:0002279	mast cell activation involved in immune response	2.45841	0.762299	0	0.908219	2.49133	0.401927	0	0.866236	0	1.01352	0	0.948877	0	0.905499	0	0.933856
GO:0002281	macrophage activation involved in immune response	0	0.996446	0	0.993163	3.52939	0.322104	0	0.965423	2.55027	1.03747	2.54616	0.678842	3.2203	0.580589	3.30097	0.644697
GO:0002282	microglial cell activation involved in immune response	0	0.981999	0	0.937308	4.70585	0.256106	0	0.860311	1.70018	1.11899	3.39488	0.619335	4.29373	0.519353	4.4013	0.581085
GO:0002283	neutrophil activation involved in immune response	0	0.9535	0	0.931953	0	0.941423	0	0.898408	0	1.03931	0	0.992167	0	0.933694	0	0.969553
GO:0002285	lymphocyte activation involved in immune response	0	0.979864	0	0.987213	0.743029	0.820095	0	0.961332	0.805348	1.11544	1.07207	0.807528	0	1	0.694942	0.90851
GO:0002286	T cell activation involved in immune response	0	0.967892	0	0.954216	0.847054	0.795811	0	0.9414	1.22413	1.11353	1.22216	0.810828	0	0.959221	0	0.995214
GO:0002287	alpha-beta T cell activation involved in immune response	0	0.992358	0	0.944581	0	0.999522	0	0.997887	1.9127	1.11679	1.90962	0.727493	0	0.953637	0	0.98485
GO:0002292	T cell differentiation involved in immune response	0	0.961693	0	0.915199	0	0.92512	0	0.920252	2.04021	1.08768	2.03693	0.720555	0	0.973753	0	0.996483
GO:0002293	alpha-beta T cell differentiation involved in immune response	0	0.961693	0	0.915199	0	0.92512	0	0.920252	2.04021	1.08768	2.03693	0.720555	0	0.973753	0	0.996483
GO:0002294	CD4-positive alpha-beta T cell differentiation involved in immune response	0	0.95872	0	0.890558	0	0.921289	0	0.931153	1.09297	1.10888	2.18242	0.709331	0	0.912428	0	0.971542
GO:0002312	B cell activation involved in immune response	0	0.957111	0	0.957784	0.641707	0.834922	0	0.871459	0.463685	1.10529	0.925877	0.849557	0	0.935851	1.20035	0.832568
GO:0002313	mature B cell differentiation involved in immune response	0	0.9535	0	0.931953	0	0.941423	0	0.898408	3.06032	1.1199	6.11079	0.483072	0	0.933694	7.92234	0.435088
GO:0002320	lymphoid progenitor cell differentiation	4.64366	0.662458	5.15458	0.498851	2.35293	0.594763	0	0.860311	1.70018	1.11899	0	0.955594	4.29373	0.519353	0	0.943592
GO:0002326	B cell lineage commitment	0	0.9535	0	0.931953	0	0.941423	0	0.898408	3.06032	1.1199	0	0.992167	0	0.933694	0	0.969553
GO:0002327	immature B cell differentiation	0	0.997942	0	0.964554	0	0.989877	0	0.981771	5.10054	0.904913	0	0.983224	0	0.947953	0	0.954279
GO:0002328	pro-B cell differentiation	8.35859	0.535025	9.27824	0.368008	4.23527	0.450216	0	0.898408	0	1.03931	0	0.992167	0	0.933694	0	0.969553
GO:0002329	pre-B cell differentiation	0	0.997942	0	0.964554	0	0.989877	0	0.981771	5.10054	0.904913	0	0.983224	0	0.947953	0	0.954279
GO:0002335	mature B cell differentiation	0	0.987282	0	0.974499	0	0.993938	0	0.991656	2.18594	1.1148	4.36485	0.566041	0	0.970792	5.65881	0.517967
GO:0002347	response to tumor cell	0	0.95872	0	0.890558	0	0.921289	0	0.931153	0	1.00959	0	0.957384	0	0.912428	0	0.971542
GO:0002360	T cell lineage commitment	0	0.987282	0	0.974499	0	0.993938	0	0.991656	2.18594	1.1148	0	0.96897	0	0.970792	0	0.978832
GO:0002361	CD4-positive CD25-positive alpha-beta regulatory T cell differentiation	0	0.9535	0	0.931953	4.23527	0.450216	0	0.898408	0	1.03931	0	0.992167	0	0.933694	0	0.969553
GO:0002366	leukocyte activation involved in immune response	0.459263	0.918299	0	0.987213	1.39624	0.501973	0	0.961332	0.840748	1.11821	1.00727	0.813052	0.424655	0.871074	0.870587	0.874417
GO:0002367	cytokine production involved in immune response	1.4926	0.813786	1.65683	0.679067	1.5126	0.615898	1.85148	0.629458	0.546486	1.10607	1.09121	0.827788	1.38013	0.729627	1.4147	0.804698
GO:0002369	T cell cytokine production	0	0.938119	0	0.900043	0	0.91134	0	0.913944	0	1.04961	0	0.947915	0	0.900475	0	0.939892
GO:0002374	cytokine secretion involved in immune response	0	0.9535	0	0.931953	0	0.941423	0	0.898408	0	1.03931	0	0.992167	0	0.933694	0	0.969553
GO:0002376	immune system process	0.975876	0.83519	1.13034	0.590226	1.46192	0.026312	0.789465	0.815422	0.699058	1.06522	1.08567	0.680373	1.21619	0.439214	1.16623	0.589681
GO:0002377	immunoglobulin production	0	0.979864	0	0.987213	0.347153	0.891503	0	0.961332	0.250846	1.08187	0	0.98566	0	1	0	0.988909
GO:0002381	immunoglobulin production involved in immunoglobulin mediated immune response	0	0.982533	0	0.991175	0.705878	0.822955	0	0.966306	0	1.01352	0	0.98566	0	0.913828	0	0.994829
GO:0002418	immune response to tumor cell	0	0.938119	0	0.900043	0	0.91134	0	0.913944	0	1.04961	0	0.947915	0	0.900475	0	0.939892
GO:0002420	natural killer cell mediated cytotoxicity directed against tumor cell target	0	0.987282	0	0.974499	0	0.993938	0	0.991656	0	1.008	0	0.96897	0	0.970792	0	0.978832
GO:0002423	natural killer cell mediated immune response to tumor cell	0	0.987282	0	0.974499	0	0.993938	0	0.991656	0	1.008	0	0.96897	0	0.970792	0	0.978832
GO:0002429	immune response-activating cell surface receptor signaling pathway	0	0.979864	0.736368	0.80638	1.0084	0.73177	0	0.961332	0.242883	1.08006	0.969967	0.829628	0.61339	0.846416	1.25751	0.78656
GO:0002437	inflammatory response to antigenic stimulus	0	0.958795	0	0.955397	0	0.975548	0	0.937768	0.527642	1.10604	1.05358	0.832261	0	0.91912	1.36592	0.808989
GO:0002438	acute inflammatory response to antigenic stimulus	0	0.95872	0	0.890558	0	0.921289	0	0.931153	0	1.00959	0	0.957384	0	0.912428	0	0.971542
GO:0002440	production of molecular mediator of immune response	0.50967	0.914277	0.565746	0.835424	0.774744	0.815086	0.632214	0.796203	0.37321	1.08802	0.372609	0.933497	0.471263	0.864446	0.483069	0.930206
GO:0002443	leukocyte mediated immunity	1.01316	0.830356	0.562318	0.848062	1.28341	0.501899	0.628382	0.80702	0	1.01352	0.185175	0.94468	0.702611	0.845314	0.480142	0.937856
GO:0002444	myeloid leukocyte mediated immunity	1.19408	0.836039	0	0.955947	1.21008	0.692099	0	0.926664	0	1.01352	0	0.98566	0	0.934861	0	0.994769
GO:0002445	type II hypersensitivity	0	0.997942	0	0.964554	0	0.989877	0	0.981771	0	1.00449	0	0.983224	0	0.947953	0	0.954279
GO:0002446	neutrophil mediated immunity	0	0.996446	0	0.993163	0	0.980565	0	0.965423	0	1.00183	0	0.974438	0	0.962131	0	0.997987
GO:0002448	mast cell mediated immunity	2.45841	0.762299	0	0.908219	2.49133	0.401927	0	0.866236	0	1.01352	0	0.948877	0	0.905499	0	0.933856
GO:0002449	lymphocyte mediated immunity	0.915174	0.85455	0.677244	0.823004	1.23657	0.556447	0.756811	0.777524	0	1.01352	0.223021	0.944839	0.84621	0.804749	0.578273	0.927644
GO:0002455	humoral immune response mediated by circulating immunoglobulin	2.19963	0.688724	1.22082	0.730226	1.67182	0.509357	2.7285	0.432308	0	1.01352	0.804051	0.867464	3.05081	0.315476	2.08483	0.624563
GO:0002456	T cell mediated immunity	0.99507	0.854217	0	1	1.5126	0.555889	0	0.993266	0	1.01352	0	0.98566	0	1	0	0.988909
GO:0002460	adaptive immune response based on somatic recombination of immune receptors built from immunoglobulin superfamily domains	0.895563	0.858904	0.331366	0.874121	1.36134	0.451768	0.740593	0.78142	0.109297	1.05592	0.436485	0.936065	0.828077	0.809203	0.565881	0.929367
GO:0002467	germinal center formation	0	0.996446	0	0.993163	0	0.980565	0	0.965423	0	1.00183	0	0.974438	0	0.962131	0	0.997987
GO:0002474	antigen processing and presentation of peptide antigen via MHC class I	0	0.961693	0	0.915199	0	0.92512	0	0.920252	0	1.01352	0	0.976819	0	0.973753	0	0.996483
GO:0002475	antigen processing and presentation via MHC class Ib	5.97042	0.61004	0	0.974499	0	0.993938	0	0.991656	0	1.008	0	0.96897	0	0.970792	0	0.978832
GO:0002478	antigen processing and presentation of exogenous peptide antigen	0	0.962303	2.10869	0.638593	1.92512	0.515434	0	0.904645	0	1.01352	0	0.954434	0	0.909476	0	0.955969
GO:0002483	antigen processing and presentation of endogenous peptide antigen	0	0.991691	0	0.978886	0	0.953323	0	0.948069	0	1.001	0	0.999302	0	0.980356	0	0.994371
GO:0002495	antigen processing and presentation of peptide antigen via MHC class II	0	0.956273	2.72889	0.599538	2.49133	0.401927	0	0.866236	0	1.01352	0	0.948877	0	0.905499	0	0.933856
GO:0002504	antigen processing and presentation of peptide or polysaccharide antigen via MHC class II	1.99014	0.782388	4.41821	0.304997	3.02519	0.268704	2.46864	0.581566	0	1.01352	0	0.972396	0	0.949738	1.88627	0.754314
GO:0002507	tolerance induction	0	0.994079	0	0.990401	2.11763	0.615333	0	0.996035	0	1.01118	0	0.992633	0	0.986166	0	0.998983
GO:0002517	T cell tolerance induction	0	0.997942	0	0.964554	0	0.989877	0	0.981771	0	1.00449	0	0.983224	0	0.947953	0	0.954279
GO:0002520	immune system development	0.976471	0.834788	0.975516	0.735936	1.13798	0.53949	0.605625	0.833777	0.929537	1.11082	0.856653	0.882489	0.812599	0.836185	0.555304	0.943011
GO:0002521	leukocyte differentiation	1.06253	0.814063	0.786291	0.807131	0.987033	0.726888	0.219668	0.8472	1.0374	1.11281	0.776795	0.892392	0.491232	0.883125	0.167846	0.93667
GO:0002523	leukocyte migration involved in inflammatory response	0	0.9535	0	0.931953	0	0.941423	0	0.898408	0	1.03931	0	0.992167	0	0.933694	0	0.969553
GO:0002524	hypersensitivity	0	0.994079	0	0.990401	0	0.998426	0	0.996035	0	1.01118	0	0.992633	0	0.986166	0	0.998983
GO:0002526	acute inflammatory response	1.07161	0.830304	0.594759	0.831622	0.814475	0.800845	1.32927	0.642127	0.392349	1.08995	0.391717	0.930724	1.48629	0.620652	2.03137	0.452395
GO:0002532	production of molecular mediator involved in inflammatory response	2.61206	0.756547	2.89945	0.590608	2.64704	0.388964	3.2401	0.531997	0.956351	1.10663	1.90962	0.727493	2.41522	0.626963	2.47573	0.704353
GO:0002544	chronic inflammatory response	0	0.938119	0	0.900043	0	0.91134	0	0.913944	1.39106	1.11483	2.77763	0.662996	0	0.900475	3.60106	0.623931
GO:0002548	monocyte chemotaxis	10.4482	0.225883	11.5978	0.148224	10.5882	0.012232	12.9604	0.110367	3.8254	0.926983	11.4577	0.052569	14.4913	0.02763	14.8544	0.019777
GO:0002551	mast cell chemotaxis	0	0.987282	0	0.974499	0	0.993938	0	0.991656	2.18594	1.1148	0	0.96897	0	0.970792	0	0.978832
GO:0002562	somatic diversification of immune receptors via germline recombination within a single locus	0	0.954967	0	0.901164	0.529408	0.859031	0	0.904725	0.765081	1.1137	0	0.98566	0	1	0	0.988909
GO:0002566	somatic diversification of immune receptors via somatic mutation	0	0.981999	0	0.937308	0	0.91982	0	0.860311	0	1.04777	0	0.955594	0	0.895063	0	0.943592
GO:0002568	somatic diversification of T cell receptor genes	0	0.9535	0	0.931953	0	0.941423	0	0.898408	0	1.03931	0	0.992167	0	0.933694	0	0.969553
GO:0002573	myeloid leukocyte differentiation	1.47504	0.757279	0.545779	0.838471	1.4948	0.424126	0	0.961332	0.720076	1.11265	1.07838	0.793093	0.45463	0.865586	0	0.988909
GO:0002634	regulation of germinal center formation	0	0.997942	0	0.964554	0	0.989877	0	0.981771	0	1.00449	0	0.983224	0	0.947953	0	0.954279
GO:0002637	regulation of immunoglobulin production	0	0.953565	0	0.967776	0.683108	0.827454	0	0.872498	0.4936	1.10568	0	0.98566	0	0.913264	0	0.943494
GO:0002639	positive regulation of immunoglobulin production	0	0.997942	0	0.964554	0	0.989877	0	0.981771	2.55027	1.11527	0	0.983224	0	0.947953	0	0.954279
GO:0002643	regulation of tolerance induction	0	0.991691	0	0.978886	2.64704	0.568327	0	0.948069	0	1.001	0	0.999302	0	0.980356	0	0.994371
GO:0002645	positive regulation of tolerance induction	0	0.991691	0	0.978886	2.64704	0.568327	0	0.948069	0	1.001	0	0.999302	0	0.980356	0	0.994371
GO:0002664	regulation of T cell tolerance induction	0	0.997942	0	0.964554	0	0.989877	0	0.981771	0	1.00449	0	0.983224	0	0.947953	0	0.954279
GO:0002666	positive regulation of T cell tolerance induction	0	0.997942	0	0.964554	0	0.989877	0	0.981771	0	1.00449	0	0.983224	0	0.947953	0	0.954279
GO:0002673	regulation of acute inflammatory response	1.99014	0.715931	1.10455	0.744545	1.0084	0.741488	2.46864	0.46611	0.364324	1.09449	0	0.98566	1.84017	0.599065	1.88627	0.66442
GO:0002674	negative regulation of acute inflammatory response	0	0.991691	0	0.978886	0	0.953323	0	0.948069	0	1.001	0	0.999302	0	0.980356	0	0.994371
GO:0002675	positive regulation of acute inflammatory response	0	0.962303	0	0.939047	0	0.975548	0	0.904645	0.695528	1.11535	0	0.954434	0	0.909476	0	0.955969
GO:0002676	regulation of chronic inflammatory response	0	0.991691	0	0.978886	0	0.953323	0	0.948069	0	1.001	0	0.999302	0	0.980356	0	0.994371
GO:0002678	positive regulation of chronic inflammatory response	0	0.9535	0	0.931953	0	0.941423	0	0.898408	0	1.03931	0	0.992167	0	0.933694	0	0.969553
GO:0002679	respiratory burst involved in defense response	0	0.9535	0	0.931953	0	0.941423	0	0.898408	0	1.03931	0	0.992167	0	0.933694	0	0.969553
GO:0002681	somatic recombination of T cell receptor gene segments	0	0.9535	0	0.931953	0	0.941423	0	0.898408	0	1.03931	0	0.992167	0	0.933694	0	0.969553
GO:0002682	regulation of immune system process	1.29257	0.653613	1.24348	0.560482	1.57185	0.062835	1.0689	0.648914	0.725643	1.09043	0.88197	0.867966	1.35452	0.404372	1.06176	0.773114
GO:0002683	negative regulation of immune system process	0.33704	0.92805	1.49649	0.576783	1.36621	0.462483	1.25423	0.6329	0.4936	1.0908	0.492806	0.929352	0.934925	0.78006	0.319449	0.944337
GO:0002684	positive regulation of immune system process	1.33524	0.684897	1.33393	0.551213	1.6914	0.077646	1.32502	0.521109	0.782191	1.1051	1.1714	0.669926	1.60501	0.305606	1.51866	0.371975
GO:0002685	regulation of leukocyte migration	1.94386	0.726269	4.31546	0.154124	2.95484	0.112726	3.61685	0.219379	1.42341	1.11444	2.84223	0.294853	4.49344	0.06686	3.68481	0.194511
GO:0002686	negative regulation of leukocyte migration	0	0.987282	6.62731	0.442954	3.02519	0.538289	7.40593	0.379802	2.18594	1.1148	4.36485	0.566041	5.52051	0.466055	0	0.978832
GO:0002687	positive regulation of leukocyte migration	2.45841	0.651103	4.09334	0.235762	3.11417	0.147905	3.0495	0.387556	1.35014	1.12069	2.69594	0.383842	4.5463	0.133981	4.6602	0.129791
GO:0002688	regulation of leukocyte chemotaxis	3.21484	0.54921	5.35283	0.17128	3.2579	0.188843	3.98781	0.276962	1.76557	1.077	3.52546	0.298195	5.94517	0.064936	6.09411	0.059
GO:0002690	positive regulation of leukocyte chemotaxis	3.98028	0.472463	6.62731	0.1348	4.03359	0.114459	4.93729	0.242181	2.18594	1.00764	4.36485	0.236819	7.36068	0.043041	7.54508	0.035474
GO:0002694	regulation of leukocyte activation	0.773944	0.888255	0.859096	0.782768	1.07842	0.656103	0.480014	0.833915	0.566726	1.08776	0.141453	0.944918	0.357811	0.88609	0.366775	0.942715
GO:0002695	negative regulation of leukocyte activation	0.597042	0.905464	0.662731	0.818102	0.907557	0.767782	0	0.961332	0.437189	1.09299	0	0.98566	0.552051	0.8534	0.565881	0.924622
GO:0002696	positive regulation of leukocyte activation	0.300669	0.930752	0.667499	0.825167	1.06643	0.681187	0.745921	0.77988	0.550418	1.09363	0.219813	0.944655	0.278011	0.886225	0.284976	0.943324
GO:0002697	regulation of immune effector process	1.42153	0.725173	0.946759	0.751608	1.29651	0.502714	1.05799	0.688892	0.312278	1.06545	0.4157	0.93769	0.788645	0.820503	0.808402	0.892159
GO:0002698	negative regulation of immune effector process	0	0.979864	1.07886	0.747521	1.47742	0.571187	0	0.868212	0	1.01352	0	0.98566	0	1	0	0.988909
GO:0002699	positive regulation of immune effector process	1.99014	0.58441	0.552276	0.836964	1.2605	0.598683	1.23432	0.658255	0.546486	1.09908	0.727475	0.887845	0.920085	0.786871	0.943136	0.859115
GO:0002700	regulation of production of molecular mediator of immune response	0.870686	0.866789	0.966483	0.766693	1.32352	0.623949	1.08003	0.720844	0.637567	1.10825	0.636541	0.895706	0.805075	0.814408	0.825244	0.887143
GO:0002701	negative regulation of production of molecular mediator of immune response	0	0.9535	0	0.931953	4.23527	0.450216	0	0.898408	0	1.03931	0	0.992167	0	0.933694	0	0.969553
GO:0002702	positive regulation of production of molecular mediator of immune response	2.32183	0.764632	2.57729	0.604669	1.17646	0.736529	2.88008	0.553372	1.70018	1.11827	1.69744	0.747866	2.14687	0.646475	2.20065	0.724617
GO:0002703	regulation of leukocyte mediated immunity	0.939167	0.852166	0.521249	0.843029	0.951746	0.750496	0	0.961332	0	1.01352	0	0.98566	0	1	0	0.988909
GO:0002704	negative regulation of leukocyte mediated immunity	0	0.965436	2.31956	0.620915	1.05882	0.754236	0	0.934683	0	1.01352	0	0.958367	0	0.903174	0	0.97935
GO:0002705	positive regulation of leukocyte mediated immunity	0.852917	0.866889	0	0.987213	0.43217	0.875404	0	0.972819	0	1.01352	0	0.98566	0	1	0	0.988909
GO:0002706	regulation of lymphocyte mediated immunity	0.529025	0.912221	0.58723	0.833396	0.804165	0.803942	0	0.961332	0	1.01352	0	0.98566	0	1	0	0.988909
GO:0002707	negative regulation of lymphocyte mediated immunity	0	0.965436	2.31956	0.620915	1.05882	0.754236	0	0.934683	0	1.01352	0	0.958367	0	0.903174	0	0.97935
GO:0002708	positive regulation of lymphocyte mediated immunity	0.852917	0.866889	0	0.987213	0.43217	0.875404	0	0.972819	0	1.01352	0	0.98566	0	1	0	0.988909
GO:0002709	regulation of T cell mediated immunity	1.26645	0.827934	0	0.957784	0.641707	0.834922	0	0.871459	0	1.01352	0	0.98566	0	0.935851	0	0.954292
GO:0002710	negative regulation of T cell mediated immunity	0	0.991691	0	0.978886	0	0.953323	0	0.948069	0	1.001	0	0.999302	0	0.980356	0	0.994371
GO:0002711	positive regulation of T cell mediated immunity	1.74137	0.796499	0	0.998817	0.882347	0.787871	0	1	0	1.01352	0	1	0	0.988251	0	1
GO:0002712	regulation of B cell mediated immunity	0	0.957111	0	0.957784	1.28341	0.669023	0	0.871459	0	1.01352	0	0.98566	0	0.935851	0	0.954292
GO:0002714	positive regulation of B cell mediated immunity	0	0.992358	0	0.944581	0	0.999522	0	0.997887	0	1.01352	0	0.97256	0	0.953637	0	0.98485
GO:0002715	regulation of natural killer cell mediated immunity	0	0.967892	1.85565	0.660881	0	0.975548	0	0.9414	0	1.01352	0	0.959507	0	0.959221	0	0.995214
GO:0002716	negative regulation of natural killer cell mediated immunity	0	0.981999	5.15458	0.498851	0	0.91982	0	0.860311	0	1.04777	0	0.955594	0	0.895063	0	0.943592
GO:0002717	positive regulation of natural killer cell mediated immunity	0	0.956273	0	0.908219	0	0.904456	0	0.866236	0	1.01352	0	0.948877	0	0.905499	0	0.933856
GO:0002718	regulation of cytokine production involved in immune response	1.81709	0.794852	2.01701	0.645235	1.84142	0.547358	2.25398	0.599273	0.665288	1.11406	1.32843	0.798085	1.68016	0.693844	1.72225	0.770882
GO:0002720	positive regulation of cytokine production involved in immune response	3.21484	0.724469	3.56855	0.56029	1.62895	0.672425	3.98781	0.49358	1.17705	1.11424	2.3503	0.692482	2.97258	0.595199	3.04705	0.661059
GO:0002724	regulation of T cell cytokine production	0	0.991691	0	0.978886	0	0.953323	0	0.948069	0	1.001	0	0.999302	0	0.980356	0	0.994371
GO:0002726	positive regulation of T cell cytokine production	0	0.9535	0	0.931953	0	0.941423	0	0.898408	0	1.03931	0	0.992167	0	0.933694	0	0.969553
GO:0002739	regulation of cytokine secretion involved in immune response	0	0.9535	0	0.931953	0	0.941423	0	0.898408	0	1.03931	0	0.992167	0	0.933694	0	0.969553
GO:0002757	immune response-activating signal transduction	0.898773	0.858934	0.99766	0.74509	1.59392	0.364553	0.557436	0.809376	1.15173	1.12617	1.97122	0.351469	1.66209	0.526043	2.12966	0.345251
GO:0002758	innate immune response-activating signal transduction	2.38817	0.664764	1.32546	0.718573	2.42015	0.285843	1.48119	0.664157	2.62313	0.652357	4.36485	0.092333	3.31231	0.294398	3.39529	0.293403
GO:0002761	regulation of myeloid leukocyte differentiation	2.36564	0.550982	0.875306	0.782317	1.99777	0.313662	0	0.961332	0.577419	1.10417	1.15298	0.788632	0.729124	0.827091	0	0.988909
GO:0002762	negative regulation of myeloid leukocyte differentiation	3.63417	0.494763	2.01701	0.645235	2.76213	0.295822	0	0.901485	1.33058	1.12631	2.65686	0.501034	0	0.95471	0	0.958681
GO:0002763	positive regulation of myeloid leukocyte differentiation	1.74137	0.796499	0	0.998817	2.64704	0.311891	0	1	0	1.01352	0	1	1.61015	0.703096	0	1
GO:0002764	immune response-regulating signaling pathway	0.86171	0.867048	0.95652	0.752587	1.7465	0.292164	0.534449	0.813405	1.10424	1.12609	1.88993	0.382141	1.59355	0.547166	2.45021	0.242928
GO:0002768	immune response-regulating cell surface receptor signaling pathway	0	0.979864	0.702897	0.811484	1.28341	0.608945	0	0.961332	0.231843	1.07729	0.925877	0.840075	0.585509	0.851438	1.80053	0.606179
GO:0002790	peptide secretion	1.32676	0.764854	1.47274	0.583376	1.5126	0.358696	2.0572	0.313948	1.21441	1.11176	0.969967	0.82054	1.84017	0.350045	1.25751	0.738616
GO:0002791	regulation of peptide secretion	1.3931	0.765143	1.54637	0.592391	1.64705	0.34595	1.72805	0.513311	1.19013	1.11666	1.01846	0.810867	2.14687	0.325916	1.32039	0.740882
GO:0002792	negative regulation of peptide secretion	2.7862	0.613881	1.54637	0.692123	1.41176	0.638832	1.72805	0.641471	1.53016	1.11485	2.03693	0.604681	2.57624	0.476248	1.32039	0.812407
GO:0002793	positive regulation of peptide secretion	0.99507	0.854217	2.20911	0.539456	2.52099	0.220292	2.46864	0.46611	0.364324	1.09449	0.727475	0.88382	1.84017	0.599065	0.943136	0.871051
GO:0002819	regulation of adaptive immune response	0.542766	0.91123	0	0.987213	0.825052	0.796802	0	0.961332	0.198722	1.06864	0.396804	0.929897	0	1	0	0.988909
GO:0002820	negative regulation of adaptive immune response	0	0.956273	0	0.908219	1.24567	0.726971	0	0.866236	0	1.01352	0	0.948877	0	0.905499	0	0.933856
GO:0002821	positive regulation of adaptive immune response	0.889212	0.866318	0	0.987213	0.45056	0.873224	0	0.905391	0	1.01352	0	0.98566	0	1	0	0.988909
GO:0002822	regulation of adaptive immune response based on somatic recombination of immune receptors built from immunoglobulin superfamily domains	0.542766	0.91123	0	0.987213	0.825052	0.796802	0	0.961332	0.198722	1.06864	0.396804	0.929897	0	1	0	0.988909
GO:0002823	negative regulation of adaptive immune response based on somatic recombination of immune receptors built from immunoglobulin superfamily domains	0	0.956273	0	0.908219	1.24567	0.726971	0	0.866236	0	1.01352	0	0.948877	0	0.905499	0	0.933856
GO:0002824	positive regulation of adaptive immune response based on somatic recombination of immune receptors built from immunoglobulin superfamily domains	0.889212	0.866318	0	0.987213	0.45056	0.873224	0	0.905391	0	1.01352	0	0.98566	0	1	0	0.988909
GO:0002825	regulation of T-helper 1 type immune response	0	0.981999	0	0.937308	0	0.91982	0	0.860311	0	1.04777	0	0.955594	0	0.895063	0	0.943592
GO:0002828	regulation of type 2 immune response	0	0.938119	0	0.900043	0	0.91134	0	0.913944	1.39106	1.11483	2.77763	0.662996	0	0.900475	0	0.939892
GO:0002831	regulation of response to biotic stimulus	0	0.954967	0	0.901164	0.529408	0.859031	0	0.904725	0	1.01352	0	0.98566	0	1	0	0.988909
GO:0002832	negative regulation of response to biotic stimulus	0	0.994079	0	0.990401	2.11763	0.615333	0	0.996035	0	1.01118	0	0.992633	0	0.986166	0	0.998983
GO:0002833	positive regulation of response to biotic stimulus	0	0.938119	0	0.900043	0	0.91134	0	0.913944	0	1.04961	0	0.947915	0	0.900475	0	0.939892
GO:0002834	regulation of response to tumor cell	0	0.938119	0	0.900043	0	0.91134	0	0.913944	0	1.04961	0	0.947915	0	0.900475	0	0.939892
GO:0002836	positive regulation of response to tumor cell	0	0.981999	0	0.937308	0	0.91982	0	0.860311	0	1.04777	0	0.955594	0	0.895063	0	0.943592
GO:0002837	regulation of immune response to tumor cell	0	0.938119	0	0.900043	0	0.91134	0	0.913944	0	1.04961	0	0.947915	0	0.900475	0	0.939892
GO:0002839	positive regulation of immune response to tumor cell	0	0.981999	0	0.937308	0	0.91982	0	0.860311	0	1.04777	0	0.955594	0	0.895063	0	0.943592
GO:0002855	regulation of natural killer cell mediated immune response to tumor cell	0	0.987282	0	0.974499	0	0.993938	0	0.991656	0	1.008	0	0.96897	0	0.970792	0	0.978832
GO:0002857	positive regulation of natural killer cell mediated immune response to tumor cell	0	0.997942	0	0.964554	0	0.989877	0	0.981771	0	1.00449	0	0.983224	0	0.947953	0	0.954279
GO:0002858	regulation of natural killer cell mediated cytotoxicity directed against tumor cell target	0	0.987282	0	0.974499	0	0.993938	0	0.991656	0	1.008	0	0.96897	0	0.970792	0	0.978832
GO:0002860	positive regulation of natural killer cell mediated cytotoxicity directed against tumor cell target	0	0.997942	0	0.964554	0	0.989877	0	0.981771	0	1.00449	0	0.983224	0	0.947953	0	0.954279
GO:0002861	regulation of inflammatory response to antigenic stimulus	0	1	0	0.998817	0	0.975548	0	1	0	1.01352	0	1	0	0.988251	0	1
GO:0002862	negative regulation of inflammatory response to antigenic stimulus	0	0.996446	0	0.993163	0	0.980565	0	0.965423	0	1.00183	0	0.974438	0	0.962131	0	0.997987
GO:0002863	positive regulation of inflammatory response to antigenic stimulus	0	0.996446	0	0.993163	0	0.980565	0	0.965423	0	1.00183	0	0.974438	0	0.962131	0	0.997987
GO:0002864	regulation of acute inflammatory response to antigenic stimulus	0	0.996446	0	0.993163	0	0.980565	0	0.965423	0	1.00183	0	0.974438	0	0.962131	0	0.997987
GO:0002866	positive regulation of acute inflammatory response to antigenic stimulus	0	0.991691	0	0.978886	0	0.953323	0	0.948069	0	1.001	0	0.999302	0	0.980356	0	0.994371
GO:0002883	regulation of hypersensitivity	0	0.994079	0	0.990401	0	0.998426	0	0.996035	0	1.01118	0	0.992633	0	0.986166	0	0.998983
GO:0002885	positive regulation of hypersensitivity	0	0.987282	0	0.974499	0	0.993938	0	0.991656	0	1.008	0	0.96897	0	0.970792	0	0.978832
GO:0002886	regulation of myeloid leukocyte mediated immunity	2.45841	0.762299	0	0.908219	1.24567	0.726971	0	0.866236	0	1.01352	0	0.948877	0	0.905499	0	0.933856
GO:0002888	positive regulation of myeloid leukocyte mediated immunity	0	0.997942	0	0.964554	0	0.989877	0	0.981771	0	1.00449	0	0.983224	0	0.947953	0	0.954279
GO:0002889	regulation of immunoglobulin mediated immune response	0	0.957111	0	0.957784	1.28341	0.669023	0	0.871459	0	1.01352	0	0.98566	0	0.935851	0	0.954292
GO:0002891	positive regulation of immunoglobulin mediated immune response	0	0.992358	0	0.944581	0	0.999522	0	0.997887	0	1.01352	0	0.97256	0	0.953637	0	0.98485
GO:0002892	regulation of type II hypersensitivity	0	0.997942	0	0.964554	0	0.989877	0	0.981771	0	1.00449	0	0.983224	0	0.947953	0	0.954279
GO:0002894	positive regulation of type II hypersensitivity	0	0.997942	0	0.964554	0	0.989877	0	0.981771	0	1.00449	0	0.983224	0	0.947953	0	0.954279
GO:0002902	regulation of B cell apoptosis	0	0.981999	0	0.937308	2.35293	0.594763	0	0.860311	0	1.04777	0	0.955594	0	0.895063	0	0.943592
GO:0002920	regulation of humoral immune response	3.79936	0.482512	2.10869	0.638593	2.88768	0.289074	4.71287	0.249318	0	1.01352	0	0.954434	3.51305	0.352817	3.60106	0.379209
GO:0002921	negative regulation of humoral immune response	0	0.994079	0	0.990401	2.11763	0.615333	0	0.996035	0	1.01118	0	0.992633	0	0.986166	0	0.998983
GO:0002922	positive regulation of humoral immune response	4.17929	0.684493	0	0.990401	2.11763	0.615333	5.18415	0.446537	0	1.01118	0	0.992633	3.86436	0.542115	3.96117	0.603065
GO:0002923	regulation of humoral immune response mediated by circulating immunoglobulin	0	0.994079	0	0.990401	2.11763	0.615333	0	0.996035	0	1.01118	0	0.992633	0	0.986166	0	0.998983
GO:0002925	positive regulation of humoral immune response mediated by circulating immunoglobulin	0	0.987282	0	0.974499	0	0.993938	0	0.991656	0	1.008	0	0.96897	0	0.970792	0	0.978832
GO:0003001	generation of a signal involved in cell-cell signaling	1.18923	0.769044	1.13149	0.667836	1.46341	0.271175	1.6859	0.320422	1.11963	1.1134	0.993624	0.806859	1.57088	0.348947	1.12716	0.75806
GO:0003002	regionalization	0.776821	0.893812	0.86229	0.78401	0.62978	0.888541	0.770878	0.78425	1.08078	1.12281	0.567917	0.934431	0.718282	0.851734	0.589021	0.934972
GO:0003006	developmental process involved in reproduction	0.959182	0.842301	1.21682	0.608699	1.18032	0.512963	1.35978	0.499909	0.802708	1.10602	0.901592	0.850161	1.267	0.57097	1.42862	0.491296
GO:0003007	heart morphogenesis	1.04482	0.828455	1.54637	0.561375	1.23529	0.575684	1.72805	0.468458	1.14762	1.12054	0.509232	0.928599	0.64406	0.849622	0.330097	0.944599
GO:0003008	system process	0.465228	0.932126	0.494897	0.88347	0.618789	0.901685	0.528995	0.845117	1.19233	0.442632	0.425148	0.943256	0.448094	0.886925	0.404201	0.932502
GO:0003009	skeletal muscle contraction	2.98521	0.739116	0	0.890558	1.5126	0.687994	3.70297	0.509146	1.09297	1.10888	2.18242	0.709331	2.76026	0.611538	2.82941	0.679263
GO:0003012	muscle system process	0.716451	0.898796	1.59055	0.481191	1.45209	0.3398	1.77742	0.359901	1.31157	1.03885	1.04756	0.781862	0.662461	0.851788	0.90541	0.865184
GO:0003013	circulatory system process	0.671373	0.911658	1.49048	0.478949	1.44577	0.286059	1.87379	0.225393	1.2905	0.987135	1.47248	0.405795	1.55195	0.355841	0.954499	0.849813
GO:0003014	renal system process	0	0.954967	2.31956	0.526003	2.11763	0.329156	3.88811	0.204257	1.53016	1.09307	3.05539	0.273715	2.89827	0.327157	2.97088	0.336678
GO:0003015	heart process	0.827583	0.866807	2.75591	0.184263	1.46767	0.40904	2.56641	0.212054	2.12102	0.431082	1.81509	0.399317	2.29566	0.272301	1.17658	0.78223
GO:0003016	respiratory system process	1.89968	0.788417	2.10869	0.638593	1.92512	0.515434	4.71287	0.249318	1.39106	1.12327	2.77763	0.492814	3.51305	0.352817	1.80053	0.763966
GO:0003018	vascular process in circulatory system	0.753026	0.881535	1.67176	0.536215	1.90778	0.194922	2.80225	0.155245	1.24067	1.12385	2.20209	0.236719	2.08884	0.303758	1.42745	0.680672
GO:0003025	regulation of systemic arterial blood pressure by baroreceptor feedback	0	0.997942	0	0.964554	0	0.989877	0	0.981771	0	1.00449	5.09232	0.525253	0	0.947953	0	0.954279
GO:0003044	regulation of systemic arterial blood pressure mediated by a chemical signal	1.34816	0.820797	2.99298	0.443371	3.41554	0.111049	5.01692	0.156808	0.987201	1.11159	3.94245	0.188885	1.24657	0.746232	3.83339	0.261072
GO:0003071	renal system process involved in regulation of systemic arterial blood pressure	0	0.961693	3.09275	0.581156	4.23527	0.186769	6.9122	0.190638	1.02011	1.10884	6.11079	0.15131	2.57624	0.618847	5.28156	0.290667
GO:0003073	regulation of systemic arterial blood pressure	0.81947	0.86935	2.72889	0.331377	2.49133	0.187109	4.066	0.144261	0.900095	1.10728	3.59458	0.096247	1.51544	0.649396	2.3301	0.453052
GO:0003074	regulation of diuresis	0	0.9535	0	0.931953	0	0.941423	0	0.898408	0	1.03931	0	0.992167	0	0.933694	0	0.969553
GO:0003078	regulation of natriuresis	0	0.981999	5.15458	0.498851	2.35293	0.594763	5.76017	0.430534	3.40036	0.94387	3.39488	0.619335	4.29373	0.519353	4.4013	0.581085
GO:0003079	positive regulation of natriuresis	0	0.9535	9.27824	0.368008	4.23527	0.450216	10.3683	0.310374	6.12064	0.814471	6.11079	0.483072	7.72872	0.399738	7.92234	0.435088
GO:0003081	regulation of systemic arterial blood pressure by renin-angiotensin	0	0.95872	0	0.890558	3.02519	0.357657	3.70297	0.509146	0	1.00959	4.36485	0.343664	0	0.912428	5.65881	0.272231
GO:0003084	positive regulation of systemic arterial blood pressure	0	0.996446	3.86593	0.550192	3.52939	0.322104	8.64025	0.160234	1.27513	1.11976	7.63849	0.09545	3.2203	0.580589	6.60195	0.242189
GO:0003085	negative regulation of systemic arterial blood pressure	4.17929	0.684493	0	0.990401	2.11763	0.615333	5.18415	0.446537	1.53016	1.11249	3.05539	0.641207	0	0.986166	0	0.998983
GO:0003091	renal water homeostasis	0	0.956273	0	0.908219	0	0.904456	0	0.866236	0	1.01352	0	0.948877	0	0.905499	0	0.933856
GO:0003094	glomerular filtration	0	0.9535	9.27824	0.368008	4.23527	0.450216	10.3683	0.310374	3.06032	1.1199	6.11079	0.483072	7.72872	0.399738	0	0.969553
GO:0003097	renal water transport	0	0.9535	0	0.931953	0	0.941423	0	0.898408	0	1.03931	0	0.992167	0	0.933694	0	0.969553
GO:0003128	heart field specification	0	0.987282	0	0.974499	0	0.993938	0	0.991656	2.18594	1.1148	0	0.96897	0	0.970792	0	0.978832
GO:0003129	heart induction	0	0.987282	0	0.974499	0	0.993938	0	0.991656	2.18594	1.1148	0	0.96897	0	0.970792	0	0.978832
GO:0003136	negative regulation of heart induction by canonical Wnt receptor signaling pathway	0	0.997942	0	0.964554	0	0.989877	0	0.981771	0	1.00449	0	0.983224	0	0.947953	0	0.954279
GO:0003143	embryonic heart tube morphogenesis	0	0.956596	0	0.941153	0.661761	0.830144	0	0.928107	0.478175	1.10603	0.954811	0.84582	0	0.90683	0	0.934432
GO:0003151	outflow tract morphogenesis	0	0.961693	0	0.915199	1.41176	0.704083	0	0.920252	0	1.01352	0	0.976819	0	0.973753	0	0.996483
GO:0003156	regulation of organ formation	1.44114	0.81647	1.5997	0.685512	1.46044	0.625249	1.78764	0.636142	2.11057	0.948604	1.05358	0.832261	2.66507	0.470108	1.36592	0.808989
GO:0003158	endothelium development	1.4926	0.813786	1.65683	0.679067	2.26889	0.361285	3.70297	0.318905	1.63946	1.10031	4.36485	0.151256	2.76026	0.448778	1.4147	0.804698
GO:0003170	heart valve development	8.35859	0.535025	9.27824	0.368008	4.23527	0.450216	10.3683	0.310374	3.06032	1.1199	0	0.992167	0	0.933694	0	0.969553
GO:0003205	cardiac chamber development	0.773944	0.875548	1.71819	0.606418	0.784309	0.807347	0.960028	0.7373	1.13345	1.11405	0.565814	0.910566	0.715622	0.829036	0.73355	0.901657
GO:0003206	cardiac chamber morphogenesis	0.803711	0.872153	1.78428	0.5928	0.814475	0.798393	0.996953	0.731138	1.17705	1.12851	0.587576	0.905569	0.743146	0.82469	0.761763	0.896964
GO:0003207	cardiac chamber formation	0	0.9535	0	0.931953	0	0.941423	0	0.898408	0	1.03931	0	0.992167	0	0.933694	0	0.969553
GO:0003208	cardiac ventricle morphogenesis	1.26645	0.827934	1.40579	0.704701	1.28341	0.669023	1.57096	0.654731	1.39106	1.11896	0.925877	0.849557	1.17102	0.758854	1.20035	0.832568
GO:0003209	cardiac atrium morphogenesis	0	0.987857	0	0.948998	0	0.983781	0	0.985146	2.35409	1.05511	0	0.98482	0	0.985189	0	0.983304
GO:0003211	cardiac ventricle formation	0	0.9535	0	0.931953	0	0.941423	0	0.898408	0	1.03931	0	0.992167	0	0.933694	0	0.969553
GO:0003214	cardiac left ventricle morphogenesis	0	0.997942	0	0.964554	0	0.989877	0	0.981771	0	1.00449	0	0.983224	0	0.947953	0	0.954279
GO:0003228	atrial cardiac muscle tissue development	0	0.9535	0	0.931953	0	0.941423	0	0.898408	6.12064	0.814471	0	0.992167	0	0.933694	0	0.969553
GO:0003229	ventricular cardiac muscle tissue development	1.60742	0.806835	1.78428	0.666669	1.62895	0.582685	1.99391	0.616978	1.76557	1.077	1.17515	0.813938	1.48629	0.714188	1.52353	0.79126
GO:0003230	cardiac atrium development	0	0.987857	0	0.948998	0	0.983781	0	0.985146	2.35409	1.05511	0	0.98482	0	0.985189	0	0.983304
GO:0003231	cardiac ventricle development	0.99507	0.854217	1.10455	0.744545	1.0084	0.741488	1.23432	0.695787	1.09297	1.11908	0.727475	0.88382	0.920085	0.794735	0.943136	0.871051
GO:0003254	regulation of membrane depolarization	0	0.994079	0	0.990401	2.11763	0.615333	0	0.996035	0	1.01118	0	0.992633	0	0.986166	0	0.998983
GO:0003279	cardiac septum development	0	0.965436	0	0.976006	0	0.977777	0	0.934683	0	1.01352	0	0.958367	0	0.903174	0	0.97935
GO:0003281	ventricular septum development	0	0.95872	0	0.890558	0	0.921289	0	0.931153	0	1.00959	0	0.957384	0	0.912428	0	0.971542
GO:0003300	cardiac muscle hypertrophy	0	0.996446	0	0.993163	1.76469	0.655668	4.32013	0.482252	2.55027	1.03747	2.54616	0.678842	0	0.962131	6.60195	0.242189
GO:0003306	Wnt receptor signaling pathway involved in heart development	0	0.991691	0	0.978886	0	0.953323	0	0.948069	0	1.001	0	0.999302	0	0.980356	0	0.994371
GO:0003307	regulation of Wnt receptor signaling pathway involved in heart development	0	0.9535	0	0.931953	0	0.941423	0	0.898408	0	1.03931	0	0.992167	0	0.933694	0	0.969553
GO:0003321	positive regulation of blood pressure by epinephrine-norepinephrine	0	0.997942	7.73187	0.412884	3.52939	0.499247	0	0.981771	0	1.00449	5.09232	0.525253	0	0.947953	0	0.954279
GO:0003333	amino acid transmembrane transport	2.14323	0.698323	2.37904	0.523132	2.17193	0.323084	2.65854	0.435339	1.5694	1.07843	3.13374	0.257772	3.96345	0.168296	3.04705	0.330154
GO:0003337	mesenchymal to epithelial transition involved in metanephros morphogenesis	0	0.9535	0	0.931953	0	0.941423	0	0.898408	3.06032	1.1199	0	0.992167	7.72872	0.399738	0	0.969553
GO:0003338	metanephros morphogenesis	0	0.981999	0	0.937308	0	0.91982	0	0.860311	1.70018	1.11899	0	0.955594	4.29373	0.519353	0	0.943592
GO:0003341	cilium movement	0	0.987282	0	0.974499	0	0.993938	0	0.991656	0	1.008	0	0.96897	0	0.970792	0	0.978832
GO:0003382	epithelial cell morphogenesis	0	0.963949	2.57729	0.604669	0	0.943736	2.88008	0.553372	0.85009	1.11637	1.69744	0.747866	2.14687	0.646475	0	0.978524
GO:0003401	axis elongation	0	0.962303	2.10869	0.638593	0.962561	0.772465	0	0.904645	0.695528	1.11535	0	0.954434	1.75653	0.685972	0	0.955969
GO:0003407	neural retina development	3.79936	0.695497	4.21738	0.534328	3.85024	0.304142	0	0.913944	2.78211	1.02484	0	0.947915	0	0.900475	0	0.939892
GO:0003416	endochondral bone growth	0	0.981999	5.15458	0.498851	2.35293	0.594763	5.76017	0.430534	1.70018	1.11899	3.39488	0.619335	0	0.895063	0	0.943592
GO:0003417	growth plate cartilage development	0	0.981999	5.15458	0.498851	2.35293	0.594763	5.76017	0.430534	1.70018	1.11899	3.39488	0.619335	0	0.895063	0	0.943592
GO:0003674	molecular function	1.01237	0.549855	1.006	0.609416	1.00372	0.574012	1.00977	0.498061	1.00558	1.03562	1.00481	0.678578	1.00218	0.698619	1.00106	0.805247
GO:0003676	nucleic acid binding	0.870686	0.912613	0.867863	0.844945	0.819323	0.900462	0.661244	0.846164	0.826235	1.07017	0.792428	0.943372	0.755784	0.88656	0.808402	0.944155
GO:0003677	DNA binding	0.816468	0.922194	0.849656	0.840016	0.814475	0.896686	0.727934	0.842994	0.943506	1.11347	0.652862	0.94495	0.660574	0.887541	0.677123	0.938894
GO:0003678	DNA helicase activity	1.54789	0.808929	1.71819	0.673242	0.784309	0.806609	1.92006	0.621975	1.13345	1.11538	0	0.993957	0	0.962826	1.4671	0.796838
GO:0003682	chromatin binding	1.05007	0.818371	1.39873	0.561435	0.425655	0.900584	0.781531	0.776442	1.15339	1.11357	0.61415	0.928233	0.388378	0.886177	0.199054	0.938196
GO:0003684	damaged DNA binding	2.08965	0.702979	2.31956	0.526003	1.05882	0.729839	0	0.904725	0.38254	1.09597	0	0.98566	0	1	0	0.988909
GO:0003690	double-stranded DNA binding	0.908542	0.856156	0.672336	0.824179	0.613807	0.872879	0.751327	0.779471	1.88498	0.465	0.221405	0.944747	0	1	0	0.988909
GO:0003697	single-stranded DNA binding	0.928732	0.862046	1.03092	0.754621	0.941171	0.7596	0	0.923651	0	1.01352	0	0.98566	0	1	0.88026	0.880532
GO:0003700	sequence-specific DNA binding transcription factor activity	0.869479	0.881841	0.643429	0.87346	0.793011	0.877955	0.790925	0.805528	1.27337	0.706586	0.720412	0.934719	0.535972	0.886742	0.549399	0.940566
GO:0003702	RNA polymerase II transcription factor activity	0.852917	0.866474	0.631173	0.834502	0.86434	0.792453	0.352663	0.838157	1.56139	0.884434	0.8314	0.865157	0.525763	0.867249	0.269467	0.941853
GO:0003704	specific RNA polymerase II transcription factor activity	0.614602	0.904129	0.682224	0.813683	0.311417	0.896646	0	0.961332	2.25024	0.539699	1.34797	0.71432	0.568288	0.852131	0	0.988909
GO:0003705	sequence-specific enhancer binding RNA polymerase II transcription factor activity	0.522412	0.913023	0.57989	0.83381	0.529408	0.873081	0	0.961332	1.72143	0.91885	0.763849	0.879602	0	1	0	0.988909
GO:0003706	ligand-regulated transcription factor activity	0	0.997942	0	0.964554	0	0.989877	0	0.981771	2.55027	1.11527	0	0.983224	0	0.947953	0	0.954279
GO:0003707	steroid hormone receptor activity	0.803711	0.872153	0.892138	0.780209	0.407237	0.879591	0.996953	0.731138	2.94262	0.201542	2.93788	0.235316	2.22944	0.438055	2.28529	0.48317
GO:0003708	retinoic acid receptor activity	0	0.997942	0	0.964554	0	0.989877	0	0.981771	2.55027	1.11527	5.09232	0.525253	0	0.947953	0	0.954279
GO:0003711	transcription elongation regulator activity	4.17929	0.684493	4.63912	0.519271	2.11763	0.615333	5.18415	0.446537	1.53016	1.11249	3.05539	0.641207	3.86436	0.542115	3.96117	0.603065
GO:0003712	transcription cofactor activity	1.09501	0.807291	1.21549	0.63284	1.10968	0.623629	1.35829	0.536984	0.735012	1.10505	1.20081	0.681573	0.506248	0.8815	0.51893	0.94069
GO:0003713	transcription coactivator activity	0.623775	0.908464	0.692406	0.819657	0.790162	0.82143	0.773754	0.77314	0.342573	1.06992	0.684044	0.903369	0	1	0	0.988909
GO:0003714	transcription corepressor activity	1.79755	0.650352	1.99532	0.424088	1.36621	0.513761	1.67231	0.525823	1.4808	1.0071	2.29976	0.238949	0.831045	0.806999	0.851864	0.880545
GO:0003723	RNA binding	1.0631	0.797374	0.958801	0.744652	0.841667	0.851818	0.659352	0.834102	0.559518	1.05974	1.11723	0.668288	0.921548	0.794736	1.19654	0.610569
GO:0003724	RNA helicase activity	0	0.987282	0	0.974499	0	0.993938	0	0.991656	0	1.008	0	0.96897	0	0.970792	0	0.978832
GO:0003725	double-stranded RNA binding	0	0.953565	0	0.967776	2.04932	0.392803	0	0.872498	0.4936	1.10568	0	0.98566	0	0.913264	0	0.943494
GO:0003727	single-stranded RNA binding	0	0.990156	0	0.988946	0.784309	0.806609	0	0.940056	1.70018	1.09055	0	0.993957	0	0.962826	0	0.997054
GO:0003729	mRNA binding	0	0.979864	0	0.987213	0.542983	0.870365	0	0.961332	0.980873	1.1173	1.17515	0.756379	0.990861	0.770259	1.01568	0.8416
GO:0003730	mRNA 3'-UTR binding	0	0.995678	0	0.997077	0	1	0	0.974885	0.805348	1.11426	0	0.99395	0	0.957623	0	0.995189
GO:0003735	structural constituent of ribosome	0	0.979864	0	0.987213	0.941171	0.753459	0	0.961332	0.680072	1.1062	2.03693	0.336449	2.14687	0.325916	2.64078	0.210117
GO:0003743	translation initiation factor activity	1.57709	0.765988	1.75061	0.600285	1.59821	0.465589	1.95628	0.534186	0.577419	1.10417	1.15298	0.788632	1.45825	0.660393	1.49478	0.736856
GO:0003746	translation elongation factor activity	1.60742	0.806835	3.56855	0.373525	1.62895	0.582685	1.99391	0.616978	0.588524	1.10871	1.17515	0.813938	1.48629	0.714188	3.04705	0.458446
GO:0003747	translation release factor activity	0	0.997942	0	0.964554	0	0.989877	0	0.981771	0	1.00449	0	0.983224	0	0.947953	0	0.954279
GO:0003755	peptidyl-prolyl cis-trans isomerase activity	1.34816	0.820797	0	0.967776	0.683108	0.827454	0	0.872498	0	1.01352	0	0.98566	0	0.913264	0	0.943494
GO:0003756	protein disulfide isomerase activity	0	0.991691	0	0.978886	5.29408	0.232201	12.9604	0.110367	0	1.001	3.81924	0.597091	19.3218	0.002533	19.8058	0.001309
GO:0003774	motor activity	1.13981	0.810334	0.421738	0.861126	1.15507	0.639123	0	0.961332	0.834633	1.11339	0.833289	0.8617	0.702611	0.836333	0.360106	0.942774
GO:0003777	microtubule motor activity	0	0.979864	1.05435	0.751501	0.48128	0.867244	0	0.935533	0.695528	1.11431	0	0.98566	0	1	0	0.988909
GO:0003779	actin binding	1.17727	0.768782	1.63349	0.325237	2.08781	0.010268	1.46033	0.451544	1.34697	0.920585	1.72135	0.220669	2.04103	0.094904	1.11582	0.758062
GO:0003785	actin monomer binding	0	0.991691	0	0.978886	2.64704	0.568327	6.48019	0.407555	1.9127	1.12491	3.81924	0.597091	0	0.980356	0	0.994371
GO:0003796	lysozyme activity	0	0.994079	0	0.990401	0	0.998426	0	0.996035	1.53016	1.11249	0	0.992633	0	0.986166	0	0.998983
GO:0003810	protein-glutamine gamma-glutamyltransferase activity	5.22412	0.648098	0	0.978886	2.64704	0.568327	0	0.948069	0	1.001	0	0.999302	0	0.980356	0	0.994371
GO:0003823	antigen binding	1.16091	0.838069	0	0.992102	0	0.975548	0	0.97297	0	1.01352	0.848721	0.860964	0	0.981971	0	0.980908
GO:0003824	catalytic activity	1.57313	0	1.6298	0	1.35507	0	1.69119	0	1.00155	1.11379	1.41844	0	1.44651	0	1.54073	0
GO:0003828	alpha-N-acetylneuraminate alpha-2 8-sialyltransferase activity	0	0.9535	9.27824	0.368008	4.23527	0.450216	10.3683	0.310374	3.06032	1.1199	6.11079	0.483072	0	0.933694	7.92234	0.435088
GO:0003841	1-acylglycerol-3-phosphate O-acyltransferase activity	0	0.987282	0	0.974499	3.02519	0.538289	7.40593	0.379802	0	1.008	0	0.96897	0	0.970792	0	0.978832
GO:0003847	1-alkyl-2-acetylglycerophosphocholine esterase activity	0	0.9535	0	0.931953	0	0.941423	0	0.898408	0	1.03931	6.11079	0.483072	0	0.933694	0	0.969553
GO:0003854	3-beta-hydroxy-delta5-steroid dehydrogenase activity	0	0.991691	0	0.978886	5.29408	0.232201	0	0.948069	0	1.001	0	0.999302	4.83045	0.492021	4.95146	0.54581
GO:0003857	3-hydroxyacyl-CoA dehydrogenase activity	0	0.987282	0	0.974499	0	0.993938	0	0.991656	0	1.008	0	0.96897	0	0.970792	0	0.978832
GO:0003887	DNA-directed DNA polymerase activity	1.44114	0.81647	1.5997	0.685512	0	0.975548	0	0.937768	0	1.01352	0	0.951157	0	0.91912	0	0.959596
GO:0003899	DNA-directed RNA polymerase activity	1.3931	0.817448	1.54637	0.692123	0.705878	0.822955	0	0.966306	0.510054	1.10488	2.03693	0.604681	1.28812	0.740289	0	0.994829
GO:0003906	DNA-(apurinic or apyrimidinic site) lyase activity	4.17929	0.684493	4.63912	0.519271	2.11763	0.615333	0	0.996035	0	1.01118	3.05539	0.641207	3.86436	0.542115	3.96117	0.603065
GO:0003916	DNA topoisomerase activity	0	0.997942	0	0.964554	0	0.989877	0	0.981771	0	1.00449	0	0.983224	0	0.947953	0	0.954279
GO:0003924	GTPase activity	1.74137	0.549477	1.61081	0.521487	1.47058	0.360701	1.44004	0.556169	0.743828	1.10773	1.27308	0.681737	1.61015	0.468746	1.37541	0.670386
GO:0003950	NAD+ ADP-ribosyltransferase activity	2.45841	0.762299	2.72889	0.599538	1.24567	0.726971	3.0495	0.542264	2.70029	0.93371	1.79729	0.74045	2.27315	0.637951	2.3301	0.716206
GO:0003954	NADH dehydrogenase activity	0	0.995678	0	0.997077	0	1	0	0.974885	0	1.01352	0	0.99395	0	0.957623	0	0.995189
GO:0003956	NAD(P)+-protein-arginine ADP-ribosyltransferase activity	0	0.997942	0	0.964554	3.52939	0.499247	0	0.981771	2.55027	1.11527	0	0.983224	0	0.947953	6.60195	0.48393
GO:0003993	acid phosphatase activity	5.22412	0.648098	5.7989	0.473744	2.64704	0.568327	6.48019	0.407555	1.9127	1.12491	3.81924	0.597091	4.83045	0.492021	4.95146	0.54581
GO:0003995	acyl-CoA dehydrogenase activity	2.7862	0.745801	3.09275	0.581156	1.41176	0.704083	3.4561	0.5192	1.02011	1.10884	2.03693	0.720555	0	0.973753	0	0.996483
GO:0003997	acyl-CoA oxidase activity	8.35859	0.535025	9.27824	0.368008	4.23527	0.450216	10.3683	0.310374	0	1.03931	6.11079	0.483072	0	0.933694	0	0.969553
GO:0004000	adenosine deaminase activity	0	0.981999	0	0.937308	0	0.91982	0	0.860311	1.70018	1.11899	0	0.955594	0	0.895063	0	0.943592
GO:0004003	ATP-dependent DNA helicase activity	2.32183	0.764632	2.57729	0.604669	1.17646	0.736529	2.88008	0.553372	1.70018	1.11827	0	0.992567	0	0.990131	2.20065	0.724617
GO:0004004	ATP-dependent RNA helicase activity	0	0.9535	0	0.931953	0	0.941423	0	0.898408	0	1.03931	0	0.992167	0	0.933694	0	0.969553
GO:0004012	phospholipid-translocating ATPase activity	0	0.987857	0	0.948998	0	0.983781	0	0.985146	1.17705	1.11424	0	0.98482	0	0.985189	0	0.983304
GO:0004016	adenylate cyclase activity	3.48275	0.710928	0	0.993163	0	0.980565	0	0.965423	0	1.00183	0	0.974438	0	0.962131	0	0.997987
GO:0004017	adenylate kinase activity	0	0.997942	0	0.964554	0	0.989877	0	0.981771	2.55027	1.11527	0	0.983224	0	0.947953	0	0.954279
GO:0004022	alcohol dehydrogenase (NAD) activity	5.97042	0.61004	6.62731	0.442954	3.02519	0.538289	7.40593	0.379802	2.18594	1.1148	0	0.96897	0	0.970792	0	0.978832
GO:0004028	3-chloroallyl aldehyde dehydrogenase activity	6.96549	0.582771	7.73187	0.412884	0	0.989877	8.64025	0.349414	0	1.00449	0	0.983224	0	0.947953	0	0.954279
GO:0004029	aldehyde dehydrogenase (NAD) activity	4.17929	0.684493	4.63912	0.519271	0	0.998426	5.18415	0.446537	0	1.01118	0	0.992633	0	0.986166	0	0.998983
GO:0004030	aldehyde dehydrogenase [NAD(P)+] activity	6.96549	0.335663	7.73187	0.208428	1.76469	0.655668	8.64025	0.160234	0	1.00183	0	0.974438	0	0.962131	0	0.997987
GO:0004032	aldehyde reductase activity	8.35859	0.535025	9.27824	0.368008	8.47054	0.147247	10.3683	0.310374	0	1.03931	0	0.992167	0	0.933694	0	0.969553
GO:0004033	aldo-keto reductase activity	2.7862	0.745801	6.18549	0.241915	2.82351	0.376511	3.4561	0.5192	0	1.01352	0	0.976819	0	0.973753	0	0.996483
GO:0004047	aminomethyltransferase activity	0	0.9535	0	0.931953	0	0.941423	0	0.898408	0	1.03931	0	0.992167	0	0.933694	0	0.969553
GO:0004065	arylsulfatase activity	0	0.9535	0	0.931953	4.23527	0.450216	0	0.898408	3.06032	1.1199	6.11079	0.483072	0	0.933694	0	0.969553
GO:0004089	carbonate dehydratase activity	5.22412	0.402304	2.89945	0.590608	5.29408	0.06708	9.72029	0.043874	0.956351	1.10663	1.90962	0.727493	2.41522	0.626963	2.47573	0.704353
GO:0004090	carbonyl reductase (NADPH) activity	16.7172	0.131103	0	0.931953	4.23527	0.450216	10.3683	0.310374	0	1.03931	0	0.992167	0	0.933694	0	0.969553
GO:0004091	carboxylesterase activity	2.19963	0.442305	2.92997	0.16899	2.00618	0.193256	3.8199	0.036451	0.966418	1.11187	1.92972	0.366504	2.03387	0.342264	1.66786	0.589467
GO:0004112	cyclic-nucleotide phosphodiesterase activity	1.74137	0.796499	1.93297	0.652809	1.76469	0.554235	4.32013	0.262554	1.27513	1.11787	2.54616	0.53213	3.2203	0.403725	1.65049	0.778106
GO:0004114	3' 5'-cyclic-nucleotide phosphodiesterase activity	1.81709	0.794852	2.01701	0.645235	1.84142	0.547358	4.50796	0.255392	1.33058	1.12631	2.65686	0.501034	3.36031	0.363684	1.72225	0.770882
GO:0004115	3' 5'-cyclic-AMP phosphodiesterase activity	3.48275	0.710928	3.86593	0.550192	3.52939	0.322104	8.64025	0.160234	2.55027	1.03747	2.54616	0.678842	3.2203	0.580589	0	0.997987
GO:0004128	cytochrome-b5 reductase activity	6.96549	0.582771	7.73187	0.412884	3.52939	0.499247	8.64025	0.349414	0	1.00449	0	0.983224	0	0.947953	0	0.954279
GO:0004129	cytochrome-c oxidase activity	2.7862	0.745801	0	0.915199	1.41176	0.704083	3.4561	0.5192	0	1.01352	2.03693	0.720555	2.57624	0.618847	0	0.996483
GO:0004143	diacylglycerol kinase activity	0	0.95872	0	0.890558	0	0.921289	0	0.931153	1.09297	1.10888	0	0.957384	0	0.912428	0	0.971542
GO:0004175	endopeptidase activity	0.35619	0.934753	0.658966	0.852008	0.721921	0.875627	0.736385	0.801068	1.26064	0.952185	1.64922	0.216278	1.86631	0.130691	1.688	0.237439
GO:0004176	ATP-dependent peptidase activity	0	0.9535	0	0.931953	0	0.941423	0	0.898408	0	1.03931	0	0.992167	0	0.933694	0	0.969553
GO:0004177	aminopeptidase activity	1.4926	0.813786	1.65683	0.679067	2.26889	0.361285	3.70297	0.318905	2.73243	0.724423	3.27364	0.315902	1.38013	0.729627	1.4147	0.804698
GO:0004180	carboxypeptidase activity	1.19408	0.836039	3.97639	0.237359	1.81512	0.461114	1.48119	0.664157	1.74876	1.03551	0.87297	0.856783	2.2082	0.529125	1.13176	0.844745
GO:0004181	metallocarboxypeptidase activity	0	0.983225	0	0.96643	1.0084	0.764256	0	0.923389	2.18594	1.00764	1.45495	0.777219	1.84017	0.677255	0	0.956874
GO:0004190	aspartic-type endopeptidase activity	0	0.963949	0	0.995615	0	0.943736	0	0.971663	0.85009	1.11637	0	0.992567	0	0.990131	0	0.978524
GO:0004197	cysteine-type endopeptidase activity	0	0.979864	0	0.987213	0.399554	0.881006	0	0.961332	1.15484	1.11839	2.30596	0.381238	2.18737	0.442893	2.98956	0.262566
GO:0004198	calcium-dependent cysteine-type endopeptidase activity	0	0.95872	0	0.890558	0	0.921289	0	0.931153	1.09297	1.10888	4.36485	0.343664	5.52051	0.27977	2.82941	0.679263
GO:0004221	ubiquitin thiolesterase activity	0	0.979864	0	0.987213	0.347153	0.891503	0	0.961332	1.50508	1.04365	0.500884	0.921657	0.633501	0.843967	1.29874	0.77534
GO:0004222	metalloendopeptidase activity	0.852917	0.866044	1.42014	0.620845	0.86434	0.784375	2.11598	0.358231	1.71753	0.892321	2.18242	0.27403	3.15458	0.059904	2.42521	0.245604
GO:0004252	serine-type endopeptidase activity	0.276775	0.931545	0.614453	0.836494	0.841444	0.802594	0.343321	0.839209	1.31736	1.03544	1.41641	0.585547	1.27959	0.629195	1.31164	0.699166
GO:0004298	threonine-type endopeptidase activity	0	0.965436	0	0.976006	1.05882	0.754236	0	0.934683	0	1.01352	0	0.958367	0	0.903174	0	0.97935
GO:0004303	estradiol 17-beta-dehydrogenase activity	3.79936	0.695497	8.43476	0.194147	3.85024	0.304142	9.42573	0.150237	2.78211	1.02484	5.55526	0.291383	7.02611	0.23198	7.20213	0.227657
GO:0004311	farnesyltranstransferase activity	8.35859	0.535025	0	0.931953	4.23527	0.450216	0	0.898408	0	1.03931	0	0.992167	0	0.933694	7.92234	0.435088
GO:0004312	fatty acid synthase activity	10.4482	0.225883	11.5978	0.148224	5.29408	0.232201	12.9604	0.110367	5.73811	0.525122	11.4577	0.052569	4.83045	0.492021	4.95146	0.54581
GO:0004331	fructose-2 6-bisphosphate 2-phosphatase activity	0	0.9535	0	0.931953	0	0.941423	0	0.898408	0	1.03931	0	0.992167	0	0.933694	0	0.969553
GO:0004332	fructose-bisphosphate aldolase activity	0	0.9535	0	0.931953	0	0.941423	0	0.898408	0	1.03931	0	0.992167	0	0.933694	0	0.969553
GO:0004364	glutathione transferase activity	7.26834	0.068321	8.06803	0.03523	2.76213	0.295822	11.2699	0.002333	0	1.01352	0	0.958739	1.68016	0.693844	1.72225	0.770882
GO:0004383	guanylate cyclase activity	0	0.961693	0	0.915199	0	0.92512	0	0.920252	3.06032	0.898997	0	0.976819	0	0.973753	0	0.996483
GO:0004386	helicase activity	0.668687	0.903478	0.742259	0.807594	0.677643	0.855022	0.829464	0.758752	0.979303	1.11713	0.244432	0.944413	0	1	0.316894	0.944438
GO:0004396	hexokinase activity	0	0.997942	0	0.964554	0	0.989877	0	0.981771	0	1.00449	0	0.983224	0	0.947953	0	0.954279
GO:0004402	histone acetyltransferase activity	0	0.962303	0	0.939047	0.962561	0.772465	0	0.904645	0	1.01352	0	0.954434	0	0.909476	0	0.955969
GO:0004407	histone deacetylase activity	0	0.992358	0	0.944581	0	0.999522	0	0.997887	0.956351	1.10663	1.90962	0.727493	0	0.953637	0	0.98485
GO:0004415	hyalurononglucosaminidase activity	0	0.997942	7.73187	0.412884	3.52939	0.499247	8.64025	0.349414	2.55027	1.11527	0	0.983224	0	0.947953	0	0.954279
GO:0004428	inositol or phosphatidylinositol kinase activity	0	0.955824	0	0.901545	0.622834	0.839167	0	0.925293	1.80019	1.03555	0	0.98566	0	0.901669	0	0.954013
GO:0004435	phosphoinositide phospholipase C activity	0	0.956273	0	0.908219	0	0.904456	3.0495	0.542264	1.80019	1.11922	1.79729	0.74045	0	0.905499	2.3301	0.716206
GO:0004437	inositol or phosphatidylinositol phosphatase activity	1.54789	0.808929	0	0.988946	2.35293	0.345577	0	0.940056	2.26691	0.9332	2.26326	0.580886	1.43124	0.722392	1.4671	0.796838
GO:0004439	phosphatidylinositol-4 5-bisphosphate 5-phosphatase activity	0	0.997942	0	0.964554	3.52939	0.499247	0	0.981771	0	1.00449	0	0.983224	0	0.947953	0	0.954279
GO:0004445	inositol-polyphosphate 5-phosphatase activity	0	0.991691	0	0.978886	0	0.953323	0	0.948069	3.8254	0.926983	3.81924	0.597091	0	0.980356	0	0.994371
GO:0004448	isocitrate dehydrogenase activity	0	0.9535	0	0.931953	0	0.941423	0	0.898408	0	1.03931	0	0.992167	0	0.933694	0	0.969553
GO:0004457	lactate dehydrogenase activity	8.35859	0.535025	9.27824	0.368008	4.23527	0.450216	10.3683	0.310374	0	1.03931	0	0.992167	0	0.933694	0	0.969553
GO:0004467	long-chain fatty acid-CoA ligase activity	0	0.987857	0	0.948998	1.62895	0.672425	0	0.985146	2.35409	1.05511	2.3503	0.692482	2.97258	0.595199	3.04705	0.661059
GO:0004468	lysine N-acetyltransferase activity	0	0.962303	0	0.939047	0.962561	0.772465	0	0.904645	0	1.01352	0	0.954434	0	0.909476	0	0.955969
GO:0004497	monooxygenase activity	2.7862	0.174333	3.47934	0.034181	2.64704	0.017045	3.88811	0.013396	1.27513	1.09031	2.54616	0.090785	3.2203	0.029745	3.63107	0.007362
GO:0004499	flavin-containing monooxygenase activity	8.35859	0.535025	9.27824	0.368008	4.23527	0.450216	10.3683	0.310374	3.06032	1.1199	6.11079	0.483072	7.72872	0.399738	7.92234	0.435088
GO:0004518	nuclease activity	1.80401	0.535946	1.66875	0.500089	1.52348	0.330394	0.745921	0.77988	0.220167	1.06172	1.09906	0.757386	0.556023	0.863626	1.1399	0.7814
GO:0004519	endonuclease activity	1.47504	0.757279	1.63734	0.576513	1.4948	0.424126	1.2198	0.661944	0.360038	1.08689	0.359458	0.934156	0.45463	0.865586	0.46602	0.932329
GO:0004520	endodeoxyribonuclease activity	2.19963	0.768644	2.44164	0.61174	2.22909	0.459586	0	0.974885	0	1.01352	0	0.99395	0	0.957623	0	0.995189
GO:0004521	endoribonuclease activity	2.38817	0.664764	2.65093	0.480494	2.42015	0.285843	1.48119	0.664157	0.874378	1.11076	0.87297	0.856783	1.1041	0.770265	1.13176	0.844745
GO:0004522	pancreatic ribonuclease activity	4.17929	0.684493	4.63912	0.519271	4.23527	0.282164	5.18415	0.446537	1.53016	1.11249	3.05539	0.641207	3.86436	0.542115	3.96117	0.603065
GO:0004526	ribonuclease P activity	0	0.994079	0	0.990401	0	0.998426	0	0.996035	0	1.01118	0	0.992633	0	0.986166	0	0.998983
GO:0004527	exonuclease activity	2.27962	0.580449	1.68695	0.608611	1.5401	0.506291	0	0.961332	0	1.01352	2.2221	0.386585	0.702611	0.831337	2.16064	0.498992
GO:0004529	exodeoxyribonuclease activity	0	0.9535	0	0.931953	0	0.941423	0	0.898408	0	1.03931	0	0.992167	0	0.933694	0	0.969553
GO:0004532	exoribonuclease activity	0	0.996446	0	0.993163	0	0.980565	0	0.965423	0	1.00183	0	0.974438	0	0.962131	0	0.997987
GO:0004536	deoxyribonuclease activity	3.09577	0.58369	1.71819	0.673242	2.35293	0.345577	0	0.940056	0	1.01352	0	0.993957	0	0.962826	0	0.997054
GO:0004540	ribonuclease activity	1.60742	0.766754	1.78428	0.5928	1.62895	0.461646	0.996953	0.731138	0.588524	1.10505	1.17515	0.782163	0.743146	0.82469	0.761763	0.896964
GO:0004549	tRNA-specific ribonuclease activity	0	0.938119	0	0.900043	0	0.91134	0	0.913944	0	1.04961	0	0.947915	0	0.900475	0	0.939892
GO:0004550	nucleoside diphosphate kinase activity	4.64366	0.662458	0	0.937308	2.35293	0.594763	0	0.860311	1.70018	1.11899	0	0.955594	0	0.895063	0	0.943592
GO:0004551	nucleotide diphosphatase activity	5.97042	0.61004	0	0.974499	6.05038	0.209236	0	0.991656	2.18594	1.1148	8.7297	0.205813	11.041	0.149666	16.9764	0.01476
GO:0004553	hydrolase activity hydrolyzing O-glycosyl compounds	3.52471	0.090552	3.91251	0.045756	1.78596	0.306115	3.74758	0.075563	1.47485	1.03967	1.8406	0.428378	1.39676	0.639101	0.954499	0.857635
GO:0004558	alpha-glucosidase activity	0	0.9535	0	0.931953	0	0.941423	0	0.898408	0	1.03931	0	0.992167	0	0.933694	0	0.969553
GO:0004559	alpha-mannosidase activity	0	0.987282	0	0.974499	0	0.993938	0	0.991656	0	1.008	0	0.96897	0	0.970792	0	0.978832
GO:0004563	beta-N-acetylhexosaminidase activity	8.35859	0.535025	9.27824	0.368008	4.23527	0.450216	10.3683	0.310374	3.06032	1.1199	6.11079	0.483072	7.72872	0.399738	7.92234	0.435088
GO:0004571	mannosyl-oligosaccharide 1 2-alpha-mannosidase activity	0	0.997942	0	0.964554	0	0.989877	0	0.981771	0	1.00449	0	0.983224	0	0.947953	0	0.954279
GO:0004576	oligosaccharyl transferase activity	0	0.987282	0	0.974499	0	0.993938	0	0.991656	0	1.008	0	0.96897	0	0.970792	0	0.978832
GO:0004579	dolichyl-diphosphooligosaccharide-protein glycotransferase activity	0	0.987282	0	0.974499	0	0.993938	0	0.991656	0	1.008	0	0.96897	0	0.970792	0	0.978832
GO:0004601	peroxidase activity	1.34816	0.820797	1.49649	0.696864	0.683108	0.827454	1.67231	0.646281	0.4936	1.10568	0	0.98566	0	0.913264	0	0.943494
GO:0004602	glutathione peroxidase activity	0	0.987857	0	0.948998	0	0.983781	0	0.985146	0	1	0	0.98482	0	0.985189	0	0.983304
GO:0004614	phosphoglucomutase activity	0	0.9535	0	0.931953	0	0.941423	0	0.898408	0	1.03931	0	0.992167	0	0.933694	0	0.969553
GO:0004620	phospholipase activity	1.24755	0.809667	2.07722	0.480483	1.58032	0.421566	3.09502	0.202208	2.05544	0.672034	3.64823	0.044857	2.30708	0.341891	2.36488	0.346634
GO:0004622	lysophospholipase activity	0	0.981999	0	0.937308	2.35293	0.594763	0	0.860311	1.70018	1.11899	3.39488	0.619335	0	0.895063	0	0.943592
GO:0004623	phospholipase A2 activity	1.74137	0.796499	1.93297	0.652809	1.76469	0.554235	2.16006	0.60598	1.27513	1.11787	2.54616	0.53213	1.61015	0.703096	1.65049	0.778106
GO:0004629	phospholipase C activity	0	0.983225	2.20911	0.631743	1.0084	0.764256	4.93729	0.242181	2.18594	1.00764	4.36485	0.236819	3.68034	0.345418	3.77254	0.369688
GO:0004630	phospholipase D activity	5.97042	0.61004	6.62731	0.442954	6.05038	0.209236	7.40593	0.379802	2.18594	1.1148	4.36485	0.566041	5.52051	0.466055	5.65881	0.517967
GO:0004652	polynucleotide adenylyltransferase activity	0	0.9535	0	0.931953	0	0.941423	0	0.898408	0	1.03931	0	0.992167	0	0.933694	0	0.969553
GO:0004653	polypeptide N-acetylgalactosaminyltransferase activity	0	0.987857	0	0.948998	0	0.983781	0	0.985146	1.17705	1.11424	2.3503	0.692482	2.97258	0.595199	3.04705	0.661059
GO:0004659	prenyltransferase activity	2.98521	0.739116	0	0.890558	1.5126	0.687994	0	0.931153	1.09297	1.10888	4.36485	0.343664	0	0.912428	5.65881	0.272231
GO:0004661	protein geranylgeranyltransferase activity	0	0.987282	0	0.974499	0	0.993938	0	0.991656	2.18594	1.1148	4.36485	0.566041	0	0.970792	5.65881	0.517967
GO:0004663	Rab geranylgeranyltransferase activity	0	0.9535	0	0.931953	0	0.941423	0	0.898408	3.06032	1.1199	6.11079	0.483072	0	0.933694	7.92234	0.435088
GO:0004668	protein-arginine deiminase activity	0	0.9535	0	0.931953	4.23527	0.450216	0	0.898408	0	1.03931	0	0.992167	0	0.933694	0	0.969553
GO:0004672	protein kinase activity	1.21139	0.704183	1.34467	0.442833	1.0358	0.661517	1.50265	0.251119	1.41374	0.43519	1.38378	0.318092	1.0501	0.695775	0.932884	0.863422
GO:0004673	protein histidine kinase activity	0	0.994079	0	0.990401	0	0.998426	0	0.996035	1.53016	1.11249	0	0.992633	0	0.986166	0	0.998983
GO:0004674	protein serine threonine kinase activity	1.02938	0.815602	1.14264	0.634441	0.782377	0.861576	1.40457	0.431635	1.3191	0.886537	1.35461	0.407391	0.951812	0.771114	0.68296	0.932881
GO:0004675	transmembrane receptor protein serine threonine kinase activity	0	0.95872	0	0.890558	0	0.921289	0	0.931153	0	1.00959	2.18242	0.709331	0	0.912428	0	0.971542
GO:0004679	AMP-activated protein kinase activity	0	0.987282	0	0.974499	0	0.993938	0	0.991656	2.18594	1.1148	8.7297	0.205813	11.041	0.149666	11.3176	0.148689
GO:0004683	calmodulin-dependent protein kinase activity	2.45841	0.762299	2.72889	0.599538	1.24567	0.726971	3.0495	0.542264	0.900095	1.11415	0	0.948877	0	0.905499	0	0.933856
GO:0004693	cyclin-dependent protein kinase activity	1.3931	0.817448	1.54637	0.692123	0.705878	0.822955	1.72805	0.641471	1.02011	1.11204	1.01846	0.837097	0	0.913828	0	0.994829
GO:0004697	protein kinase C activity	2.7862	0.745801	6.18549	0.241915	1.41176	0.704083	3.4561	0.5192	0	1.01352	0	0.976819	0	0.973753	0	0.996483
GO:0004702	receptor signaling protein serine threonine kinase activity	0.835859	0.867876	0.927824	0.772491	1.27058	0.63979	2.07366	0.513255	1.53016	1.05427	2.44432	0.34825	2.31861	0.413127	0.792234	0.892065
GO:0004703	G-protein coupled receptor kinase activity	0	0.997942	0	0.964554	0	0.989877	0	0.981771	0	1.00449	0	0.983224	0	0.947953	0	0.954279
GO:0004707	MAP kinase activity	0	0.95872	0	0.890558	0	0.921289	0	0.931153	1.09297	1.10888	0	0.957384	0	0.912428	0	0.971542
GO:0004708	MAP kinase kinase activity	0	0.981999	0	0.937308	0	0.91982	0	0.860311	0	1.04777	0	0.955594	0	0.895063	0	0.943592
GO:0004709	MAP kinase kinase kinase activity	0	0.995678	0	0.997077	0	1	0	0.974885	2.41604	0.9562	4.82431	0.214678	2.03387	0.659005	2.08483	0.736634
GO:0004712	protein serine threonine tyrosine kinase activity	0	0.996446	0	0.993163	0	0.980565	0	0.965423	0	1.00183	0	0.974438	0	0.962131	0	0.997987
GO:0004713	protein tyrosine kinase activity	1.29591	0.769413	1.07886	0.714558	1.47742	0.376588	0.803745	0.765393	1.66064	0.816102	1.42111	0.601118	1.49781	0.54693	2.14947	0.262801
GO:0004714	transmembrane receptor protein tyrosine kinase activity	2.74052	0.402574	2.28153	0.444427	1.73577	0.377924	1.69972	0.574389	1.50508	1.04365	2.00354	0.433942	2.53401	0.315027	3.24686	0.174906
GO:0004715	non-membrane spanning protein tyrosine kinase activity	0	0.965008	0	0.939602	2.28933	0.305959	0	0.924322	1.65423	1.05249	0	0.98566	0	0.950029	1.07059	0.853478
GO:0004716	receptor signaling protein tyrosine kinase activity	13.931	0.174087	15.4637	0.109546	10.5882	0.039106	17.2805	0.075618	0	1.00449	0	0.983224	6.4406	0.43698	6.60195	0.48393
GO:0004721	phosphoprotein phosphatase activity	0.830324	0.867875	0.921679	0.759129	1.12193	0.639088	0.686643	0.79369	0.810681	1.11605	1.41641	0.585547	1.27959	0.629195	1.31164	0.699166
GO:0004722	protein serine threonine phosphatase activity	0	0.954967	0	0.901164	1.58822	0.542652	1.29604	0.689092	1.14762	1.11762	1.5277	0.712173	3.86436	0.17337	3.96117	0.174222
GO:0004725	protein tyrosine phosphatase activity	0.939167	0.852166	1.0425	0.735718	1.18968	0.62911	0.582489	0.805689	0.515785	1.09499	1.37321	0.681723	0.434198	0.869283	0.445075	0.933768
GO:0004726	non-membrane spanning protein tyrosine phosphatase activity	0	0.9535	0	0.931953	0	0.941423	0	0.898408	0	1.03931	0	0.992167	0	0.933694	0	0.969553
GO:0004745	retinol dehydrogenase activity	2.61206	0.756547	8.69835	0.086181	2.64704	0.388964	6.48019	0.198297	2.86905	0.912688	1.90962	0.727493	4.83045	0.303303	4.95146	0.300362
GO:0004767	sphingomyelin phosphodiesterase activity	0	0.987282	0	0.974499	0	0.993938	0	0.991656	4.37189	0.913816	4.36485	0.566041	0	0.970792	0	0.978832
GO:0004791	thioredoxin-disulfide reductase activity	0	0.9535	9.27824	0.368008	4.23527	0.450216	0	0.898408	0	1.03931	0	0.992167	0	0.933694	7.92234	0.435088
GO:0004806	triglyceride lipase activity	0	0.961693	3.09275	0.581156	2.82351	0.376511	6.9122	0.190638	1.02011	1.10884	2.03693	0.720555	0	0.973753	0	0.996483
GO:0004812	aminoacyl-tRNA ligase activity	0	0.979864	0	0.987213	0	0.975548	0	0.872895	0.318784	1.09089	1.27308	0.756076	0.805075	0.814408	0.825244	0.887143
GO:0004826	phenylalanine-tRNA ligase activity	0	0.9535	0	0.931953	0	0.941423	0	0.898408	0	1.03931	0	0.992167	0	0.933694	0	0.969553
GO:0004835	tubulin-tyrosine ligase activity	0	0.95872	0	0.890558	0	0.921289	0	0.931153	1.09297	1.10888	0	0.957384	0	0.912428	0	0.971542
GO:0004842	ubiquitin-protein ligase activity	0.99507	0.835502	0.828414	0.788447	0.756298	0.839506	0.925742	0.728296	0.819729	1.11587	0.909344	0.842088	1.15011	0.685801	1.17892	0.755481
GO:0004843	ubiquitin-specific protease activity	0	0.990156	0	0.988946	0.784309	0.806609	0	0.940056	0.566726	1.10814	1.13163	0.819553	0	0.962826	1.4671	0.796838
GO:0004857	enzyme inhibitor activity	3.03624	0.004571	2.77554	0.022704	1.90044	0.05149	3.32317	0.00202	1.04626	1.11965	1.82801	0.210011	2.47715	0.030476	2.53921	0.021772
GO:0004859	phospholipase inhibitor activity	0	0.997942	0	0.964554	0	0.989877	0	0.981771	0	1.00449	0	0.983224	0	0.947953	0	0.954279
GO:0004860	protein kinase inhibitor activity	2.98521	0.580287	3.31366	0.383666	2.26889	0.361285	3.70297	0.318905	1.63946	1.10031	4.36485	0.151256	4.14038	0.236461	7.07352	0.016009
GO:0004861	cyclin-dependent protein kinase inhibitor activity	3.79936	0.695497	4.21738	0.534328	3.85024	0.304142	4.71287	0.464395	2.78211	1.02484	2.77763	0.662996	3.51305	0.562786	10.8032	0.041705
GO:0004862	cAMP-dependent protein kinase inhibitor activity	0	0.9535	0	0.931953	0	0.941423	0	0.898408	3.06032	1.1199	6.11079	0.483072	7.72872	0.399738	7.92234	0.435088
GO:0004864	phosphoprotein phosphatase inhibitor activity	0	0.992358	0	0.944581	0	0.999522	0	0.997887	0.956351	1.10663	1.90962	0.727493	2.41522	0.626963	2.47573	0.704353
GO:0004866	endopeptidase inhibitor activity	3.99491	0.002364	3.75223	0.009043	2.49133	0.019253	4.57425	0.0005	0.900095	1.10929	1.34797	0.644129	2.27315	0.197015	1.74758	0.447118
GO:0004867	serine-type endopeptidase inhibitor activity	4.17929	0.019023	5.15458	0.001679	2.58822	0.049768	6.33619	0	1.19013	1.11666	1.69744	0.497511	3.00561	0.101685	2.20065	0.332004
GO:0004869	cysteine-type endopeptidase inhibitor activity	3.48275	0.396193	0	0.992102	2.35293	0.291525	1.44004	0.669739	0.425045	1.09909	0.848721	0.860964	1.07343	0.77423	1.10032	0.850235
GO:0004871	signal transducer activity	0.674327	0.933949	0.612425	0.88393	0.861963	0.896395	0.703387	0.846671	1.28495	0.013	0.705867	0.944476	0.666024	0.887716	0.697235	0.935561
GO:0004872	receptor activity	0.676261	0.934204	0.600533	0.884427	0.856648	0.896609	0.629145	0.845488	1.30608	0.021	0.655081	0.943927	0.594036	0.887387	0.65699	0.934843
GO:0004879	ligand-dependent nuclear receptor activity	0.788546	0.873406	0.875306	0.782317	0.399554	0.881006	0.978142	0.733478	2.8871	0.230346	2.88245	0.235779	2.18737	0.442893	2.24217	0.490401
GO:0004888	transmembrane receptor activity	0.571002	0.933684	0.58507	0.884414	0.756695	0.901677	0.572082	0.845289	1.27849	0.117133	0.513782	0.943501	0.467053	0.887165	0.499569	0.933032
GO:0004889	nicotinic acetylcholine-activated cation-selective channel activity	2.61206	0.756547	0	0.944581	2.64704	0.388964	0	0.997887	1.9127	1.11679	1.90962	0.727493	0	0.953637	0	0.98485
GO:0004890	GABA-A receptor activity	0	0.963949	0	0.995615	0	0.943736	0	0.971663	0	1.01352	0	0.992567	0	0.990131	0	0.978524
GO:0004896	cytokine receptor activity	2.50758	0.53288	3.7113	0.194738	2.54116	0.182296	3.11049	0.253541	0.306032	1.09065	0.611079	0.901586	0.772872	0.819626	1.58447	0.718212
GO:0004908	interleukin-1 receptor activity	0	0.987282	6.62731	0.442954	3.02519	0.538289	0	0.991656	0	1.008	0	0.96897	0	0.970792	5.65881	0.517967
GO:0004930	G-protein coupled receptor activity	0.340419	0.931575	0.319739	0.882701	0.57054	0.901878	0.45475	0.844869	1.34225	0.092	0.306305	0.942517	0.290553	0.886444	0.273013	0.931964
GO:0004931	extracellular ATP-gated cation channel activity	0	0.987282	0	0.974499	6.05038	0.209236	0	0.991656	0	1.008	0	0.96897	0	0.970792	0	0.978832
GO:0004935	adrenergic receptor activity	4.64366	0.662458	0	0.937308	2.35293	0.594763	5.76017	0.430534	5.10054	0.626802	3.39488	0.619335	0	0.895063	0	0.943592
GO:0004936	alpha-adrenergic receptor activity	0	0.997942	0	0.964554	0	0.989877	0	0.981771	5.10054	0.904913	5.09232	0.525253	0	0.947953	0	0.954279
GO:0004945	angiotensin type II receptor activity	0	0.997942	0	0.964554	3.52939	0.499247	0	0.981771	0	1.00449	5.09232	0.525253	0	0.947953	6.60195	0.48393
GO:0004950	chemokine receptor activity	0	0.965436	0	0.976006	0	0.977777	0	0.934683	0.765081	1.11321	0	0.958367	0	0.903174	0	0.97935
GO:0004952	dopamine receptor activity	0	0.9535	0	0.931953	4.23527	0.450216	0	0.898408	0	1.03931	0	0.992167	0	0.933694	0	0.969553
GO:0004953	icosanoid receptor activity	4.64366	0.662458	0	0.937308	2.35293	0.594763	0	0.860311	0	1.04777	3.39488	0.619335	0	0.895063	0	0.943592
GO:0004954	prostanoid receptor activity	4.64366	0.662458	0	0.937308	2.35293	0.594763	0	0.860311	0	1.04777	3.39488	0.619335	0	0.895063	0	0.943592
GO:0004955	prostaglandin receptor activity	5.22412	0.648098	0	0.978886	2.64704	0.568327	0	0.948069	0	1.001	3.81924	0.597091	0	0.980356	0	0.994371
GO:0004957	prostaglandin E receptor activity	8.35859	0.535025	0	0.931953	4.23527	0.450216	0	0.898408	0	1.03931	6.11079	0.483072	0	0.933694	0	0.969553
GO:0004970	ionotropic glutamate receptor activity	2.32183	0.764632	2.57729	0.604669	1.17646	0.736529	2.88008	0.553372	0	1.01352	0	0.992567	0	0.990131	2.20065	0.724617
GO:0004972	N-methyl-D-aspartate selective glutamate receptor activity	0	0.997942	0	0.964554	0	0.989877	0	0.981771	0	1.00449	0	0.983224	0	0.947953	0	0.954279
GO:0004977	melanocortin receptor activity	0	0.997942	0	0.964554	3.52939	0.499247	0	0.981771	0	1.00449	0	0.983224	0	0.947953	0	0.954279
GO:0004981	muscarinic acetylcholine receptor activity	0	0.9535	0	0.931953	4.23527	0.450216	0	0.898408	0	1.03931	0	0.992167	0	0.933694	0	0.969553
GO:0004982	N-formyl peptide receptor activity	0	0.981999	0	0.937308	4.70585	0.256106	0	0.860311	0	1.04777	0	0.955594	0	0.895063	0	0.943592
GO:0004983	neuropeptide Y receptor activity	0	0.994079	0	0.990401	0	0.998426	0	0.996035	4.59048	0.655357	0	0.992633	0	0.986166	0	0.998983
GO:0004984	olfactory receptor activity	0.078929	0.930473	0	0.987213	0.199965	0.943395	0	0.961332	1.41601	0.120857	0	0.98566	0	1	0	0.988909
GO:0004985	opioid receptor activity	8.35859	0.535025	9.27824	0.368008	8.47054	0.147247	10.3683	0.310374	0	1.03931	0	0.992167	0	0.933694	0	0.969553
GO:0004993	serotonin receptor activity	0	0.95872	0	0.890558	0	0.921289	0	0.931153	0	1.00959	0	0.957384	0	0.912428	0	0.971542
GO:0004994	somatostatin receptor activity	0	0.9535	0	0.931953	0	0.941423	0	0.898408	0	1.03931	0	0.992167	0	0.933694	0	0.969553
GO:0005000	vasopressin receptor activity	0	0.9535	9.27824	0.368008	4.23527	0.450216	10.3683	0.310374	3.06032	1.1199	6.11079	0.483072	7.72872	0.399738	7.92234	0.435088
GO:0005003	ephrin receptor activity	0	0.95872	0	0.890558	0	0.921289	0	0.931153	1.09297	1.10888	0	0.957384	0	0.912428	0	0.971542
GO:0005007	fibroblast growth factor receptor activity	0	0.9535	0	0.931953	0	0.941423	0	0.898408	0	1.03931	0	0.992167	0	0.933694	0	0.969553
GO:0005021	vascular endothelial growth factor receptor activity	0	0.987282	0	0.974499	0	0.993938	0	0.991656	4.37189	0.913816	13.0945	0.042131	11.041	0.149666	16.9764	0.01476
GO:0005024	transforming growth factor beta receptor activity	0	0.95872	0	0.890558	0	0.921289	0	0.931153	0	1.00959	2.18242	0.709331	0	0.912428	0	0.971542
GO:0005025	transforming growth factor beta receptor activity type I	0	0.997942	0	0.964554	0	0.989877	0	0.981771	0	1.00449	0	0.983224	0	0.947953	0	0.954279
GO:0005031	tumor necrosis factor receptor activity	0	0.9535	0	0.931953	0	0.941423	0	0.898408	0	1.03931	0	0.992167	0	0.933694	0	0.969553
GO:0005035	death receptor activity	0	0.997942	0	0.964554	0	0.989877	0	0.981771	0	1.00449	0	0.983224	0	0.947953	0	0.954279
GO:0005041	low-density lipoprotein receptor activity	4.17929	0.684493	4.63912	0.519271	2.11763	0.615333	5.18415	0.446537	6.12064	0.315742	9.16618	0.074108	3.86436	0.542115	3.96117	0.603065
GO:0005044	scavenger receptor activity	1.12954	0.840874	0	0.939602	1.14467	0.707802	0	0.924322	1.65423	1.05249	2.47735	0.407707	2.08884	0.550031	1.07059	0.853478
GO:0005048	signal sequence binding	0	0.994079	0	0.990401	0	0.998426	0	0.996035	0	1.01118	0	0.992633	0	0.986166	0	0.998983
GO:0005057	receptor signaling protein activity	1.56724	0.741372	1.73967	0.560417	1.85293	0.289756	2.59208	0.250839	0.956351	1.11215	1.90962	0.407857	1.93218	0.438746	0.990292	0.850338
GO:0005068	transmembrane receptor protein tyrosine kinase adaptor activity	0	0.997942	0	0.964554	0	0.989877	0	0.981771	2.55027	1.11527	0	0.983224	0	0.947953	0	0.954279
GO:0005070	SH3 SH2 adaptor activity	0	0.965436	0	0.976006	1.05882	0.754236	0	0.934683	3.06032	0.804148	3.05539	0.433463	1.93218	0.667226	0	0.97935
GO:0005072	transforming growth factor beta receptor cytoplasmic mediator activity	0	0.997942	0	0.964554	0	0.989877	0	0.981771	0	1.00449	5.09232	0.525253	0	0.947953	0	0.954279
GO:0005080	protein kinase C binding	0	0.955824	0	0.901545	2.49133	0.270189	0	0.925293	0.450047	1.10374	0.898645	0.85307	0	0.901669	0	0.954013
GO:0005083	small GTPase regulator activity	0.885444	0.863196	1.37601	0.560227	1.25622	0.460174	1.53767	0.434948	1.5561	0.613491	1.94199	0.147668	1.30995	0.572426	0.503538	0.94263
GO:0005085	guanyl-nucleotide exchange factor activity	0.300669	0.930752	0.33375	0.873978	0.914087	0.766972	0.372961	0.835338	1.65125	0.794595	1.53869	0.497475	0.834034	0.80834	0.284976	0.943324
GO:0005086	ARF guanyl-nucleotide exchange factor activity	0	0.95872	0	0.890558	0	0.921289	0	0.931153	0	1.00959	0	0.957384	0	0.912428	0	0.971542
GO:0005088	Ras guanyl-nucleotide exchange factor activity	0	0.979864	0	0.987213	0.835908	0.796116	0.682125	0.788219	1.6107	0.952218	2.01013	0.385305	1.5254	0.613377	0.521206	0.926882
GO:0005089	Rho guanyl-nucleotide exchange factor activity	0	0.979864	0	0.987213	1.02466	0.728593	0.836154	0.761318	1.7276	0.937376	2.46403	0.298345	1.86985	0.52369	0.638898	0.917182
GO:0005092	GDP-dissociation inhibitor activity	0	0.9535	0	0.931953	4.23527	0.450216	0	0.898408	0	1.03931	0	0.992167	0	0.933694	0	0.969553
GO:0005096	GTPase activator activity	1.25379	0.762733	1.85565	0.296774	1.79999	0.11	1.55525	0.453166	1.45365	0.896325	1.83324	0.240743	1.35252	0.568653	0.990292	0.832904
GO:0005097	Rab GTPase activator activity	2.19963	0.688724	1.22082	0.730226	1.67182	0.509357	1.36425	0.679735	1.6107	1.067	0	0.98566	0	1	0	0.970782
GO:0005099	Ras GTPase activator activity	2.22896	0.493315	2.4742	0.310655	2.25881	0.159432	2.76488	0.232912	1.63217	0.945365	1.22216	0.743952	0.515248	0.857778	0.528156	0.925896
GO:0005100	Rho GTPase activator activity	3.09577	0.58369	3.43639	0.378735	3.13723	0.192489	5.76017	0.13338	1.70018	1.09055	3.39488	0.308781	1.43124	0.722392	1.4671	0.796838
GO:0005102	receptor binding	0.676992	0.930215	1.10217	0.615853	1.37212	0.080573	1.28764	0.380456	0.991465	1.11763	1.25383	0.36476	1.29368	0.328863	1.28332	0.363252
GO:0005104	fibroblast growth factor receptor binding	0	1	0	0.998817	0.882347	0.787871	0	1	1.9127	1.039	1.27308	0.804895	1.61015	0.703096	1.65049	0.778106
GO:0005105	type 1 fibroblast growth factor receptor binding	0	0.9535	0	0.931953	0	0.941423	0	0.898408	0	1.03931	0	0.992167	0	0.933694	0	0.969553
GO:0005109	frizzled binding	0	0.961693	0	0.915199	0	0.92512	0	0.920252	0	1.01352	0	0.976819	0	0.973753	0	0.996483
GO:0005110	frizzled-2 binding	0	0.987282	0	0.974499	0	0.993938	0	0.991656	0	1.008	0	0.96897	0	0.970792	0	0.978832
GO:0005111	type 2 fibroblast growth factor receptor binding	0	0.9535	0	0.931953	0	0.941423	0	0.898408	0	1.03931	0	0.992167	0	0.933694	0	0.969553
GO:0005112	Notch binding	4.64366	0.662458	0	0.937308	0	0.91982	0	0.860311	1.70018	1.11899	0	0.955594	0	0.895063	0	0.943592
GO:0005114	type II transforming growth factor beta receptor binding	0	0.997942	7.73187	0.412884	7.05878	0.182176	8.64025	0.349414	0	1.00449	5.09232	0.525253	6.4406	0.43698	0	0.954279
GO:0005123	death receptor binding	0	0.981999	0	0.937308	0	0.91982	0	0.860311	1.70018	1.11899	0	0.955594	0	0.895063	0	0.943592
GO:0005125	cytokine activity	0.491682	0.92197	0.545779	0.85351	1.1211	0.628627	1.2198	0.623725	0.810085	1.11391	0.898645	0.845933	1.59121	0.437783	1.16505	0.758378
GO:0005126	cytokine receptor binding	0.755294	0.888391	0.838395	0.785551	1.27568	0.502346	0.936895	0.726654	0.829606	1.11381	0.9203	0.839386	1.39676	0.568848	1.19312	0.74648
GO:0005131	growth hormone receptor binding	8.35859	0.535025	0	0.931953	0	0.941423	0	0.898408	0	1.03931	0	0.992167	0	0.933694	0	0.969553
GO:0005149	interleukin-1 receptor binding	0	0.994079	0	0.990401	2.11763	0.615333	0	0.996035	1.53016	1.11249	3.05539	0.641207	3.86436	0.542115	3.96117	0.603065
GO:0005154	epidermal growth factor receptor binding	0	0.992358	0	0.944581	0	0.999522	0	0.997887	0.956351	1.10663	0	0.97256	0	0.953637	0	0.98485
GO:0005158	insulin receptor binding	0	0.953565	0	0.967776	1.36621	0.645722	0	0.872498	0.4936	1.10568	2.95683	0.348543	0	0.913264	1.2778	0.818925
GO:0005159	insulin-like growth factor receptor binding	3.48275	0.710928	0	0.993163	1.76469	0.655668	0	0.965423	0	1.00183	0	0.974438	0	0.962131	0	0.997987
GO:0005160	transforming growth factor beta receptor binding	0	0.963949	2.57729	0.604669	2.35293	0.421205	2.88008	0.553372	0	1.01352	1.69744	0.747866	2.14687	0.646475	0	0.978524
GO:0005161	platelet-derived growth factor receptor binding	0	0.996446	3.86593	0.550192	5.29408	0.12347	0	0.965423	1.27513	1.11976	2.54616	0.678842	3.2203	0.580589	3.30097	0.644697
GO:0005164	tumor necrosis factor receptor binding	0	0.995678	0	0.997077	0	1	0	0.974885	0.805348	1.11426	0	0.99395	0	0.957623	0	0.995189
GO:0005165	neurotrophin receptor binding	0	0.9535	0	0.931953	0	0.941423	0	0.898408	0	1.03931	0	0.992167	0	0.933694	0	0.969553
GO:0005172	vascular endothelial growth factor receptor binding	0	0.994079	0	0.990401	0	0.998426	0	0.996035	1.53016	1.11249	0	0.992633	0	0.986166	0	0.998983
GO:0005178	integrin binding	2.19963	0.590776	4.88328	0.035257	2.97212	0.062672	4.5475	0.062785	1.34225	1.11354	2.68017	0.25939	2.03387	0.478038	2.77977	0.292477
GO:0005179	hormone activity	0.360284	0.926571	0.399924	0.863248	0.730219	0.836677	0.893819	0.740278	0.527642	1.09358	0.526792	0.928461	0.333134	0.885349	0.68296	0.916497
GO:0005184	neuropeptide hormone activity	0	0.995678	0	0.997077	0	1	0	0.974885	0	1.01352	0	0.99395	0	0.957623	0	0.995189
GO:0005198	structural molecule activity	0.70636	0.912325	0.914756	0.764715	0.894775	0.79658	0.730162	0.802818	1.07758	1.11497	1.37708	0.412193	1.30626	0.51936	1.45057	0.397142
GO:0005200	structural constituent of cytoskeleton	1.67172	0.802444	3.7113	0.333696	1.69411	0.572933	2.07366	0.611488	2.44826	0.920948	3.66647	0.279876	4.63723	0.200801	3.16893	0.448912
GO:0005201	extracellular matrix structural constituent	0	0.982533	0	0.991175	0.705878	0.822955	0	0.966306	0.510054	1.10488	2.03693	0.604681	0	0.913828	1.32039	0.812407
GO:0005212	structural constituent of eye lens	0	0.962303	0	0.939047	0	0.975548	0	0.904645	1.39106	1.12327	0	0.954434	0	0.909476	0	0.955969
GO:0005215	transporter activity	1.44541	0.257555	1.19187	0.522962	1.08811	0.51696	1.12699	0.563247	0.982811	1.11676	1.05671	0.715092	0.992819	0.738809	0.97855	0.833637
GO:0005216	ion channel activity	1.15132	0.768688	0.766797	0.822736	0.875055	0.809166	0.571257	0.833668	1.09598	1.11386	0.757536	0.91369	0.532281	0.886057	0.436492	0.94211
GO:0005217	intracellular ligand-gated ion channel activity	0	0.994079	0	0.990401	0	0.998426	0	0.996035	3.06032	0.983874	3.05539	0.641207	0	0.986166	0	0.998983
GO:0005221	intracellular cyclic nucleotide activated cation channel activity	0	0.997942	0	0.964554	0	0.989877	0	0.981771	2.55027	1.11527	0	0.983224	0	0.947953	0	0.954279
GO:0005227	calcium activated cation channel activity	2.32183	0.764632	0	0.995615	1.17646	0.736529	0	0.971663	3.40036	0.68097	0	0.992567	0	0.990131	0	0.978524
GO:0005229	intracellular calcium activated chloride channel activity	0	0.9535	0	0.931953	0	0.941423	0	0.898408	0	1.03931	0	0.992167	0	0.933694	0	0.969553
GO:0005230	extracellular ligand-gated ion channel activity	1.30603	0.802125	0.724862	0.807733	1.6544	0.39476	0.810024	0.765532	0.717263	1.11483	0.477405	0.925097	0	1	0.618933	0.917949
GO:0005231	excitatory extracellular ligand-gated ion channel activity	1.81709	0.741999	1.0085	0.758878	2.30178	0.256766	1.12699	0.712705	0.997931	1.1125	0.664216	0.891306	0	1	0.861124	0.883586
GO:0005234	extracellular-glutamate-gated ion channel activity	2.61206	0.756547	2.89945	0.590608	1.32352	0.714747	3.2401	0.531997	0	1.01352	0	0.97256	0	0.953637	2.47573	0.704353
GO:0005237	inhibitory extracellular ligand-gated ion channel activity	0	0.987282	0	0.974499	0	0.993938	0	0.991656	2.18594	1.1148	0	0.96897	0	0.970792	0	0.978832
GO:0005242	inward rectifier potassium channel activity	0	0.963949	0	0.995615	2.35293	0.421205	0	0.971663	0	1.01352	0	0.992567	0	0.990131	0	0.978524
GO:0005243	gap junction channel activity	3.79936	0.695497	4.21738	0.534328	1.92512	0.636742	4.71287	0.464395	0	1.04961	0	0.947915	0	0.900475	0	0.939892
GO:0005244	voltage-gated ion channel activity	0.939167	0.846644	1.0425	0.718411	0.594841	0.88274	0.582489	0.814929	1.03157	1.11265	0.686606	0.911329	0.434198	0.883066	0.445075	0.942583
GO:0005245	voltage-gated calcium channel activity	0	0.964728	0	0.952193	0	0.975548	0	0.901485	0.665288	1.11406	1.32843	0.798085	1.68016	0.693844	1.72225	0.770882
GO:0005246	calcium channel regulator activity	2.45841	0.762299	0	0.908219	0	0.904456	0	0.866236	0	1.01352	0	0.948877	0	0.905499	0	0.933856
GO:0005247	voltage-gated chloride channel activity	0	0.95872	3.31366	0.569185	0	0.921289	3.70297	0.509146	0	1.00959	0	0.957384	0	0.912428	0	0.971542
GO:0005248	voltage-gated sodium channel activity	0	0.996446	0	0.993163	0	0.980565	0	0.965423	1.27513	1.11976	0	0.974438	0	0.962131	0	0.997987
GO:0005249	voltage-gated potassium channel activity	0.94984	0.851601	0.527173	0.841335	0.721921	0.831622	0.589108	0.803836	0.695528	1.10727	0.347204	0.936304	0.439132	0.868205	0	0.988909
GO:0005251	delayed rectifier potassium channel activity	0	0.997942	0	0.964554	0	0.989877	0	0.981771	0	1.00449	0	0.983224	0	0.947953	0	0.954279
GO:0005253	anion channel activity	0.572506	0.907005	0.635496	0.822407	0	0.975548	0.710158	0.782556	0.628833	1.1052	0.418547	0.928472	0.529364	0.856326	0	0.988909
GO:0005254	chloride channel activity	0.623775	0.903615	0.692406	0.812377	0	0.975548	0.773754	0.772211	0.685147	1.11258	0.456029	0.928115	0.57677	0.85201	0	0.988909
GO:0005261	cation channel activity	1.16554	0.777728	0.554476	0.86098	1.09678	0.626172	0.41308	0.841895	1.21925	1.05747	0.852102	0.867423	0.615834	0.865977	0.315631	0.941064
GO:0005262	calcium channel activity	0.588633	0.906706	0.653397	0.819341	0.894775	0.773448	0.730162	0.779649	1.72412	0.911564	1.29101	0.72783	0.544276	0.853198	0.557911	0.924122
GO:0005267	potassium channel activity	1.32676	0.764854	0.368184	0.869286	0.672265	0.85724	0.411441	0.833103	0.971531	1.1142	0.727475	0.892234	0.920085	0.784395	0.314379	0.943503
GO:0005272	sodium channel activity	0	0.958795	0	0.955397	1.46044	0.625249	0	0.937768	0.527642	1.10604	0	0.951157	0	0.91912	0	0.959596
GO:0005275	amine transmembrane transporter activity	1.6283	0.725131	1.80745	0.550662	1.92512	0.264278	1.34653	0.639157	0.993611	1.11655	2.38083	0.261988	2.00746	0.412164	1.54331	0.680409
GO:0005283	sodium:amino acid symporter activity	0	0.991691	0	0.978886	2.64704	0.568327	0	0.948069	0	1.001	3.81924	0.597091	0	0.980356	0	0.994371
GO:0005310	dicarboxylic acid transmembrane transporter activity	5.57239	0.386619	6.18549	0.241915	4.23527	0.186769	6.9122	0.190638	3.06032	0.898997	6.11079	0.15131	5.15248	0.291386	2.64078	0.691259
GO:0005313	L-glutamate transmembrane transporter activity	0	0.981999	0	0.937308	0	0.91982	0	0.860311	0	1.04777	0	0.955594	0	0.895063	0	0.943592
GO:0005319	lipid transporter activity	0.94984	0.859507	1.05435	0.751501	0.962561	0.755454	1.17822	0.704779	1.04329	1.11898	0	0.98566	1.75653	0.613331	2.7008	0.372971
GO:0005326	neurotransmitter transporter activity	1.74137	0.796499	1.93297	0.652809	1.76469	0.554235	2.16006	0.60598	0.637567	1.11489	1.27308	0.804895	1.61015	0.703096	0	1
GO:0005328	neurotransmitter:sodium symporter activity	2.19963	0.768644	2.44164	0.61174	2.22909	0.459586	2.7285	0.563198	0.805348	1.11426	1.6081	0.754915	2.03387	0.659005	0	0.995189
GO:0005337	nucleoside transmembrane transporter activity	0	0.981999	0	0.937308	0	0.91982	0	0.860311	0	1.04777	0	0.955594	0	0.895063	0	0.943592
GO:0005338	nucleotide-sugar transmembrane transporter activity	5.22412	0.648098	5.7989	0.473744	2.64704	0.568327	6.48019	0.407555	1.9127	1.12491	0	0.999302	0	0.980356	0	0.994371
GO:0005342	organic acid transmembrane transporter activity	1.74137	0.665693	1.93297	0.447334	2.64704	0.034588	2.70008	0.19896	1.43453	1.03866	2.54616	0.154097	2.41522	0.251933	1.65049	0.590688
GO:0005343	organic acid:sodium symporter activity	3.48275	0.508604	3.86593	0.330923	4.41174	0.057364	6.48019	0.114445	1.27513	1.11787	5.09232	0.099222	4.83045	0.192251	1.65049	0.778106
GO:0005344	oxygen transporter activity	0	0.987282	0	0.974499	0	0.993938	0	0.991656	0	1.008	0	0.96897	0	0.970792	0	0.978832
GO:0005351	sugar:hydrogen symporter activity	0	0.987282	0	0.974499	0	0.993938	0	0.991656	0	1.008	0	0.96897	0	0.970792	0	0.978832
GO:0005355	glucose transmembrane transporter activity	0	0.996446	0	0.993163	0	0.980565	0	0.965423	0	1.00183	0	0.974438	0	0.962131	0	0.997987
GO:0005372	water transmembrane transporter activity	0	0.996446	0	0.993163	0	0.980565	0	0.965423	0	1.00183	0	0.974438	0	0.962131	0	0.997987
GO:0005375	copper ion transmembrane transporter activity	0	0.997942	0	0.964554	0	0.989877	0	0.981771	0	1.00449	0	0.983224	0	0.947953	0	0.954279
GO:0005381	iron ion transmembrane transporter activity	11.9408	0.196978	6.62731	0.442954	6.05038	0.209236	7.40593	0.379802	2.18594	1.1148	0	0.96897	0	0.970792	0	0.978832
GO:0005384	manganese ion transmembrane transporter activity	0	0.997942	0	0.964554	3.52939	0.499247	0	0.981771	0	1.00449	0	0.983224	0	0.947953	0	0.954279
GO:0005385	zinc ion transmembrane transporter activity	5.57239	0.386619	6.18549	0.241915	4.23527	0.186769	3.4561	0.5192	0	1.01352	0	0.976819	0	0.973753	0	0.996483
GO:0005388	calcium-transporting ATPase activity	0	0.987282	0	0.974499	0	0.993938	0	0.991656	0	1.008	0	0.96897	0	0.970792	5.65881	0.517967
GO:0005391	sodium:potassium-exchanging ATPase activity	0	0.994079	0	0.990401	0	0.998426	0	0.996035	0	1.01118	0	0.992633	0	0.986166	0	0.998983
GO:0005402	cation:sugar symporter activity	0	0.987282	0	0.974499	0	0.993938	0	0.991656	0	1.008	0	0.96897	0	0.970792	0	0.978832
GO:0005416	cation:amino acid symporter activity	0	0.938119	0	0.900043	1.92512	0.636742	0	0.913944	1.39106	1.11483	5.55526	0.291383	0	0.900475	0	0.939892
GO:0005451	monovalent cation:hydrogen antiporter activity	0	0.981999	0	0.937308	0	0.91982	0	0.860311	0	1.04777	0	0.955594	0	0.895063	4.4013	0.581085
GO:0005452	inorganic anion exchanger activity	0	0.994079	0	0.990401	0	0.998426	0	0.996035	1.53016	1.11249	3.05539	0.641207	0	0.986166	0	0.998983
GO:0005484	SNAP receptor activity	0	0.963949	0	0.995615	2.35293	0.421205	0	0.971663	0.85009	1.11637	1.69744	0.747866	0	0.990131	0	0.978524
GO:0005487	nucleocytoplasmic transporter activity	0	0.991691	0	0.978886	0	0.953323	0	0.948069	0	1.001	0	0.999302	0	0.980356	0	0.994371
GO:0005488	binding	1.11212	0.142069	1.16901	0.008689	1.13982	0.00075	1.13392	0.057119	0.916153	1.06038	1.13642	0.011372	1.15685	0.008526	1.16188	0.003371
GO:0005496	steroid binding	0.708355	0.888303	1.57258	0.624366	1.07676	0.708582	2.63601	0.322349	1.0374	1.11833	1.03573	0.814599	2.6199	0.303916	2.68554	0.302656
GO:0005499	vitamin D binding	0	0.997942	0	0.964554	0	0.989877	0	0.981771	0	1.00449	0	0.983224	0	0.947953	0	0.954279
GO:0005501	retinoid binding	4.32341	0.321293	4.79909	0.196966	1.46044	0.625249	5.36292	0.145515	1.05528	1.11838	2.10717	0.600697	1.33254	0.736845	1.36592	0.808989
GO:0005504	fatty acid binding	2.38817	0.664764	2.65093	0.480494	1.81512	0.461114	2.96237	0.410048	0.437189	1.10001	1.74594	0.667822	2.2082	0.529125	2.26353	0.589857
GO:0005506	iron ion binding	2.04422	0.334234	2.52126	0.110199	2.0716	0.041634	3.38097	0.008192	0.997931	1.11816	2.1587	0.102214	2.73025	0.02952	3.01393	0.007916
GO:0005507	copper ion binding	0.908542	0.864101	1.0085	0.758878	1.38107	0.605145	1.12699	0.712705	0.997931	1.1125	1.32843	0.744608	0.840078	0.808136	1.72225	0.692969
GO:0005509	calcium ion binding	1.09098	0.788501	0.838395	0.806968	1.06307	0.626164	1.14509	0.601075	0.983236	1.11919	1.10436	0.701127	1.39676	0.342198	1.11358	0.727744
GO:0005513	detection of calcium ion	6.96549	0.582771	0	0.964554	3.52939	0.499247	0	0.981771	2.55027	1.11527	0	0.983224	0	0.947953	0	0.954279
GO:0005515	protein binding	1.08606	0.584757	1.18743	0.149509	1.1875	0.01369	1.15474	0.202482	0.941776	1.09948	1.28353	0.002176	1.36665	5.6e-05	1.24609	0.016777
GO:0005516	calmodulin binding	1.08085	0.82071	1.99962	0.371191	1.46044	0.393846	0.893819	0.740278	0.923373	1.10982	1.05358	0.792792	0.999403	0.75893	0.34148	0.944498
GO:0005518	collagen binding	0	0.955824	1.36445	0.711988	1.24567	0.679714	1.52475	0.661459	1.35014	1.12069	2.69594	0.383842	3.40973	0.293362	3.49515	0.283814
GO:0005520	insulin-like growth factor binding	3.79936	0.482512	6.32607	0.139967	2.88768	0.289074	4.71287	0.249318	0.695528	1.11535	2.77763	0.492814	1.75653	0.685972	1.80053	0.763966
GO:0005521	lamin binding	0	0.997942	0	0.964554	0	0.989877	0	0.981771	0	1.00449	0	0.983224	0	0.947953	0	0.954279
GO:0005522	profilin binding	0	0.991691	0	0.978886	0	0.953323	0	0.948069	0	1.001	0	0.999302	0	0.980356	0	0.994371
GO:0005523	tropomyosin binding	0	0.994079	0	0.990401	0	0.998426	0	0.996035	0	1.01118	0	0.992633	0	0.986166	0	0.998983
GO:0005524	ATP binding	1.10223	0.739091	1.08756	0.608883	1.0084	0.681648	1.02544	0.654891	0.986478	1.11824	1.02966	0.742526	0.90593	0.825083	0.957645	0.858545
GO:0005525	GTP binding	1.74137	0.350408	1.18952	0.622817	1.4932	0.209189	1.32927	0.519582	0.833742	1.11319	1.17515	0.669151	1.36243	0.478857	1.39657	0.522108
GO:0005529	sugar binding	1.77423	0.432588	1.53178	0.481146	2.09766	0.026803	1.95628	0.22585	0.866129	1.11267	1.2971	0.619851	1.27597	0.612367	1.86848	0.262131
GO:0005536	glucose binding	4.17929	0.684493	0	0.990401	2.11763	0.615333	5.18415	0.446537	0	1.01118	3.05539	0.641207	3.86436	0.542115	3.96117	0.603065
GO:0005537	mannose binding	4.64366	0.43379	2.57729	0.604669	3.52939	0.226322	5.76017	0.214514	0.85009	1.11637	0	0.992567	2.14687	0.646475	2.20065	0.724617
GO:0005539	glycosaminoglycan binding	1.22023	0.788281	2.03173	0.306465	1.082	0.673769	1.51362	0.532541	1.67536	0.729478	2.45324	0.092299	3.10277	0.027559	2.60223	0.095515
GO:0005540	hyaluronic acid binding	2.08965	0.775602	0	0.976006	1.05882	0.754236	0	0.934683	2.29524	0.993581	3.05539	0.433463	0	0.903174	0	0.97935
GO:0005542	folic acid binding	0	0.938119	0	0.900043	0	0.91134	0	0.913944	0	1.04961	0	0.947915	0	0.900475	0	0.939892
GO:0005543	phospholipid binding	0.480379	0.922914	1.5997	0.480906	1.09533	0.647945	0.893819	0.738571	1.23116	1.07839	1.93157	0.234911	1.11045	0.704142	0.910614	0.864552
GO:0005544	calcium-dependent phospholipid binding	1.89968	0.788417	0	0.939047	1.92512	0.515434	0	0.904645	0.695528	1.11535	1.38882	0.788018	1.75653	0.685972	1.80053	0.763966
GO:0005545	phosphatidylinositol binding	0	0.987857	3.56855	0.56029	1.62895	0.672425	3.98781	0.49358	2.35409	1.05511	2.3503	0.692482	0	0.985189	0	0.983304
GO:0005546	phosphatidylinositol-4 5-bisphosphate binding	0	0.992358	2.89945	0.590608	0	0.999522	3.2401	0.531997	2.86905	0.912688	1.90962	0.727493	0	0.953637	0	0.98485
GO:0005547	phosphatidylinositol-3 4 5-trisphosphate binding	0	0.956273	5.45779	0.260935	1.24567	0.726971	3.0495	0.542264	3.60038	0.628899	5.39187	0.187801	0	0.905499	0	0.933856
GO:0005548	phospholipid transporter activity	2.08965	0.775602	2.31956	0.620915	1.05882	0.754236	2.59208	0.571873	0.765081	1.11321	0	0.958367	0	0.903174	1.98059	0.745098
GO:0005549	odorant binding	0	0.979864	0	0.987213	0.237936	0.900526	0	0.961332	0.343856	1.08351	0	0.98566	0	1	0	0.988909
GO:0005550	pheromone binding	0	0.979864	0	0.987213	0.249133	0.899769	0	0.961332	0.360038	1.08689	0	0.98566	0	1	0	0.988909
GO:0005575	cellular component	0.997805	0.866503	1.00008	0.740172	0.998615	0.774994	1.00023	0.705848	0.992894	1.09066	0.991295	0.934909	1.00384	0.628825	1.00337	0.729263
GO:0005576	extracellular region	1.28866	0.343095	1.3463	0.184097	1.13948	0.314561	1.5985	0.014928	0.952882	1.11805	1.18226	0.365338	1.40182	0.065377	1.24535	0.293316
GO:0005577	fibrinogen complex	0	0.9535	9.27824	0.368008	4.23527	0.450216	10.3683	0.310374	0	1.03931	0	0.992167	0	0.933694	0	0.969553
GO:0005578	proteinaceous extracellular matrix	0.430855	0.930893	0.95652	0.744802	0.582167	0.896878	0.890748	0.741125	1.15682	1.09715	1.46995	0.383204	2.12473	0.058994	1.76959	0.237585
GO:0005579	membrane attack complex	0	0.9535	0	0.931953	0	0.941423	0	0.898408	0	1.03931	0	0.992167	0	0.933694	0	0.969553
GO:0005581	collagen	0	0.956336	0	0.90421	0.814475	0.800578	1.99391	0.616978	1.76557	1.077	1.17515	0.813938	1.48629	0.714188	1.52353	0.79126
GO:0005583	fibrillar collagen	0	0.987857	0	0.948998	1.62895	0.672425	3.98781	0.49358	1.17705	1.11424	2.3503	0.692482	2.97258	0.595199	3.04705	0.661059
GO:0005587	collagen type IV	0	0.997942	0	0.964554	0	0.989877	0	0.981771	5.10054	0.904913	0	0.983224	0	0.947953	0	0.954279
GO:0005604	basement membrane	1.01934	0.839891	2.26299	0.334101	0.774744	0.815086	1.89664	0.483651	1.11963	1.13046	1.49044	0.628299	1.41379	0.631647	1.44921	0.705593
GO:0005605	basal lamina	4.91682	0.413078	5.45779	0.260935	2.49133	0.401927	6.099	0.208066	1.80019	1.11922	5.39187	0.187801	4.5463	0.312845	6.9903	0.099567
GO:0005606	laminin-1 complex	0	0.987282	0	0.974499	0	0.993938	0	0.991656	0	1.008	4.36485	0.566041	0	0.970792	5.65881	0.517967
GO:0005614	interstitial matrix	0	0.961693	0	0.915199	0	0.92512	0	0.920252	4.08043	0.555182	6.11079	0.15131	7.72872	0.078876	7.92234	0.074899
GO:0005615	extracellular space	1.34619	0.48453	1.56222	0.196695	1.2402	0.305164	1.97347	0.018333	0.873738	1.10794	1.43152	0.234554	1.75395	0.042533	1.6819	0.062624
GO:0005622	intracellular	1.12759	0.073165	1.16225	0.014068	1.13195	0.001714	1.12002	0.100868	0.89553	1.05523	1.16216	0.002062	1.15237	0.012479	1.18124	0.001043
GO:0005623	cell	1.04829	0.370581	1.07334	0.109899	1.06996	0.010365	1.05372	0.2154	0.980477	1.10579	1.05488	0.147996	1.06956	0.070293	1.09065	0.011663
GO:0005624	membrane fraction	1.91111	0.006824	1.78642	0.03438	1.65639	0.004172	1.87153	0.01838	1.10481	1.05336	1.72808	0.011348	1.72059	0.028177	1.71603	0.024408
GO:0005625	soluble fraction	2.25231	0.0473	2.22233	0.050182	1.58506	0.115411	2.48343	0.018044	0.595572	1.07985	1.64662	0.234784	1.27269	0.549828	1.89757	0.132027
GO:0005626	insoluble fraction	1.87133	0.009971	1.70438	0.047744	1.67758	0.002	1.84511	0.018327	1.10678	1.06083	1.78904	0.006043	1.81904	0.01114	1.72818	0.017508
GO:0005634	nucleus	0.944738	0.888558	0.955235	0.792538	0.924214	0.875561	0.905022	0.815156	0.832205	1.05894	1.00524	0.765898	0.890844	0.877025	0.939758	0.912314
GO:0005635	nuclear envelope	1.66222	0.549407	1.58152	0.499547	1.56416	0.265513	1.47277	0.513519	0.695528	1.10545	1.04161	0.78331	1.3174	0.602087	1.12533	0.775021
GO:0005637	nuclear inner membrane	0	0.992358	0	0.944581	1.32352	0.714747	0	0.997887	0	1.01352	0	0.97256	0	0.953637	0	0.98485
GO:0005638	lamin filament	8.35859	0.535025	9.27824	0.368008	4.23527	0.450216	10.3683	0.310374	0	1.03931	0	0.992167	7.72872	0.399738	7.92234	0.435088
GO:0005640	nuclear outer membrane	0	0.981999	0	0.937308	0	0.91982	0	0.860311	0	1.04777	0	0.955594	0	0.895063	0	0.943592
GO:0005641	nuclear envelope lumen	0	0.994079	0	0.990401	0	0.998426	0	0.996035	1.53016	1.11249	3.05539	0.641207	3.86436	0.542115	7.92234	0.209331
GO:0005643	nuclear pore	1.99014	0.715931	1.10455	0.744545	1.0084	0.741488	1.23432	0.695787	0.728648	1.11395	1.45495	0.724507	0.920085	0.794735	0.943136	0.871051
GO:0005652	nuclear lamina	4.64366	0.662458	5.15458	0.498851	2.35293	0.594763	5.76017	0.430534	1.70018	1.11899	3.39488	0.619335	4.29373	0.519353	4.4013	0.581085
GO:0005654	nucleoplasm	0.856803	0.896548	0.845398	0.819489	0.602971	0.901807	0.59045	0.845871	0.662257	1.06334	0.835188	0.914033	0.616185	0.886473	0.676737	0.943178
GO:0005657	replication fork	2.7862	0.613881	3.09275	0.421394	2.11763	0.383052	1.72805	0.641471	0	1.01352	0	0.98566	0	0.913828	0	0.994829
GO:0005662	DNA replication factor A complex	4.64366	0.662458	5.15458	0.498851	0	0.91982	0	0.860311	0	1.04777	0	0.955594	0	0.895063	0	0.943592
GO:0005663	DNA replication factor C complex	0	0.9535	0	0.931953	0	0.941423	0	0.898408	0	1.03931	0	0.992167	0	0.933694	0	0.969553
GO:0005664	nuclear origin of replication recognition complex	0	0.991691	0	0.978886	0	0.953323	0	0.948069	1.9127	1.12491	0	0.999302	0	0.980356	0	0.994371
GO:0005665	DNA-directed RNA polymerase II core complex	0	0.994079	0	0.990401	0	0.998426	0	0.996035	0	1.01118	0	0.992633	0	0.986166	0	0.998983
GO:0005667	transcription factor complex	1.01934	0.822497	1.13149	0.661305	0.885422	0.796458	0.903163	0.737426	1.013	1.11362	0.532299	0.937851	0.269293	0.887413	0.13802	0.93443
GO:0005669	transcription factor TFIID complex	0	0.992358	0	0.944581	1.32352	0.714747	0	0.997887	0	1.01352	0	0.97256	0	0.953637	0	0.98485
GO:0005671	Ada2 Gcn5 Ada3 transcription activator complex	0	0.996446	0	0.993163	0	0.980565	0	0.965423	0	1.00183	0	0.974438	0	0.962131	0	0.997987
GO:0005675	holo TFIIH complex	4.17929	0.684493	4.63912	0.519271	2.11763	0.615333	5.18415	0.446537	0	1.01118	0	0.992633	0	0.986166	0	0.998983
GO:0005677	chromatin silencing complex	0	0.997942	0	0.964554	0	0.989877	0	0.981771	0	1.00449	0	0.983224	0	0.947953	0	0.954279
GO:0005680	anaphase-promoting complex	1.99014	0.782388	2.20911	0.631743	1.0084	0.764256	2.46864	0.581566	1.4573	1.12487	2.9099	0.450682	1.84017	0.677255	0	0.956874
GO:0005681	spliceosomal complex	0.360284	0.926571	0	0.987213	0.365109	0.899114	0	0.961332	0.395731	1.08245	0.526792	0.928461	0.999403	0.75893	1.36592	0.704743
GO:0005682	U5 snRNP	6.96549	0.582771	7.73187	0.412884	3.52939	0.499247	8.64025	0.349414	2.55027	1.11527	10.1846	0.179896	6.4406	0.43698	6.60195	0.48393
GO:0005683	U7 snRNP	0	0.9535	0	0.931953	0	0.941423	0	0.898408	0	1.03931	0	0.992167	0	0.933694	0	0.969553
GO:0005689	U12-type spliceosomal complex	0	0.965436	0	0.976006	1.05882	0.754236	0	0.934683	0	1.01352	0	0.958367	3.86436	0.338471	3.96117	0.354054
GO:0005694	chromosome	1.02685	0.815805	0.911866	0.76718	0.832485	0.839002	0.764249	0.796368	0.601538	1.07397	0.825782	0.891376	0.569684	0.885113	0.583956	0.944519
GO:0005697	telomerase holoenzyme complex	6.96549	0.582771	7.73187	0.412884	3.52939	0.499247	8.64025	0.349414	0	1.00449	0	0.983224	0	0.947953	0	0.954279
GO:0005719	nuclear euchromatin	0	0.997942	7.73187	0.412884	3.52939	0.499247	8.64025	0.349414	0	1.00449	10.1846	0.179896	6.4406	0.43698	6.60195	0.48393
GO:0005720	nuclear heterochromatin	0	0.966282	0	0.992102	0.588232	0.846243	0	0.97297	0	1.01352	0	0.98566	0	0.981971	0	0.980908
GO:0005721	centromeric heterochromatin	0	0.987282	0	0.974499	0	0.993938	0	0.991656	2.18594	1.1148	0	0.96897	0	0.970792	0	0.978832
GO:0005730	nucleolus	1.28414	0.698696	1.03668	0.700658	1.12388	0.573131	1.15847	0.611494	0.598387	1.07752	1.70692	0.157277	1.40326	0.412971	1.54906	0.318777
GO:0005732	small nucleolar ribonucleoprotein complex	0	0.938119	0	0.900043	0	0.91134	0	0.913944	1.39106	1.11483	2.77763	0.662996	3.51305	0.562786	7.20213	0.227657
GO:0005737	cytoplasm	1.29041	0	1.34851	0.000143	1.26646	0	1.32668	0	0.878938	1.05847	1.27485	0	1.29529	0	1.33875	0
GO:0005739	mitochondrion	1.25882	0.44139	1.25759	0.327485	1.2119	0.219592	1.36631	0.19802	0.806561	1.08521	1.35744	0.142076	1.48405	0.053717	1.4914	0.050506
GO:0005740	mitochondrial envelope	1.06615	0.802529	1.0651	0.686786	1.08042	0.621383	1.58699	0.263776	0.897799	1.11275	1.32504	0.439489	1.28155	0.523795	1.2126	0.664876
GO:0005741	mitochondrial outer membrane	0.459263	0.918299	0.509793	0.845098	0.930828	0.757243	0.569687	0.807521	0.672598	1.10704	2.01455	0.346234	1.69862	0.502569	2.61176	0.214171
GO:0005742	mitochondrial outer membrane translocase complex	0	0.9535	0	0.931953	0	0.941423	0	0.898408	0	1.03931	0	0.992167	0	0.933694	0	0.969553
GO:0005743	mitochondrial inner membrane	1.30151	0.71177	1.12366	0.663608	1.02584	0.692532	1.61444	0.325457	1.00599	1.11803	1.05723	0.756443	1.06972	0.705075	0.959453	0.847628
GO:0005744	mitochondrial inner membrane presequence translocase complex	0	0.9535	0	0.931953	0	0.941423	0	0.898408	0	1.03931	0	0.992167	0	0.933694	0	0.969553
GO:0005746	mitochondrial respiratory chain	0.94984	0.859507	0	0.956537	0.48128	0.867244	1.17822	0.704779	0	1.01352	0.694408	0.888503	0.878263	0.801947	0	0.988909
GO:0005747	mitochondrial respiratory chain complex I	0	0.955824	0	0.901545	0	0.975548	0	0.925293	0	1.01352	0	0.98566	0	0.901669	0	0.954013
GO:0005753	mitochondrial proton-transporting ATP synthase complex	0	0.994079	0	0.990401	0	0.998426	0	0.996035	0	1.01118	0	0.992633	0	0.986166	0	0.998983
GO:0005758	mitochondrial intermembrane space	0	0.932449	0	0.901944	1.5126	0.615898	1.85148	0.629458	1.09297	1.11985	2.18242	0.588801	1.38013	0.729627	2.82941	0.495179
GO:0005759	mitochondrial matrix	1.15291	0.802178	0.959818	0.747002	1.02231	0.70813	0.715056	0.787447	0	1.01352	0.632151	0.919121	1.33254	0.615863	1.09274	0.798184
GO:0005761	mitochondrial ribosome	0	0.979864	0	0.966833	1.03299	0.737699	0	0.92087	0	1.01352	0	0.98566	0	1	0	0.988909
GO:0005762	mitochondrial large ribosomal subunit	0	0.965436	0	0.976006	0	0.977777	0	0.934683	0	1.01352	0	0.958367	0	0.903174	0	0.97935
GO:0005763	mitochondrial small ribosomal subunit	0	0.987857	0	0.948998	3.2579	0.33793	0	0.985146	0	1	0	0.98482	0	0.985189	0	0.983304
GO:0005764	lysosome	1.68671	0.465713	1.87229	0.263057	1.61434	0.192581	1.85979	0.249831	0.892022	1.11609	1.37013	0.542738	1.03974	0.725	1.06578	0.79423
GO:0005765	lysosomal membrane	0	0.964728	2.01701	0.645235	1.84142	0.547358	0	0.901485	0	1.01352	0	0.958739	0	0.95471	0	0.958681
GO:0005766	primary lysosome	8.35859	0.535025	0	0.931953	4.23527	0.450216	0	0.898408	0	1.03931	0	0.992167	0	0.933694	0	0.969553
GO:0005768	endosome	0.98208	0.835368	1.33238	0.522874	1.16111	0.510546	0.676782	0.816845	0.79904	1.10568	0.957304	0.823872	1.10987	0.660823	1.03425	0.798277
GO:0005769	early endosome	1.79755	0.650352	0.49883	0.846621	0.91081	0.76635	1.11487	0.687172	0.822667	1.1123	0.985611	0.816136	0.831045	0.806999	0.851864	0.880545
GO:0005770	late endosome	1.17727	0.81569	1.96019	0.519159	1.78955	0.327508	0.730162	0.779649	0.215516	1.07383	0.430337	0.929	0.544276	0.853198	0.557911	0.924122
GO:0005771	multivesicular body	2.32183	0.764632	5.15458	0.273339	3.52939	0.226322	2.88008	0.553372	0.85009	1.11637	1.69744	0.747866	2.14687	0.646475	2.20065	0.724617
GO:0005773	vacuole	1.93635	0.270895	1.79117	0.266854	1.47172	0.258805	2.0016	0.18438	1.00435	1.11595	1.29766	0.585372	0.895218	0.794825	0.917645	0.864325
GO:0005774	vacuolar membrane	1.74137	0.7504	1.93297	0.575624	1.32352	0.623949	2.16006	0.500105	0.637567	1.10825	0	0.98566	0	1	0	0.988909
GO:0005776	autophagic vacuole	2.98521	0.739116	0	0.890558	0	0.921289	0	0.931153	3.27892	0.896061	2.18242	0.709331	0	0.912428	0	0.971542
GO:0005777	peroxisome	3.18423	0.091077	3.09275	0.114754	1.81512	0.243831	3.4561	0.059076	0.582919	1.09906	2.03693	0.309611	3.68034	0.019754	4.52705	0.000956
GO:0005778	peroxisomal membrane	1.54789	0.808929	0	0.988946	0.784309	0.806609	1.92006	0.621975	0	1.01352	0	0.993957	0	0.962826	0	0.997054
GO:0005779	integral to peroxisomal membrane	0	0.991691	0	0.978886	0	0.953323	0	0.948069	0	1.001	0	0.999302	0	0.980356	0	0.994371
GO:0005782	peroxisomal matrix	2.7862	0.745801	3.09275	0.581156	0	0.92512	0	0.920252	0	1.01352	2.03693	0.720555	2.57624	0.618847	2.64078	0.691259
GO:0005783	endoplasmic reticulum	1.60076	0.088919	1.77689	0.021743	1.60028	0.004233	1.71732	0.032651	0.88705	1.10765	1.42332	0.147971	1.96018	0.000565	1.84526	0.002239
GO:0005786	signal recognition particle endoplasmic reticulum targeting	0	0.9535	0	0.931953	0	0.941423	0	0.898408	0	1.03931	0	0.992167	0	0.933694	0	0.969553
GO:0005788	endoplasmic reticulum lumen	0	0.979864	0	0.956537	0.48128	0.867244	1.17822	0.704779	0	1.01352	1.38882	0.731831	5.26958	0.027585	6.30186	0.003507
GO:0005789	endoplasmic reticulum membrane	2.5278	0.038194	2.61886	0.031046	1.79316	0.076792	1.88135	0.223155	1.1106	1.11851	1.84802	0.187416	2.49313	0.022955	2.55559	0.015624
GO:0005790	smooth endoplasmic reticulum	0	0.981999	0	0.937308	0	0.91982	0	0.860311	1.70018	1.11899	0	0.955594	0	0.895063	0	0.943592
GO:0005791	rough endoplasmic reticulum	0	0.990737	0	0.968267	0.542983	0.856304	0	0.992193	0	1.01352	0.783434	0.87076	0.990861	0.785857	1.01568	0.86017
GO:0005792	microsome	2.90229	0.002333	2.73837	0.009745	1.98528	0.017495	2.70008	0.01283	1.32827	0.914842	2.44007	0.007212	2.81776	0.002115	2.75081	0.001969
GO:0005793	ER-Golgi intermediate compartment	1.34816	0.820797	0	0.967776	0.683108	0.827454	0	0.872498	0	1.01352	0.985611	0.842006	2.49313	0.492871	2.55559	0.534503
GO:0005794	Golgi apparatus	1.08861	0.76557	1.1033	0.61677	1.51088	0.019019	1.05679	0.638938	0.831798	1.09844	1.4879	0.095754	1.22539	0.442584	1.25609	0.44731
GO:0005795	Golgi stack	2.19963	0.688724	1.22082	0.730226	1.11454	0.717451	1.36425	0.679735	0.805348	1.11873	2.41215	0.419245	2.03387	0.568285	1.04241	0.857899
GO:0005796	Golgi lumen	0	0.981999	0	0.937308	2.35293	0.594763	0	0.860311	1.70018	1.11899	3.39488	0.619335	0	0.895063	0	0.943592
GO:0005797	Golgi medial cisterna	0	0.9535	0	0.931953	0	0.941423	0	0.898408	0	1.03931	0	0.992167	0	0.933694	0	0.969553
GO:0005798	Golgi-associated vesicle	1.81709	0.741999	0	0.987213	1.84142	0.384811	0	0.948785	0.665288	1.11335	0.664216	0.891306	1.68016	0.62324	0.861124	0.883586
GO:0005801	cis-Golgi network	1.99014	0.782388	2.20911	0.631743	1.0084	0.764256	0	0.923389	0.728648	1.11187	0	0.972396	0	0.949738	0	0.956874
GO:0005802	trans-Golgi network	0	0.979864	0	0.987213	1.05882	0.707247	0.648019	0.793405	0.38254	1.08891	0	0.98566	1.44913	0.625482	0.990292	0.850338
GO:0005811	lipid particle	2.32183	0.764632	2.57729	0.604669	2.35293	0.421205	5.76017	0.214514	0	1.01352	0	0.992567	0	0.990131	0	0.978524
GO:0005813	centrosome	1.37779	0.724259	1.78428	0.332219	1.16353	0.595397	1.13937	0.652127	0.672598	1.09893	1.51091	0.43602	0.84931	0.806335	0.65294	0.924296
GO:0005814	centriole	0	1	0	0.998817	0.882347	0.787871	0	1	0	1.01352	0	1	0	0.988251	0	1
GO:0005815	microtubule organizing center	1.44114	0.67647	1.5997	0.44641	1.14749	0.598268	1.02151	0.69452	0.753774	1.10528	1.35461	0.580584	0.76145	0.83358	0.585394	0.933114
GO:0005819	spindle	0.405757	0.922362	0.4504	0.855657	0.411191	0.895865	0.503316	0.817964	1.03991	1.11467	1.4832	0.601051	0.750361	0.825215	0	0.988909
GO:0005826	actomyosin contractile ring	0	0.997942	0	0.964554	0	0.989877	0	0.981771	0	1.00449	0	0.983224	0	0.947953	0	0.954279
GO:0005829	cytosol	1.26746	0.440918	1.33287	0.255318	1.40274	0.026147	1.40671	0.176589	1.01359	1.11906	1.60939	0.007382	1.57288	0.027305	1.70713	0.002957
GO:0005832	chaperonin-containing T-complex	0	0.987282	0	0.974499	0	0.993938	0	0.991656	0	1.008	0	0.96897	0	0.970792	0	0.978832
GO:0005834	heterotrimeric G-protein complex	1.26645	0.827934	1.40579	0.704701	1.28341	0.669023	3.14191	0.384366	1.39106	1.11896	0.925877	0.849557	1.17102	0.758854	1.20035	0.832568
GO:0005839	proteasome core complex	0	0.963949	0	0.995615	1.17646	0.736529	0	0.971663	0	1.01352	0	0.992567	0	0.990131	0	0.978524
GO:0005840	ribosome	0	0.979864	0	0.987213	0.618287	0.871666	0	0.961332	0.558453	1.09364	2.23021	0.179638	1.97449	0.304619	2.31309	0.194601
GO:0005844	polysome	0	0.956273	0	0.908219	0	0.904456	0	0.866236	0.900095	1.11415	0	0.948877	2.27315	0.637951	2.3301	0.716206
GO:0005845	mRNA cap binding complex	5.22412	0.648098	0	0.978886	0	0.953323	0	0.948069	0	1.001	0	0.999302	0	0.980356	0	0.994371
GO:0005851	eukaryotic translation initiation factor 2B complex	8.35859	0.535025	0	0.931953	4.23527	0.450216	0	0.898408	0	1.03931	0	0.992167	0	0.933694	0	0.969553
GO:0005852	eukaryotic translation initiation factor 3 complex	0	0.996446	0	0.993163	0	0.980565	0	0.965423	0	1.00183	0	0.974438	0	0.962131	0	0.997987
GO:0005856	cytoskeleton	1.09557	0.750302	1.14458	0.551865	1.28985	0.097228	0.959288	0.721906	0.991007	1.11793	1.13075	0.54764	1.04281	0.672712	0.732984	0.943982
GO:0005859	muscle myosin complex	0	0.981999	0	0.937308	0	0.91982	0	0.860311	3.40036	0.94387	0	0.955594	0	0.895063	0	0.943592
GO:0005861	troponin complex	5.22412	0.648098	0	0.978886	2.64704	0.568327	6.48019	0.407555	1.9127	1.12491	3.81924	0.597091	4.83045	0.492021	4.95146	0.54581
GO:0005865	striated muscle thin filament	5.22412	0.402304	2.89945	0.590608	3.97056	0.195091	3.2401	0.531997	0.956351	1.10663	1.90962	0.727493	2.41522	0.626963	2.47573	0.704353
GO:0005868	cytoplasmic dynein complex	5.22412	0.648098	0	0.978886	2.64704	0.568327	0	0.948069	1.9127	1.12491	3.81924	0.597091	4.83045	0.492021	4.95146	0.54581
GO:0005869	dynactin complex	0	0.9535	0	0.931953	4.23527	0.450216	0	0.898408	0	1.03931	6.11079	0.483072	0	0.933694	0	0.969553
GO:0005871	kinesin complex	0	0.95872	0	0.890558	0	0.921289	0	0.931153	0	1.00959	0	0.957384	0	0.912428	0	0.971542
GO:0005874	microtubule	0.867074	0.866489	0.769978	0.811782	1.05442	0.672417	0.43022	0.839156	0.825398	1.11558	1.01424	0.794465	0.801734	0.825509	0.657455	0.926951
GO:0005875	microtubule associated complex	1.41671	0.788694	0	0.987213	2.15353	0.242703	0	0.961332	0.518699	1.10089	1.55359	0.650289	0.654976	0.83919	0.671385	0.912285
GO:0005876	spindle microtubule	1.34816	0.820797	0	0.967776	0.683108	0.827454	0	0.872498	0.987201	1.11159	0.985611	0.842006	0	0.913264	0	0.943494
GO:0005881	cytoplasmic microtubule	0	0.983225	0	0.96643	0	0.975548	0	0.923389	0.728648	1.11187	1.45495	0.777219	0	0.949738	0	0.956874
GO:0005882	intermediate filament	0.690793	0.899286	0.766797	0.802529	0.525033	0.883156	0.428442	0.830223	0.758758	1.11353	0.252512	0.943585	0.958105	0.771068	0.654739	0.919641
GO:0005883	neurofilament	0	0.9535	0	0.931953	0	0.941423	0	0.898408	3.06032	1.1199	0	0.992167	0	0.933694	0	0.969553
GO:0005884	actin filament	0.94984	0.859507	2.10869	0.555687	1.44384	0.577526	1.17822	0.704779	0.695528	1.11431	1.38882	0.731831	1.75653	0.613331	0.900266	0.876624
GO:0005885	Arp2 3 protein complex	0	0.997942	0	0.964554	3.52939	0.499247	0	0.981771	0	1.00449	0	0.983224	0	0.947953	0	0.954279
GO:0005886	plasma membrane	1.19372	0.335108	1.19953	0.236359	1.27338	0.007122	1.23135	0.17255	1.07654	0.941149	1.1483	0.290912	1.17348	0.265946	1.11951	0.44319
GO:0005887	integral to plasma membrane	1.12196	0.766432	0.934051	0.759084	1.10145	0.552774	0.956807	0.71789	0.872911	1.1119	0.92277	0.849955	0.778059	0.855295	0.797551	0.924133
GO:0005890	sodium:potassium-exchanging ATPase complex	0	0.997942	0	0.964554	0	0.989877	0	0.981771	0	1.00449	0	0.983224	0	0.947953	0	0.954279
GO:0005891	voltage-gated calcium channel complex	0	0.961693	0	0.915199	0	0.92512	0	0.920252	1.02011	1.10884	0	0.976819	0	0.973753	0	0.996483
GO:0005892	nicotinic acetylcholine-gated receptor-channel complex	2.61206	0.756547	0	0.944581	2.64704	0.388964	0	0.997887	1.9127	1.11679	1.90962	0.727493	0	0.953637	0	0.98485
GO:0005901	caveola	2.08965	0.62375	3.09275	0.238136	2.47057	0.154229	2.59208	0.32563	1.78519	0.925158	2.54616	0.277882	1.28812	0.697429	0.660195	0.91213
GO:0005902	microvillus	3.34344	0.320133	2.78347	0.328584	2.11763	0.291093	4.14732	0.14169	0.918097	1.10877	2.44432	0.34825	2.31861	0.413127	2.3767	0.451123
GO:0005903	brush border	2.23891	0.584265	1.65683	0.612283	2.26889	0.221315	2.77723	0.31074	1.09297	1.11358	2.18242	0.397696	2.76026	0.292545	2.82941	0.281161
GO:0005905	coated pit	3.88772	0.261805	2.15773	0.552117	2.46237	0.226196	1.20562	0.702655	0.711703	1.11442	1.42111	0.727786	1.79738	0.603033	1.8424	0.668393
GO:0005911	cell-cell junction	1.63094	0.538143	1.13149	0.674911	0.929693	0.759653	1.51731	0.468283	0.671778	1.09851	1.34139	0.584479	0.942526	0.775276	1.54582	0.48983
GO:0005912	adherens junction	1.31631	0.766445	1.46114	0.586123	1.33394	0.47537	2.04101	0.317135	1.20485	1.11247	1.44349	0.597708	0.30428	0.88632	0.311903	0.942791
GO:0005913	cell-cell adherens junction	1.94386	0.726269	2.15773	0.552117	1.47742	0.571187	2.41123	0.468043	0.711703	1.11442	2.13167	0.493586	0.898688	0.799072	0.921202	0.874761
GO:0005915	zonula adherens	0	0.987282	0	0.974499	0	0.993938	0	0.991656	0	1.008	0	0.96897	0	0.970792	0	0.978832
GO:0005916	fascia adherens	0	0.981999	0	0.937308	0	0.91982	0	0.860311	0	1.04777	0	0.955594	0	0.895063	0	0.943592
GO:0005921	gap junction	2.98521	0.580287	1.65683	0.679067	1.5126	0.615898	1.85148	0.629458	0	1.01352	0	0.942281	0	0.895363	0	0.931888
GO:0005922	connexon complex	2.08965	0.775602	2.31956	0.620915	1.05882	0.754236	2.59208	0.571873	0	1.01352	0	0.958367	0	0.903174	0	0.97935
GO:0005923	tight junction	1.04482	0.835218	0.57989	0.83381	0.264704	0.898437	0.648019	0.793405	1.14762	1.12335	1.5277	0.621054	1.44913	0.625482	1.48544	0.695308
GO:0005924	cell-substrate adherens junction	0.497535	0.912864	0.552276	0.836964	1.2605	0.598683	1.23432	0.658255	1.63946	0.935766	1.81869	0.434	0.460043	0.865725	0.471568	0.931762
GO:0005925	focal adhesion	0.529025	0.912221	0.58723	0.833396	1.34028	0.555058	1.31244	0.643766	1.74322	0.913207	1.93379	0.406328	0.489159	0.862929	0.501414	0.928999
GO:0005929	cilium	1.12196	0.809716	0.934051	0.754886	1.27911	0.512261	0.695859	0.792067	0.924258	1.10801	0.61518	0.921679	0.518706	0.86814	0.797551	0.894061
GO:0005930	axoneme	1.74137	0.796499	0	0.998817	2.64704	0.311891	0	1	0.637567	1.11489	0	1	0	0.988251	0	1
GO:0005932	microtubule basal body	1.81709	0.794852	0	0.952193	0.92071	0.779571	0	0.901485	0.665288	1.11406	0	0.958739	0	0.95471	0	0.958681
GO:0005938	cell cortex	0.935663	0.851736	1.03861	0.726987	0.948194	0.750442	0.386877	0.83459	0.570956	1.09374	1.36809	0.626734	0.865155	0.799075	0.29561	0.943281
GO:0005942	phosphoinositide 3-kinase complex	3.48275	0.710928	0	0.993163	1.76469	0.655668	4.32013	0.482252	0	1.00183	0	0.974438	0	0.962131	0	0.997987
GO:0005952	cAMP-dependent protein kinase complex	0	0.981999	0	0.937308	0	0.91982	0	0.860311	0	1.04777	3.39488	0.619335	4.29373	0.519353	4.4013	0.581085
GO:0005954	calcium- and calmodulin-dependent protein kinase complex	0	0.997942	0	0.964554	0	0.989877	0	0.981771	0	1.00449	0	0.983224	0	0.947953	0	0.954279
GO:0005975	carbohydrate metabolic process	2.38113	0.0017	2.8254	0.0001	1.99698	0.000846	2.64809	0.00029	1.05217	1.12289	1.86085	0.033544	1.51841	0.260358	1.55645	0.237375
GO:0005976	polysaccharide metabolic process	2.10721	0.422647	2.72889	0.160446	1.77952	0.23498	2.61386	0.176793	1.15726	1.11708	2.56756	0.09269	1.94842	0.331386	1.66436	0.532198
GO:0005977	glycogen metabolic process	1.51974	0.77143	1.68695	0.608611	1.5401	0.506291	1.88515	0.545461	1.11285	1.11611	3.33316	0.112037	2.10783	0.46871	1.44043	0.746072
GO:0005978	glycogen biosynthetic process	1.26645	0.827934	1.40579	0.704701	1.92512	0.413548	1.57096	0.654731	0.92737	1.10733	3.70351	0.210222	1.17102	0.758854	1.20035	0.832568
GO:0005979	regulation of glycogen biosynthetic process	0	0.964728	2.01701	0.645235	1.84142	0.547358	0	0.901485	1.33058	1.12631	3.9853	0.258285	0	0.95471	0	0.958681
GO:0005980	glycogen catabolic process	0	0.961693	3.09275	0.581156	0	0.92512	0	0.920252	0	1.01352	2.03693	0.720555	2.57624	0.618847	0	0.996483
GO:0005981	regulation of glycogen catabolic process	0	0.991691	5.7989	0.473744	0	0.953323	0	0.948069	0	1.001	0	0.999302	0	0.980356	0	0.994371
GO:0005996	monosaccharide metabolic process	2.73753	0.0216	3.24131	0.002483	1.84946	0.066671	2.94297	0.013505	1.00229	1.11424	2.13477	0.0752	1.68749	0.315673	1.55679	0.447313
GO:0006000	fructose metabolic process	2.32183	0.764632	5.15458	0.273339	1.17646	0.736529	5.76017	0.214514	0	1.01352	0	0.992567	0	0.990131	2.20065	0.724617
GO:0006002	fructose 6-phosphate metabolic process	5.97042	0.61004	6.62731	0.442954	0	0.993938	7.40593	0.379802	0	1.008	0	0.96897	0	0.970792	5.65881	0.517967
GO:0006003	fructose 2 6-bisphosphate metabolic process	0	0.9535	0	0.931953	0	0.941423	0	0.898408	0	1.03931	0	0.992167	0	0.933694	0	0.969553
GO:0006004	fucose metabolic process	16.7172	0.131103	18.5565	0.084716	8.47054	0.147247	10.3683	0.310374	3.06032	1.1199	6.11079	0.483072	0	0.933694	0	0.969553
GO:0006006	glucose metabolic process	1.73107	0.508226	2.47054	0.139633	1.25304	0.514139	2.14728	0.21256	0.905421	1.10906	1.98872	0.215954	1.37196	0.582284	1.40633	0.626835
GO:0006007	glucose catabolic process	2.27962	0.580449	3.37391	0.216492	1.92512	0.327044	1.88515	0.545461	0.834633	1.11765	1.11105	0.798867	0.702611	0.831337	1.44043	0.746072
GO:0006012	galactose metabolic process	15.6724	0.032365	11.5978	0.148224	7.94113	0.062874	6.48019	0.407555	0	1.001	3.81924	0.597091	0	0.980356	0	0.994371
GO:0006013	mannose metabolic process	3.79936	0.695497	4.21738	0.534328	1.92512	0.636742	4.71287	0.464395	1.39106	1.11483	2.77763	0.662996	3.51305	0.562786	3.60106	0.623931
GO:0006014	D-ribose metabolic process	5.97042	0.61004	6.62731	0.442954	3.02519	0.538289	7.40593	0.379802	0	1.008	0	0.96897	0	0.970792	5.65881	0.517967
GO:0006020	inositol metabolic process	0	0.958795	0	0.955397	3.65109	0.095142	1.78764	0.636142	2.11057	0.948604	2.10717	0.600697	2.66507	0.470108	2.73184	0.520943
GO:0006021	inositol biosynthetic process	0	0.996446	0	0.993163	5.29408	0.12347	4.32013	0.482252	1.27513	1.11976	2.54616	0.678842	3.2203	0.580589	3.30097	0.644697
GO:0006022	aminoglycan metabolic process	2.93284	0.377819	4.0694	0.115029	2.22909	0.226658	3.638	0.163782	1.34225	1.11354	2.14414	0.405684	2.03387	0.478038	2.08483	0.525378
GO:0006023	aminoglycan biosynthetic process	1.81709	0.794852	4.03402	0.323581	2.76213	0.295822	2.25398	0.599273	0.665288	1.11406	1.32843	0.798085	0	0.95471	0	0.958681
GO:0006024	glycosaminoglycan biosynthetic process	2.08965	0.775602	4.63912	0.296997	3.17645	0.259	2.59208	0.571873	0.765081	1.11321	1.5277	0.766572	0	0.903174	0	0.97935
GO:0006026	aminoglycan catabolic process	2.98521	0.739116	3.31366	0.569185	1.5126	0.687994	3.70297	0.509146	2.18594	1.06267	2.18242	0.709331	2.76026	0.611538	2.82941	0.679263
GO:0006027	glycosaminoglycan catabolic process	4.17929	0.684493	4.63912	0.519271	2.11763	0.615333	5.18415	0.446537	3.06032	0.983874	3.05539	0.641207	3.86436	0.542115	3.96117	0.603065
GO:0006029	proteoglycan metabolic process	1.94386	0.726269	3.23659	0.291439	2.46237	0.226196	2.41123	0.468043	1.06755	1.11764	0.710557	0.887051	0.898688	0.799072	0.921202	0.874761
GO:0006040	amino sugar metabolic process	1.60742	0.806835	0	0.90421	1.62895	0.582685	1.99391	0.616978	0.588524	1.10871	1.17515	0.813938	2.97258	0.418523	0	0.955476
GO:0006041	glucosamine metabolic process	2.19963	0.768644	0	0.997077	1.11454	0.746673	2.7285	0.563198	0.805348	1.11426	0	0.99395	2.03387	0.659005	0	0.995189
GO:0006044	N-acetylglucosamine metabolic process	2.19963	0.768644	0	0.997077	1.11454	0.746673	2.7285	0.563198	0.805348	1.11426	0	0.99395	2.03387	0.659005	0	0.995189
GO:0006047	UDP-N-acetylglucosamine metabolic process	0	0.987282	0	0.974499	0	0.993938	0	0.991656	0	1.008	0	0.96897	0	0.970792	0	0.978832
GO:0006066	alcohol metabolic process	2.54946	0.001067	2.72889	0.000111	2.12225	0.0005	3.16245	0	0.966769	1.1137	1.79729	0.06365	1.76801	0.101775	1.8123	0.089827
GO:0006067	ethanol metabolic process	6.96549	0.582771	7.73187	0.412884	3.52939	0.499247	8.64025	0.349414	2.55027	1.11527	0	0.983224	0	0.947953	0	0.954279
GO:0006069	ethanol oxidation	6.96549	0.582771	7.73187	0.412884	3.52939	0.499247	8.64025	0.349414	2.55027	1.11527	0	0.983224	0	0.947953	0	0.954279
GO:0006071	glycerol metabolic process	1.74137	0.796499	3.86593	0.330923	1.76469	0.554235	4.32013	0.262554	0.637567	1.11489	3.81924	0.274818	1.61015	0.703096	1.65049	0.778106
GO:0006072	glycerol-3-phosphate metabolic process	0	0.987282	6.62731	0.442954	0	0.993938	0	0.991656	2.18594	1.1148	4.36485	0.566041	5.52051	0.466055	5.65881	0.517967
GO:0006073	cellular glucan metabolic process	1.51974	0.77143	1.68695	0.608611	1.5401	0.506291	1.88515	0.545461	1.11285	1.11611	3.33316	0.112037	2.10783	0.46871	1.44043	0.746072
GO:0006081	cellular aldehyde metabolic process	8.64682	0.004586	12.7976	0.000111	4.38131	0.040102	8.9382	0.006773	1.05528	1.11838	1.05358	0.832261	5.33015	0.078696	5.46368	0.072253
GO:0006082	organic acid metabolic process	2.05119	0.006939	2.49032	6.7e-05	1.65643	0.011224	2.94193	0	1.10303	1.09094	2.34309	0	2.72639	0	3.15922	0
GO:0006084	acetyl-CoA metabolic process	0	0.979864	0	0.987213	0.441174	0.87369	0	0.872895	0.637567	1.10825	0.636541	0.895706	2.41522	0.404482	3.30097	0.235457
GO:0006085	acetyl-CoA biosynthetic process	0	0.956273	0	0.908219	0	0.904456	0	0.866236	1.80019	1.11922	1.79729	0.74045	2.27315	0.637951	4.6602	0.315178
GO:0006086	acetyl-CoA biosynthetic process from pyruvate	0	0.987857	0	0.948998	0	0.983781	0	0.985146	1.17705	1.11424	0	0.98482	0	0.985189	3.04705	0.661059
GO:0006089	lactate metabolic process	0	0.997942	0	0.964554	0	0.989877	0	0.981771	0	1.00449	0	0.983224	0	0.947953	0	0.954279
GO:0006090	pyruvate metabolic process	0.835859	0.867876	1.85565	0.586223	0.847054	0.790012	2.07366	0.513255	0.612065	1.10665	0.611079	0.901586	1.54574	0.642242	2.3767	0.451123
GO:0006091	generation of precursor metabolites and energy	0.702403	0.905817	0.974605	0.740645	1.15669	0.574062	1.08911	0.661787	0.707217	1.09867	1.41216	0.487354	1.46131	0.449613	1.33149	0.627082
GO:0006094	gluconeogenesis	0	0.953565	1.49649	0.696864	0	0.975548	1.67231	0.646281	0.4936	1.10568	0.985611	0.842006	1.24657	0.746232	1.2778	0.818925
GO:0006096	glycolysis	0	0.979864	1.13149	0.743254	1.54949	0.55031	0	0.92087	1.11963	1.11177	1.49044	0.715697	0.942526	0.793079	1.93228	0.656188
GO:0006098	pentose-phosphate shunt	10.4482	0.081	11.5978	0.044197	3.52939	0.322104	8.64025	0.160234	0	1.00183	0	0.974438	0	0.962131	0	0.997987
GO:0006099	tricarboxylic acid cycle	0	0.983225	0	0.96643	1.0084	0.764256	0	0.923389	0	1.01352	0	0.972396	1.84017	0.677255	1.88627	0.754314
GO:0006101	citrate metabolic process	6.96549	0.582771	7.73187	0.412884	3.52939	0.499247	8.64025	0.349414	2.55027	1.11527	5.09232	0.525253	6.4406	0.43698	6.60195	0.48393
GO:0006102	isocitrate metabolic process	0	0.997942	0	0.964554	0	0.989877	0	0.981771	0	1.00449	0	0.983224	0	0.947953	0	0.954279
GO:0006103	2-oxoglutarate metabolic process	2.98521	0.739116	3.31366	0.569185	1.5126	0.687994	3.70297	0.509146	0	1.00959	0	0.957384	0	0.912428	2.82941	0.679263
GO:0006104	succinyl-CoA metabolic process	0	0.9535	0	0.931953	4.23527	0.450216	0	0.898408	0	1.03931	0	0.992167	15.4574	0.093864	15.8447	0.088748
GO:0006105	succinate metabolic process	5.22412	0.648098	5.7989	0.473744	5.29408	0.232201	6.48019	0.407555	0	1.001	0	0.999302	4.83045	0.492021	4.95146	0.54581
GO:0006107	oxaloacetate metabolic process	4.64366	0.662458	5.15458	0.498851	2.35293	0.594763	11.5203	0.125309	0	1.04777	0	0.955594	0	0.895063	0	0.943592
GO:0006108	malate metabolic process	0	0.987282	0	0.974499	0	0.993938	0	0.991656	0	1.008	0	0.96897	0	0.970792	0	0.978832
GO:0006109	regulation of carbohydrate metabolic process	0.759872	0.878548	2.53043	0.380225	2.31015	0.218331	1.88515	0.545461	1.66927	0.998985	3.88868	0.055455	2.81044	0.283539	2.88085	0.277307
GO:0006110	regulation of glycolysis	0	0.991691	5.7989	0.473744	5.29408	0.232201	0	0.948069	3.8254	0.926983	3.81924	0.597091	4.83045	0.492021	4.95146	0.54581
GO:0006111	regulation of gluconeogenesis	0	0.938119	0	0.900043	0	0.91134	0	0.913944	0	1.04961	0	0.947915	0	0.900475	0	0.939892
GO:0006112	energy reserve metabolic process	1.37026	0.795016	1.52102	0.635434	1.38861	0.569468	1.69972	0.574389	1.00338	1.11879	3.00531	0.157549	1.9005	0.502173	1.29874	0.77534
GO:0006119	oxidative phosphorylation	0	0.983225	2.20911	0.631743	1.0084	0.764256	0	0.923389	0.728648	1.11187	0	0.972396	0	0.949738	0	0.956874
GO:0006120	mitochondrial electron transport NADH to ubiquinone	0	0.9535	0	0.931953	0	0.941423	0	0.898408	0	1.03931	0	0.992167	0	0.933694	0	0.969553
GO:0006139	nucleobase nucleoside nucleotide and nucleic acid metabolic process	1.03448	0.769428	1.05899	0.5906	0.995917	0.709272	0.998049	0.682331	0.871131	1.07564	0.991575	0.806726	0.892756	0.866095	0.882439	0.935635
GO:0006140	regulation of nucleotide metabolic process	1.1702	0.776802	1.29895	0.590623	1.77881	0.079366	1.65893	0.350827	1.46896	0.797929	1.22216	0.64901	1.39117	0.498048	0.792234	0.905502
GO:0006144	purine base metabolic process	3.48275	0.710928	3.86593	0.550192	7.05878	0.03439	8.64025	0.160234	1.27513	1.11976	5.09232	0.309855	6.4406	0.249795	6.60195	0.242189
GO:0006163	purine nucleotide metabolic process	1.38766	0.501085	1.35912	0.442735	1.40624	0.168376	1.82255	0.114443	1.10578	1.11787	1.01449	0.780114	1.05666	0.694936	0.851032	0.901346
GO:0006164	purine nucleotide biosynthetic process	1.39893	0.684106	0.970527	0.741779	1.50627	0.244243	1.73528	0.279834	0.832305	1.11432	0.639204	0.928144	0.808443	0.823434	0.828696	0.892282
GO:0006167	AMP biosynthetic process	0	0.9535	0	0.931953	0	0.941423	0	0.898408	0	1.03931	0	0.992167	0	0.933694	7.92234	0.435088
GO:0006171	cAMP biosynthetic process	1.50605	0.726233	0.835877	0.785362	2.48011	0.039413	1.86816	0.432508	1.10282	1.13109	1.10104	0.770506	1.39256	0.61594	0.713724	0.911199
GO:0006172	ADP biosynthetic process	0	0.9535	0	0.931953	0	0.941423	0	0.898408	0	1.03931	0	0.992167	0	0.933694	0	0.969553
GO:0006182	cGMP biosynthetic process	0	0.990156	0	0.988946	0	0.975548	0	0.940056	1.70018	1.09055	0	0.993957	0	0.962826	0	0.997054
GO:0006183	GTP biosynthetic process	4.17929	0.684493	0	0.990401	2.11763	0.615333	0	0.996035	1.53016	1.11249	0	0.992633	0	0.986166	0	0.998983
GO:0006184	GTP catabolic process	0.989182	0.835586	1.64702	0.450947	1.37834	0.390609	1.53377	0.495152	1.35813	0.985567	1.08475	0.757428	1.1433	0.68788	0.703166	0.918527
GO:0006188	IMP biosynthetic process	0	0.9535	9.27824	0.368008	0	0.941423	10.3683	0.310374	0	1.03931	0	0.992167	0	0.933694	0	0.969553
GO:0006195	purine nucleotide catabolic process	1.43618	0.613724	1.75362	0.262505	1.38265	0.305732	1.95965	0.172809	1.36715	0.900209	1.36495	0.487701	1.32796	0.52734	1.08898	0.77345
GO:0006198	cAMP catabolic process	3.48275	0.710928	3.86593	0.550192	3.52939	0.322104	8.64025	0.160234	2.55027	1.03747	2.54616	0.678842	3.2203	0.580589	0	0.997987
GO:0006200	ATP catabolic process	1.47504	0.757279	1.09156	0.723048	0.7474	0.824792	1.2198	0.661944	1.26013	1.11379	1.43783	0.649119	0.909261	0.78908	1.39806	0.717435
GO:0006206	pyrimidine base metabolic process	5.22412	0.648098	5.7989	0.473744	0	0.953323	0	0.948069	1.9127	1.12491	0	0.999302	0	0.980356	4.95146	0.54581
GO:0006213	pyrimidine nucleoside metabolic process	7.59872	0.057785	6.32607	0.139967	2.88768	0.289074	4.71287	0.249318	0.695528	1.11535	1.38882	0.788018	0	0.909476	0	0.955969
GO:0006220	pyrimidine nucleotide metabolic process	6.19155	0.092216	5.15458	0.181709	2.35293	0.345577	3.84011	0.312827	1.13345	1.11538	1.13163	0.819553	0	0.962826	0	0.997054
GO:0006221	pyrimidine nucleotide biosynthetic process	4.39926	0.441805	2.44164	0.61174	1.11454	0.746673	0	0.974885	0.805348	1.11426	0	0.99395	0	0.957623	0	0.995189
GO:0006228	UTP biosynthetic process	4.64366	0.662458	0	0.937308	2.35293	0.594763	0	0.860311	1.70018	1.11899	0	0.955594	0	0.895063	0	0.943592
GO:0006241	CTP biosynthetic process	4.17929	0.684493	0	0.990401	2.11763	0.615333	0	0.996035	1.53016	1.11249	0	0.992633	0	0.986166	0	0.998983
GO:0006244	pyrimidine nucleotide catabolic process	6.96549	0.582771	7.73187	0.412884	3.52939	0.499247	8.64025	0.349414	2.55027	1.11527	0	0.983224	0	0.947953	0	0.954279
GO:0006259	DNA metabolic process	0.955267	0.842807	1.14873	0.612559	0.847054	0.839869	0.592475	0.837592	0.64121	1.07359	0.640178	0.937997	0.515248	0.886222	0.528156	0.941581
GO:0006260	DNA replication	1.17176	0.783036	1.73425	0.327806	0.890594	0.784242	0.72675	0.792036	0.50052	1.07754	0.856653	0.861808	0.72231	0.846123	0.555304	0.93528
GO:0006261	DNA-dependent DNA replication	1.51974	0.77143	1.68695	0.608611	0.770049	0.810175	0.942573	0.740052	0.278211	1.08722	1.11105	0.798867	0.702611	0.831337	0.720213	0.904016
GO:0006264	mitochondrial DNA replication	0	0.991691	0	0.978886	0	0.953323	0	0.948069	0	1.001	0	0.999302	0	0.980356	0	0.994371
GO:0006265	DNA topological change	5.97042	0.61004	6.62731	0.442954	3.02519	0.538289	7.40593	0.379802	0	1.008	0	0.96897	0	0.970792	0	0.978832
GO:0006266	DNA ligation	0	0.987282	0	0.974499	0	0.993938	0	0.991656	0	1.008	0	0.96897	0	0.970792	0	0.978832
GO:0006268	DNA unwinding involved in replication	0	0.996446	0	0.993163	0	0.980565	0	0.965423	0	1.00183	0	0.974438	0	0.962131	0	0.997987
GO:0006270	DNA-dependent DNA replication initiation	2.08965	0.775602	2.31956	0.620915	1.05882	0.754236	2.59208	0.571873	0	1.01352	3.05539	0.433463	1.93218	0.667226	1.98059	0.745098
GO:0006275	regulation of DNA replication	0	0.979864	0.594759	0.831622	0.814475	0.800845	0	0.961332	0.196175	1.06789	1.95859	0.398592	0.990861	0.770259	1.01568	0.8416
GO:0006278	RNA-dependent DNA replication	3.48275	0.710928	3.86593	0.550192	1.76469	0.655668	4.32013	0.482252	0	1.00183	0	0.974438	0	0.962131	0	0.997987
GO:0006281	DNA repair	1.2292	0.757608	1.19389	0.632025	0.622834	0.890725	0.571782	0.828309	0.618815	1.0885	0.673984	0.925692	0.568288	0.877691	0.728156	0.922161
GO:0006282	regulation of DNA repair	3.09577	0.58369	3.43639	0.378735	1.56862	0.602606	1.92006	0.621975	0.566726	1.10814	0	0.993957	0	0.962826	0	0.997054
GO:0006283	transcription-coupled nucleotide-excision repair	5.97042	0.61004	6.62731	0.442954	3.02519	0.538289	7.40593	0.379802	0	1.008	0	0.96897	0	0.970792	0	0.978832
GO:0006284	base-excision repair	4.39926	0.441805	2.44164	0.61174	1.11454	0.746673	2.7285	0.563198	0.805348	1.11426	0	0.99395	0	0.957623	0	0.995189
GO:0006285	base-excision repair AP site formation	5.97042	0.61004	6.62731	0.442954	3.02519	0.538289	7.40593	0.379802	2.18594	1.1148	0	0.96897	0	0.970792	0	0.978832
GO:0006289	nucleotide-excision repair	1.4926	0.776346	1.65683	0.612283	0.378149	0.8857	0.925742	0.742687	0	1.01352	0	0.98566	0	1	0	0.988909
GO:0006290	pyrimidine dimer repair	5.97042	0.61004	6.62731	0.442954	0	0.993938	0	0.991656	0	1.008	0	0.96897	0	0.970792	0	0.978832
GO:0006297	nucleotide-excision repair DNA gap filling	2.32183	0.764632	2.57729	0.604669	0	0.943736	0	0.971663	0	1.01352	0	0.992567	0	0.990131	0	0.978524
GO:0006298	mismatch repair	0	0.996446	0	0.993163	0	0.980565	0	0.965423	1.27513	1.11976	0	0.974438	0	0.962131	0	0.997987
GO:0006301	postreplication repair	0	0.987282	6.62731	0.442954	0	0.993938	0	0.991656	0	1.008	0	0.96897	0	0.970792	0	0.978832
GO:0006302	double-strand break repair	1.37026	0.795016	1.52102	0.635434	0.694306	0.831529	0.849861	0.758649	0.501692	1.09902	0	0.98566	0	1	0	0.988909
GO:0006303	double-strand break repair via nonhomologous end joining	0	0.991691	0	0.978886	0	0.953323	0	0.948069	0	1.001	0	0.999302	0	0.980356	0	0.994371
GO:0006304	DNA modification	1.19408	0.836039	1.32546	0.718573	1.81512	0.461114	1.48119	0.664157	1.31157	1.12512	1.74594	0.667822	1.1041	0.770265	1.13176	0.844745
GO:0006305	DNA alkylation	0	0.962303	0	0.939047	1.92512	0.515434	0	0.904645	1.39106	1.12327	1.38882	0.788018	0	0.909476	0	0.955969
GO:0006306	DNA methylation	0	0.962303	0	0.939047	1.92512	0.515434	0	0.904645	1.39106	1.12327	1.38882	0.788018	0	0.909476	0	0.955969
GO:0006307	DNA dealkylation involved in DNA repair	0	0.9535	0	0.931953	0	0.941423	0	0.898408	0	1.03931	6.11079	0.483072	7.72872	0.399738	7.92234	0.435088
GO:0006308	DNA catabolic process	2.1617	0.614041	2.39954	0.418055	0.730219	0.823793	1.78764	0.558371	0.263821	1.08372	0	0.98566	0	1	0	0.988909
GO:0006309	DNA fragmentation involved in apoptotic nuclear change	0	0.995678	0	0.997077	0	1	0	0.974885	0	1.01352	0	0.99395	0	0.957623	0	0.995189
GO:0006310	DNA recombination	0.720568	0.890736	0.399924	0.863248	0.730219	0.836677	0	0.961332	0.659552	1.10659	0	0.98566	0	1	0	0.988909
GO:0006312	mitotic recombination	0	0.987282	0	0.974499	0	0.993938	0	0.991656	0	1.008	0	0.96897	0	0.970792	0	0.978832
GO:0006323	DNA packaging	1.03192	0.836335	0	0.987213	1.56862	0.394252	0.640019	0.794507	0.755635	1.11299	1.13163	0.770765	0.954163	0.780055	0.978066	0.851161
GO:0006325	chromatin organization	0.690793	0.912772	0.383398	0.88232	0.58337	0.898589	0.571257	0.833668	0.843064	1.11279	0.841706	0.883967	0.745193	0.852125	0.654739	0.933865
GO:0006333	chromatin assembly or disassembly	1.05805	0.835824	0	0.987213	1.34028	0.555058	0.656222	0.792663	1.35584	1.08961	1.54703	0.620105	1.46748	0.623772	1.50424	0.69124
GO:0006334	nucleosome assembly	1.77842	0.748858	0	0.987213	2.2528	0.263621	1.10301	0.717612	0.976699	1.11348	1.95025	0.544162	1.64441	0.628277	1.6856	0.699414
GO:0006338	chromatin remodeling	0.889212	0.866318	0	0.987213	0.45056	0.873224	1.10301	0.717612	0.976699	1.11348	1.30017	0.750579	1.64441	0.628277	1.6856	0.699414
GO:0006342	chromatin silencing	0	0.956336	0	0.90421	0	0.975548	0	0.968375	0.588524	1.10871	0	0.950116	0	0.916673	0	0.955476
GO:0006346	methylation-dependent chromatin silencing	0	0.997942	0	0.964554	0	0.989877	0	0.981771	2.55027	1.11527	0	0.983224	0	0.947953	0	0.954279
GO:0006349	regulation of gene expression by genetic imprinting	0	0.938119	0	0.900043	1.92512	0.636742	0	0.913944	0	1.04961	0	0.947915	3.51305	0.562786	0	0.939892
GO:0006350	transcription	0.806235	0.927926	0.853315	0.85258	0.921537	0.844008	0.883795	0.801591	0.954206	1.11311	0.9184	0.894233	0.762816	0.885816	0.746384	0.941695
GO:0006351	transcription DNA-dependent	0.806814	0.922681	0.746319	0.87429	0.885754	0.861549	0.800641	0.828171	1.05359	1.12171	1.0224	0.748993	0.721148	0.886313	0.688234	0.941658
GO:0006352	transcription initiation DNA-dependent	0.535807	0.912138	1.78428	0.550794	1.08597	0.694465	1.99391	0.453417	0.392349	1.08995	0.783434	0.871688	0	1	0	0.988909
GO:0006353	transcription termination DNA-dependent	0	0.9535	9.27824	0.368008	0	0.941423	10.3683	0.310374	3.06032	1.1199	6.11079	0.483072	0	0.933694	0	0.969553
GO:0006354	transcription elongation DNA-dependent	1.63894	0.762915	1.81926	0.593113	0.830445	0.793718	2.033	0.521402	0.300032	1.08899	0.599097	0.903482	0.757717	0.821669	0.7767	0.894403
GO:0006355	regulation of transcription DNA-dependent	0.808151	0.921356	0.672801	0.881648	0.906722	0.83967	0.751845	0.835211	1.06731	1.07714	0.949536	0.8467	0.720564	0.885996	0.683904	0.941457
GO:0006357	regulation of transcription from RNA polymerase II promoter	0.912953	0.86656	0.9571	0.747466	0.848082	0.859842	0.943717	0.726767	1.22561	0.842655	1.1124	0.647857	0.844156	0.844128	0.673014	0.944501
GO:0006360	transcription from RNA polymerase I promoter	0	0.938119	4.21738	0.534328	0	0.91134	4.71287	0.464395	1.39106	1.11483	2.77763	0.662996	0	0.900475	0	0.939892
GO:0006364	rRNA processing	1.01934	0.839891	1.69724	0.561537	1.03299	0.718854	1.26443	0.652955	0.186605	1.06688	1.86305	0.424466	1.41379	0.631647	1.44921	0.705593
GO:0006366	transcription from RNA polymerase II promoter	0.850026	0.900343	0.89113	0.79654	0.86141	0.854999	0.87867	0.772893	1.15843	0.945612	1.03573	0.74467	0.785971	0.864437	0.626626	0.941775
GO:0006367	transcription initiation from RNA polymerase II promoter	0.653015	0.898866	0.724862	0.807733	0.661761	0.839929	0.810024	0.765532	0.239088	1.07891	0.477405	0.925097	0	1	0	0.988909
GO:0006368	transcription elongation from RNA polymerase II promoter	0.889212	0.866318	0.987047	0.762831	0.45056	0.873224	1.10301	0.717612	0	1.01352	0	0.98566	0	1	0	0.988909
GO:0006370	mRNA capping	8.35859	0.535025	0	0.931953	0	0.941423	0	0.898408	0	1.03931	0	0.992167	0	0.933694	0	0.969553
GO:0006376	mRNA splice site selection	0	0.981999	0	0.937308	0	0.91982	0	0.860311	1.70018	1.11899	0	0.955594	0	0.895063	0	0.943592
GO:0006378	mRNA polyadenylation	0	0.987282	0	0.974499	0	0.993938	0	0.991656	4.37189	0.913816	0	0.96897	0	0.970792	0	0.978832
GO:0006379	mRNA cleavage	0	0.9535	9.27824	0.368008	0	0.941423	0	0.898408	3.06032	1.1199	0	0.992167	0	0.933694	0	0.969553
GO:0006383	transcription from RNA polymerase III promoter	0	0.981999	0	0.937308	0	0.91982	0	0.860311	1.70018	1.11899	3.39488	0.619335	0	0.895063	0	0.943592
GO:0006396	RNA processing	1.15352	0.762435	0.984951	0.730245	0.899208	0.800703	0.440268	0.846597	0.38985	1.055	1.1028	0.709081	0.902504	0.798919	1.00921	0.810001
GO:0006397	mRNA processing	0.94984	0.844556	0.702897	0.833529	0.641707	0.885894	0.196369	0.846486	0.405725	1.0624	0.231469	0.944819	0.439132	0.886096	0.750221	0.917002
GO:0006399	tRNA metabolic process	1.2292	0.797501	0.909631	0.765772	0.830445	0.799238	0	0.961332	0.300032	1.07366	1.49774	0.598159	1.13658	0.713551	0.7767	0.894278
GO:0006400	tRNA modification	2.7862	0.745801	0	0.915199	2.82351	0.376511	0	0.920252	0	1.01352	0	0.976819	0	0.973753	0	0.996483
GO:0006401	RNA catabolic process	0.788546	0.873406	0	0.987213	0.799107	0.801388	0	0.961332	0.577419	1.10417	0.57649	0.908093	0.729124	0.827091	1.49478	0.736856
GO:0006402	mRNA catabolic process	0.94984	0.859507	0	0.956537	0.48128	0.867244	0	0.935533	0.695528	1.11431	0.694408	0.888503	0	1	0.900266	0.876624
GO:0006403	RNA localization	3.02847	0.286131	0.672336	0.81578	1.22761	0.62887	0.751327	0.775795	0.665288	1.10764	0.885622	0.847252	1.1201	0.73716	2.29633	0.36306
GO:0006405	RNA export from nucleus	2.98521	0.580287	0	0.901944	1.5126	0.615898	0	0.84694	0.546486	1.10607	1.09121	0.827788	1.38013	0.729627	2.82941	0.495179
GO:0006406	mRNA export from nucleus	3.79936	0.482512	0	0.939047	1.92512	0.515434	0	0.904645	0	1.01352	0	0.954434	1.75653	0.685972	1.80053	0.763966
GO:0006412	translation	0.746303	0.905613	1.10455	0.667682	1.38655	0.27223	1.23432	0.571888	0.500946	1.06443	1.63682	0.234907	1.72516	0.220373	2.00416	0.070384
GO:0006413	translational initiation	1.37026	0.795016	0.760511	0.801388	1.38861	0.569468	1.69972	0.574389	0.752538	1.11403	1.50265	0.66948	1.267	0.705271	1.29874	0.77534
GO:0006414	translational elongation	0	0.979864	0.786291	0.797561	0.717842	0.826098	0	0.961332	1.0374	1.11833	4.66077	0.007947	5.23981	0.00841	6.04246	0.001043
GO:0006415	translational termination	0	0.987282	0	0.974499	0	0.993938	0	0.991656	0	1.008	0	0.96897	0	0.970792	0	0.978832
GO:0006417	regulation of translation	0.964453	0.843061	1.42742	0.592208	1.95474	0.130134	1.99391	0.323028	0.470819	1.08781	1.17515	0.730826	1.18903	0.680292	1.21882	0.754438
GO:0006418	tRNA aminoacylation for protein translation	0	0.954967	0	0.901164	0	0.975548	0	0.904725	0.38254	1.09597	1.5277	0.712173	0.96609	0.790864	0.990292	0.864288
GO:0006446	regulation of translational initiation	1.26645	0.827934	0	0.957784	1.28341	0.669023	1.57096	0.654731	0.463685	1.10529	0.925877	0.849557	1.17102	0.758854	1.20035	0.832568
GO:0006448	regulation of translational elongation	0	0.9535	0	0.931953	4.23527	0.450216	0	0.898408	0	1.03931	6.11079	0.483072	7.72872	0.399738	7.92234	0.435088
GO:0006457	protein folding	0.99507	0.839223	0.368184	0.869286	0.672265	0.85724	0	0.961332	0.242883	1.06346	0.484983	0.92992	1.22678	0.669372	1.25751	0.738616
GO:0006458	'de novo' protein folding	0	0.961693	3.09275	0.581156	2.82351	0.376511	0	0.920252	0	1.01352	0	0.976819	0	0.973753	0	0.996483
GO:0006461	protein complex assembly	1.02981	0.813802	0.857332	0.797457	1.21753	0.379986	0.958057	0.714529	0.565563	1.06405	1.06656	0.731791	1.1109	0.649117	1.46409	0.317219
GO:0006464	protein modification process	0.914823	0.881375	1.14909	0.504751	1.02466	0.64035	1.07506	0.584399	0.969572	1.10684	1.19681	0.328846	1.11301	0.541981	1.04962	0.736573
GO:0006465	signal peptide processing	0	0.987282	0	0.974499	3.02519	0.538289	0	0.991656	2.18594	1.1148	4.36485	0.566041	0	0.970792	0	0.978832
GO:0006468	protein phosphorylation	0.865384	0.888173	1.35614	0.317722	1.21229	0.306883	1.32603	0.353407	1.26737	0.663894	1.11647	0.644209	1.08258	0.646907	0.77197	0.932261
GO:0006469	negative regulation of protein kinase activity	0.879852	0.863527	1.46498	0.608571	1.56036	0.379534	1.6371	0.53592	0.966418	1.11187	1.6081	0.544808	1.6271	0.542221	2.08483	0.356285
GO:0006470	protein dephosphorylation	0.720568	0.890736	1.19977	0.679663	1.27788	0.551654	0.893819	0.740278	0.923373	1.10982	1.84377	0.362705	1.99881	0.322169	1.7074	0.523759
GO:0006471	protein ADP-ribosylation	2.32183	0.764632	2.57729	0.604669	3.52939	0.226322	5.76017	0.214514	2.55027	0.942649	1.69744	0.747866	2.14687	0.646475	4.4013	0.327956
GO:0006473	protein acetylation	0	0.979864	0	0.987213	0.264704	0.898437	0	0.961332	0.19127	1.0674	0.381924	0.932177	0.483045	0.863834	0.990292	0.850338
GO:0006474	N-terminal protein amino acid acetylation	0	0.997942	0	0.964554	3.52939	0.499247	0	0.981771	0	1.00449	0	0.983224	0	0.947953	6.60195	0.48393
GO:0006475	internal protein amino acid acetylation	0	0.979864	0	0.987213	0	0.975548	0	0.961332	0.206779	1.07039	0.412891	0.928901	0.522211	0.857183	0.535293	0.926188
GO:0006476	protein deacetylation	0	0.956596	0	0.941153	0	0.975548	0	0.928107	0.956351	1.11058	1.90962	0.629887	1.20761	0.753213	0	0.934432
GO:0006479	protein methylation	0	0.979864	0	0.987213	0.320854	0.896081	0	0.961332	0.463685	1.09481	1.38882	0.702178	1.17102	0.724127	0.600177	0.921159
GO:0006482	protein demethylation	0	0.961693	3.09275	0.581156	0	0.92512	0	0.920252	0	1.01352	0	0.976819	0	0.973753	0	0.996483
GO:0006486	protein glycosylation	1.40481	0.749755	2.33905	0.244838	1.42362	0.409193	2.17822	0.264598	0.642925	1.10463	1.28378	0.685956	0.974208	0.767307	1.33149	0.715362
GO:0006487	protein N-linked glycosylation	1.77842	0.748858	2.96114	0.312564	1.80224	0.393319	2.20602	0.496722	0.325566	1.09231	1.30017	0.750579	0.822204	0.811957	0.842802	0.887215
GO:0006488	dolichol-linked oligosaccharide biosynthetic process	2.7862	0.613881	4.63912	0.199763	2.82351	0.22689	3.4561	0.351929	0.510054	1.10488	2.03693	0.604681	1.28812	0.740289	1.32039	0.812407
GO:0006493	protein O-linked glycosylation	0	0.995678	0	0.997077	0	1	0	0.974885	1.6107	1.12054	0	0.99395	0	0.957623	0	0.995189
GO:0006497	protein lipidation	2.12507	0.615712	1.57258	0.624366	1.07676	0.708582	0	0.961332	1.0374	1.11833	1.55359	0.650289	1.30995	0.69416	2.01415	0.54573
GO:0006505	GPI anchor metabolic process	1.16091	0.838069	2.57729	0.503092	1.17646	0.698037	0	0.97297	0.85009	1.11475	1.69744	0.680043	2.14687	0.546049	2.20065	0.60509
GO:0006506	GPI anchor biosynthetic process	1.2292	0.834048	2.72889	0.476815	1.24567	0.679714	0	0.925293	0.900095	1.10944	1.79729	0.654973	2.27315	0.52616	2.3301	0.586299
GO:0006508	proteolysis	0.560227	0.93471	0.746239	0.853294	0.823209	0.867903	0.764419	0.814753	1.04609	1.12059	1.22871	0.436101	1.60583	0.095514	1.43367	0.248897
GO:0006509	membrane protein ectodomain proteolysis	0	0.967892	0	0.954216	0.847054	0.795811	0	0.9414	0	1.01352	0	0.959507	1.54574	0.70985	1.58447	0.785886
GO:0006511	ubiquitin-dependent protein catabolic process	0.315419	0.935387	0.175061	0.885167	0.479464	0.90072	0.195628	0.846264	0.808387	1.10897	0.922383	0.839895	1.31242	0.549714	1.04635	0.798551
GO:0006513	protein monoubiquitination	0	0.956273	0	0.908219	0	0.904456	0	0.866236	0	1.01352	0	0.948877	0	0.905499	0	0.933856
GO:0006515	misfolded or incompletely synthesized protein catabolic process	0	0.987282	0	0.974499	0	0.993938	0	0.991656	2.18594	1.1148	4.36485	0.566041	0	0.970792	0	0.978832
GO:0006516	glycoprotein catabolic process	2.98521	0.739116	3.31366	0.569185	1.5126	0.687994	3.70297	0.509146	0	1.00959	0	0.957384	0	0.912428	2.82941	0.679263
GO:0006518	peptide metabolic process	2.1617	0.614041	2.39954	0.418055	2.19066	0.235268	4.4691	0.064529	1.3191	1.11312	2.63396	0.2738	2.66507	0.296895	2.73184	0.292238
GO:0006520	cellular amino acid metabolic process	2.22472	0.098921	2.2931	0.08737	1.52985	0.217073	2.75963	0.015	0.756353	1.10594	2.09115	0.063701	2.20401	0.060255	3.0123	0.000889
GO:0006525	arginine metabolic process	3.48275	0.710928	3.86593	0.550192	1.76469	0.655668	4.32013	0.482252	0	1.00183	0	0.974438	0	0.962131	0	0.997987
GO:0006527	arginine catabolic process	0	0.9535	0	0.931953	0	0.941423	0	0.898408	0	1.03931	0	0.992167	0	0.933694	0	0.969553
GO:0006534	cysteine metabolic process	0	0.991691	0	0.978886	0	0.953323	0	0.948069	0	1.001	3.81924	0.597091	0	0.980356	0	0.994371
GO:0006536	glutamate metabolic process	5.22412	0.402304	5.7989	0.251268	2.64704	0.388964	6.48019	0.198297	0	1.01352	0	0.97256	2.41522	0.626963	4.95146	0.300362
GO:0006541	glutamine metabolic process	0	0.963949	0	0.995615	0	0.943736	0	0.971663	0	1.01352	1.69744	0.747866	4.29373	0.318663	0	0.978524
GO:0006544	glycine metabolic process	3.79936	0.695497	4.21738	0.534328	3.85024	0.304142	9.42573	0.150237	1.39106	1.11483	2.77763	0.662996	7.02611	0.23198	10.8032	0.041705
GO:0006546	glycine catabolic process	0	0.997942	0	0.964554	0	0.989877	0	0.981771	0	1.00449	0	0.983224	0	0.947953	6.60195	0.48393
GO:0006547	histidine metabolic process	0	0.997942	0	0.964554	0	0.989877	0	0.981771	0	1.00449	0	0.983224	0	0.947953	0	0.954279
GO:0006548	histidine catabolic process	0	0.997942	0	0.964554	0	0.989877	0	0.981771	0	1.00449	0	0.983224	0	0.947953	0	0.954279
GO:0006555	methionine metabolic process	0	0.994079	0	0.990401	2.11763	0.615333	0	0.996035	0	1.01118	0	0.992633	0	0.986166	0	0.998983
GO:0006558	L-phenylalanine metabolic process	5.97042	0.61004	6.62731	0.442954	3.02519	0.538289	7.40593	0.379802	0	1.008	4.36485	0.566041	11.041	0.149666	11.3176	0.148689
GO:0006559	L-phenylalanine catabolic process	6.96549	0.582771	7.73187	0.412884	3.52939	0.499247	8.64025	0.349414	0	1.00449	5.09232	0.525253	12.8812	0.123901	13.2039	0.117561
GO:0006560	proline metabolic process	5.97042	0.61004	6.62731	0.442954	0	0.993938	0	0.991656	0	1.008	0	0.96897	0	0.970792	0	0.978832
GO:0006561	proline biosynthetic process	0	0.9535	0	0.931953	0	0.941423	0	0.898408	0	1.03931	0	0.992167	0	0.933694	0	0.969553
GO:0006563	L-serine metabolic process	0	0.991691	0	0.978886	5.29408	0.232201	6.48019	0.407555	3.8254	0.926983	7.63849	0.234152	9.6609	0.165628	9.90292	0.168715
GO:0006568	tryptophan metabolic process	4.64366	0.662458	0	0.937308	2.35293	0.594763	5.76017	0.430534	5.10054	0.626802	6.78977	0.250533	8.58746	0.188645	17.6052	0.002
GO:0006569	tryptophan catabolic process	5.97042	0.61004	0	0.974499	3.02519	0.538289	7.40593	0.379802	4.37189	0.913816	8.7297	0.205813	11.041	0.149666	22.6353	0.001024
GO:0006570	tyrosine metabolic process	3.79936	0.695497	4.21738	0.534328	1.92512	0.636742	4.71287	0.464395	1.39106	1.11483	2.77763	0.662996	7.02611	0.23198	7.20213	0.227657
GO:0006572	tyrosine catabolic process	0	0.9535	0	0.931953	0	0.941423	0	0.898408	0	1.03931	0	0.992167	7.72872	0.399738	7.92234	0.435088
GO:0006573	valine metabolic process	8.35859	0.535025	9.27824	0.368008	4.23527	0.450216	10.3683	0.310374	0	1.03931	0	0.992167	0	0.933694	0	0.969553
GO:0006575	cellular modified amino acid metabolic process	2.41113	0.350287	2.23035	0.304376	2.23981	0.092203	3.48933	0.059783	0.882785	1.11096	2.64409	0.098586	1.85787	0.406279	3.42794	0.027258
GO:0006576	cellular biogenic amine metabolic process	2.17672	0.44749	0.966483	0.750163	1.54411	0.383744	2.70008	0.19896	1.11574	1.13082	1.27308	0.714073	2.41522	0.251933	3.7136	0.017
GO:0006577	betaine metabolic process	5.22412	0.648098	5.7989	0.473744	0	0.953323	0	0.948069	0	1.001	0	0.999302	0	0.980356	0	0.994371
GO:0006582	melanin metabolic process	0	0.938119	0	0.900043	0	0.91134	0	0.913944	0	1.04961	0	0.947915	0	0.900475	0	0.939892
GO:0006584	catecholamine metabolic process	1.09981	0.842306	0	0.987822	2.22909	0.313188	4.09275	0.194651	0.805348	1.11873	0.804051	0.867464	3.05081	0.315476	1.04241	0.857899
GO:0006586	indolalkylamine metabolic process	2.7862	0.745801	0	0.915199	1.41176	0.704083	3.4561	0.5192	3.06032	0.898997	4.07386	0.359146	5.15248	0.291386	13.2039	0.001192
GO:0006590	thyroid hormone generation	0	0.997942	0	0.964554	0	0.989877	0	0.981771	0	1.00449	0	0.983224	0	0.947953	0	0.954279
GO:0006595	polyamine metabolic process	2.7862	0.745801	3.09275	0.581156	1.41176	0.704083	0	0.920252	0	1.01352	2.03693	0.720555	0	0.973753	2.64078	0.691259
GO:0006596	polyamine biosynthetic process	0	0.997942	0	0.964554	0	0.989877	0	0.981771	0	1.00449	0	0.983224	0	0.947953	0	0.954279
GO:0006598	polyamine catabolic process	8.35859	0.535025	9.27824	0.368008	4.23527	0.450216	0	0.898408	0	1.03931	6.11079	0.483072	0	0.933694	7.92234	0.435088
GO:0006599	phosphagen metabolic process	4.64366	0.662458	5.15458	0.498851	4.70585	0.256106	5.76017	0.430534	0	1.04777	0	0.955594	0	0.895063	0	0.943592
GO:0006600	creatine metabolic process	4.64366	0.662458	5.15458	0.498851	4.70585	0.256106	5.76017	0.430534	0	1.04777	0	0.955594	0	0.895063	0	0.943592
GO:0006605	protein targeting	0.702403	0.905817	1.36445	0.560419	1.42362	0.306874	1.30693	0.56341	0.450047	1.06712	0.898645	0.846915	1.46131	0.449613	0.998614	0.823004
GO:0006606	protein import into nucleus	0.95709	0.845694	1.41653	0.599568	1.77817	0.219852	1.58295	0.511839	0.233612	1.0628	0.932945	0.834228	1.76994	0.400848	1.20952	0.756112
GO:0006611	protein export from nucleus	0	0.990156	0	0.988946	0.784309	0.806609	0	0.940056	1.13345	1.11538	1.13163	0.819553	1.43124	0.722392	1.4671	0.796838
GO:0006612	protein targeting to membrane	0	0.953565	1.49649	0.696864	0.683108	0.827454	1.67231	0.646281	0.987201	1.11159	0.985611	0.842006	1.24657	0.746232	0	0.943494
GO:0006613	cotranslational protein targeting to membrane	0	0.987282	0	0.974499	0	0.993938	0	0.991656	0	1.008	0	0.96897	0	0.970792	0	0.978832
GO:0006614	SRP-dependent cotranslational protein targeting to membrane	0	0.9535	0	0.931953	0	0.941423	0	0.898408	0	1.03931	0	0.992167	0	0.933694	0	0.969553
GO:0006621	protein retention in ER lumen	0	0.997942	0	0.964554	0	0.989877	0	0.981771	0	1.00449	0	0.983224	0	0.947953	0	0.954279
GO:0006622	protein targeting to lysosome	0	0.997942	0	0.964554	0	0.989877	0	0.981771	0	1.00449	0	0.983224	0	0.947953	0	0.954279
GO:0006623	protein targeting to vacuole	0	0.997942	0	0.964554	0	0.989877	0	0.981771	0	1.00449	0	0.983224	0	0.947953	0	0.954279
GO:0006625	protein targeting to peroxisome	3.21484	0.724469	3.56855	0.56029	1.62895	0.672425	3.98781	0.49358	0	1	0	0.98482	2.97258	0.595199	3.04705	0.661059
GO:0006626	protein targeting to mitochondrion	0	0.964728	0	0.952193	0	0.975548	0	0.901485	0.665288	1.11406	1.32843	0.798085	0	0.95471	0	0.958681
GO:0006629	lipid metabolic process	2.39387	0	2.54653	0	1.92053	0	2.90758	0	1.2234	0.839081	2.36994	0	2.39793	0	2.50527	0
GO:0006631	fatty acid metabolic process	2.13062	0.175333	2.54697	0.034845	1.91002	0.039653	3.0495	0.005141	1.32014	0.937374	2.63603	0.00515	3.18241	0.000545	3.1068	0.000656
GO:0006633	fatty acid biosynthetic process	1.80142	0.580036	2.39954	0.237669	2.55577	0.026664	2.68146	0.16504	1.58292	0.919283	3.42415	0.007946	3.99761	0.003441	3.75628	0.006724
GO:0006635	fatty acid beta-oxidation	1.12954	0.840874	1.25382	0.726597	0.572333	0.850275	1.40112	0.673648	1.24067	1.131	2.47735	0.407707	1.04442	0.779472	1.07059	0.853478
GO:0006636	unsaturated fatty acid biosynthetic process	1.12954	0.840874	2.50763	0.504558	2.86167	0.168327	2.80225	0.415133	0.827114	1.11702	1.65156	0.683044	2.08884	0.550031	2.14117	0.609794
GO:0006637	acyl-CoA metabolic process	1.54789	0.808929	1.71819	0.673242	0	0.975548	1.92006	0.621975	1.13345	1.11538	1.13163	0.819553	4.29373	0.233358	4.4013	0.220482
GO:0006638	neutral lipid metabolic process	3.28709	0.130567	3.64875	0.05692	2.14143	0.156854	5.2424	0.002	1.71928	0.8989	3.77633	0.010286	3.47358	0.044433	2.67045	0.209058
GO:0006639	acylglycerol metabolic process	3.36265	0.101103	3.73263	0.051248	2.19066	0.154097	5.36292	0.001792	1.75881	0.889925	3.86314	0.008231	3.55343	0.042322	2.73184	0.194155
GO:0006641	triglyceride metabolic process	2.74954	0.339598	3.66246	0.091366	1.95045	0.259521	5.457	0.0039	1.81203	0.891302	4.02026	0.011311	3.55928	0.059316	2.60603	0.261747
GO:0006642	triglyceride mobilization	0	0.997942	0	0.964554	3.52939	0.499247	0	0.981771	0	1.00449	0	0.983224	0	0.947953	0	0.954279
GO:0006643	membrane lipid metabolic process	3.58225	0.141571	3.31366	0.170381	2.11763	0.220068	2.96237	0.212135	1.96735	0.801519	3.92836	0.022322	1.65615	0.582128	2.82941	0.233813
GO:0006644	phospholipid metabolic process	0.852917	0.865559	0.946759	0.749792	1.62064	0.218185	0.793493	0.772647	1.17104	1.12441	1.55888	0.397617	1.18297	0.660008	1.4147	0.604274
GO:0006650	glycerophospholipid metabolic process	0.67956	0.900992	1.13149	0.697357	1.72165	0.259145	0.842952	0.754883	1.36844	1.03469	1.24203	0.71	1.57088	0.521176	1.28818	0.726876
GO:0006651	diacylglycerol biosynthetic process	8.35859	0.535025	9.27824	0.368008	4.23527	0.450216	10.3683	0.310374	3.06032	1.1199	6.11079	0.483072	7.72872	0.399738	7.92234	0.435088
GO:0006654	phosphatidic acid biosynthetic process	0	0.997942	0	0.964554	3.52939	0.499247	8.64025	0.349414	2.55027	1.11527	0	0.983224	0	0.947953	0	0.954279
GO:0006656	phosphatidylcholine biosynthetic process	0	0.938119	0	0.900043	0	0.91134	0	0.913944	1.39106	1.11483	0	0.947915	3.51305	0.562786	3.60106	0.623931
GO:0006658	phosphatidylserine metabolic process	0	0.987282	0	0.974499	0	0.993938	0	0.991656	4.37189	0.913816	8.7297	0.205813	5.52051	0.466055	0	0.978832
GO:0006661	phosphatidylinositol biosynthetic process	0	0.991691	0	0.978886	2.64704	0.568327	0	0.948069	3.8254	0.926983	0	0.999302	4.83045	0.492021	4.95146	0.54581
GO:0006662	glycerol ether metabolic process	3.27788	0.084559	3.63853	0.040682	2.28372	0.083232	5.59075	0.000111	1.50016	0.958935	3.59458	0.008049	4.92516	0.000476	4.27185	0.002197
GO:0006664	glycolipid metabolic process	5.69904	0.225575	6.32607	0.139967	1.92512	0.515434	4.71287	0.249318	2.08658	1.04127	4.16645	0.252577	3.51305	0.352817	3.60106	0.379209
GO:0006665	sphingolipid metabolic process	3.79936	0.10139	3.51449	0.155215	2.24598	0.192996	3.14191	0.199998	2.08658	0.676478	4.16645	0.014608	1.75653	0.548083	3.00089	0.209484
GO:0006670	sphingosine metabolic process	4.64366	0.662458	5.15458	0.498851	4.70585	0.256106	5.76017	0.430534	1.70018	1.11899	6.78977	0.250533	4.29373	0.519353	8.8026	0.190445
GO:0006672	ceramide metabolic process	5.35807	0.071084	4.75807	0.130812	3.2579	0.086626	3.98781	0.200886	1.96175	0.937996	5.48404	0.013776	2.97258	0.320455	5.07842	0.045994
GO:0006677	glycosylceramide metabolic process	6.96549	0.582771	7.73187	0.412884	0	0.989877	0	0.981771	2.55027	1.11527	5.09232	0.525253	0	0.947953	0	0.954279
GO:0006684	sphingomyelin metabolic process	3.48275	0.710928	0	0.993163	3.52939	0.322104	0	0.965423	3.8254	0.807349	7.63849	0.09545	0	0.962131	3.30097	0.644697
GO:0006685	sphingomyelin catabolic process	0	0.9535	0	0.931953	0	0.941423	0	0.898408	6.12064	0.814471	6.11079	0.483072	0	0.933694	0	0.969553
GO:0006686	sphingomyelin biosynthetic process	8.35859	0.535025	0	0.931953	8.47054	0.147247	0	0.898408	3.06032	1.1199	12.2216	0.14257	0	0.933694	7.92234	0.435088
GO:0006687	glycosphingolipid metabolic process	7.37523	0.148239	8.18668	0.089051	2.49133	0.401927	6.099	0.208066	2.70029	0.93371	5.39187	0.187801	4.5463	0.312845	4.6602	0.315178
GO:0006688	glycosphingolipid biosynthetic process	8.35859	0.535025	9.27824	0.368008	4.23527	0.450216	10.3683	0.310374	3.06032	1.1199	6.11079	0.483072	7.72872	0.399738	7.92234	0.435088
GO:0006690	icosanoid metabolic process	3.27788	0.334292	2.72889	0.331377	3.32178	0.042178	3.0495	0.258588	0.900095	1.10728	2.39639	0.360218	2.27315	0.419069	2.3301	0.453052
GO:0006691	leukotriene metabolic process	0	0.995678	0	0.997077	0	1	0	0.974885	0	1.01352	0	0.99395	0	0.957623	0	0.995189
GO:0006692	prostanoid metabolic process	3.63417	0.494763	4.03402	0.323581	4.60355	0.051645	4.50796	0.255392	1.33058	1.12631	3.9853	0.258285	3.36031	0.363684	3.44449	0.393838
GO:0006693	prostaglandin metabolic process	3.63417	0.494763	4.03402	0.323581	4.60355	0.051645	4.50796	0.255392	1.33058	1.12631	3.9853	0.258285	3.36031	0.363684	3.44449	0.393838
GO:0006694	steroid biosynthetic process	1.63894	0.690211	1.81926	0.498719	1.66089	0.322121	2.033	0.383428	0.750079	1.11489	1.49774	0.598159	2.65201	0.159154	3.1068	0.060557
GO:0006695	cholesterol biosynthetic process	2.45841	0.651103	1.36445	0.711988	1.8685	0.451678	1.52475	0.661459	0.900095	1.10944	1.79729	0.654973	2.27315	0.52616	3.49515	0.283814
GO:0006699	bile acid biosynthetic process	0	0.981999	0	0.937308	0	0.91982	0	0.860311	0	1.04777	0	0.955594	0	0.895063	0	0.943592
GO:0006700	C21-steroid hormone biosynthetic process	0	0.95872	0	0.890558	1.5126	0.687994	0	0.931153	0	1.00959	2.18242	0.709331	2.76026	0.611538	2.82941	0.679263
GO:0006702	androgen biosynthetic process	0	0.997942	0	0.964554	3.52939	0.499247	0	0.981771	2.55027	1.11527	5.09232	0.525253	6.4406	0.43698	6.60195	0.48393
GO:0006703	estrogen biosynthetic process	0	0.9535	0	0.931953	0	0.941423	0	0.898408	0	1.03931	0	0.992167	0	0.933694	0	0.969553
GO:0006704	glucocorticoid biosynthetic process	0	0.991691	0	0.978886	0	0.953323	0	0.948069	0	1.001	0	0.999302	0	0.980356	0	0.994371
GO:0006705	mineralocorticoid biosynthetic process	0	0.9535	0	0.931953	0	0.941423	0	0.898408	0	1.03931	6.11079	0.483072	7.72872	0.399738	7.92234	0.435088
GO:0006706	steroid catabolic process	4.64366	0.43379	5.15458	0.273339	2.35293	0.421205	5.76017	0.214514	0.85009	1.11637	1.69744	0.747866	2.14687	0.646475	2.20065	0.724617
GO:0006707	cholesterol catabolic process	0	0.997942	0	0.964554	0	0.989877	0	0.981771	0	1.00449	0	0.983224	0	0.947953	0	0.954279
GO:0006720	isoprenoid metabolic process	4.71856	0.031017	5.23772	0.016492	2.39088	0.163755	5.85308	0.006208	0.740401	1.11535	1.97122	0.437633	2.49313	0.315044	3.19449	0.180658
GO:0006721	terpenoid metabolic process	5.0967	0.08289	6.78896	0.0124	2.58248	0.212231	7.58657	0.00421	1.11963	1.11177	1.49044	0.715697	3.77011	0.177217	3.86456	0.176211
GO:0006725	cellular aromatic compound metabolic process	3.5744	0.005375	3.35726	0.018569	2.64704	0.006952	5.11594	0	1.51003	0.911805	3.2162	0.005857	3.81351	0.001083	4.95146	0
GO:0006729	tetrahydrobiopterin biosynthetic process	0	0.997942	0	0.964554	0	0.989877	0	0.981771	0	1.00449	0	0.983224	0	0.947953	0	0.954279
GO:0006730	one-carbon metabolic process	0.808896	0.872535	0.897894	0.767306	0.956351	0.746774	1.33785	0.589483	0.789761	1.11551	1.57698	0.429111	1.24657	0.642656	1.53336	0.55303
GO:0006732	coenzyme metabolic process	2.3348	0.196656	2.07335	0.241387	1.06473	0.674239	2.31694	0.161589	1.02581	1.11281	2.219	0.092136	2.37474	0.093375	3.31941	0.002185
GO:0006733	oxidoreduction coenzyme metabolic process	3.66605	0.200429	4.0694	0.115029	1.11454	0.695414	2.7285	0.31539	0.805348	1.11544	2.14414	0.405684	2.71183	0.294804	3.47471	0.155048
GO:0006734	NADH metabolic process	0	0.938119	4.21738	0.534328	0	0.91134	0	0.913944	1.39106	1.11483	2.77763	0.662996	3.51305	0.562786	3.60106	0.623931
GO:0006739	NADP metabolic process	7.26834	0.068321	8.06803	0.03523	2.76213	0.295822	6.76194	0.103973	0.665288	1.11406	1.32843	0.798085	1.68016	0.693844	1.72225	0.770882
GO:0006740	NADPH regeneration	9.64453	0.089072	10.7057	0.050103	3.2579	0.33793	7.97562	0.170564	0	1	0	0.98482	0	0.985189	0	0.983304
GO:0006743	ubiquinone metabolic process	4.17929	0.684493	0	0.990401	0	0.998426	0	0.996035	0	1.01118	3.05539	0.641207	0	0.986166	0	0.998983
GO:0006744	ubiquinone biosynthetic process	4.17929	0.684493	0	0.990401	0	0.998426	0	0.996035	0	1.01118	3.05539	0.641207	0	0.986166	0	0.998983
GO:0006749	glutathione metabolic process	3.79936	0.373104	4.21738	0.228405	2.56683	0.261783	6.28382	0.056728	0.92737	1.10733	2.77763	0.368942	2.34204	0.504917	2.40071	0.558999
GO:0006750	glutathione biosynthetic process	0	0.994079	0	0.990401	0	0.998426	0	0.996035	1.53016	1.11249	6.11079	0.273622	3.86436	0.542115	3.96117	0.603065
GO:0006753	nucleoside phosphate metabolic process	1.76113	0.089486	1.80452	0.06891	1.47582	0.075923	2.01653	0.019552	1.0664	1.11561	1.18848	0.576707	1.25263	0.474322	1.15561	0.668962
GO:0006754	ATP biosynthetic process	1.74137	0.701038	1.28864	0.680618	0.882347	0.77486	2.16006	0.431545	0.212522	1.07245	0.42436	0.928551	0.536716	0.855473	1.10032	0.815993
GO:0006760	folic acid-containing compound metabolic process	0	0.961693	0	0.915199	2.82351	0.376511	3.4561	0.5192	3.06032	0.898997	8.14772	0.04317	2.57624	0.618847	7.92234	0.074899
GO:0006766	vitamin metabolic process	2.64512	0.356937	2.93615	0.211489	1.34028	0.555058	3.93733	0.059426	1.16215	1.12764	1.93379	0.406328	2.93496	0.159076	3.5099	0.058059
GO:0006767	water-soluble vitamin metabolic process	0	0.956596	1.44972	0.699948	0.661761	0.830144	1.62005	0.650301	1.43453	1.11509	3.81924	0.195887	3.62284	0.272549	4.95146	0.096249
GO:0006775	fat-soluble vitamin metabolic process	4.44606	0.107667	3.94819	0.171612	1.80224	0.393319	5.51506	0.033454	0.976699	1.11348	0.650084	0.89428	2.46661	0.366945	2.52841	0.396655
GO:0006776	vitamin A metabolic process	3.91809	0.357556	5.7989	0.087567	1.98528	0.404317	6.48019	0.042119	0.956351	1.11058	0.954811	0.84582	3.62284	0.272549	3.7136	0.264165
GO:0006777	Mo-molybdopterin cofactor biosynthetic process	5.97042	0.61004	6.62731	0.442954	3.02519	0.538289	7.40593	0.379802	0	1.008	0	0.96897	0	0.970792	0	0.978832
GO:0006778	porphyrin metabolic process	2.53291	0.653469	2.81159	0.45083	1.92512	0.413548	3.14191	0.384366	0.92737	1.10733	1.85175	0.64609	2.34204	0.504917	2.40071	0.558999
GO:0006779	porphyrin biosynthetic process	0	0.983225	0	0.96643	1.0084	0.764256	0	0.923389	0	1.01352	0	0.972396	0	0.949738	0	0.956874
GO:0006783	heme biosynthetic process	0	0.956273	0	0.908219	1.24567	0.726971	0	0.866236	0	1.01352	0	0.948877	0	0.905499	0	0.933856
GO:0006787	porphyrin catabolic process	0	0.9535	0	0.931953	0	0.941423	0	0.898408	0	1.03931	0	0.992167	0	0.933694	0	0.969553
GO:0006790	sulfur compound metabolic process	2.65352	0.186029	2.94547	0.090886	2.68906	0.011088	4.11441	0.005746	0.728648	1.10758	1.93993	0.301948	1.53348	0.529086	1.25751	0.738616
GO:0006793	phosphorus metabolic process	1.10495	0.738491	1.29866	0.291281	1.23501	0.189189	1.28999	0.271528	1.18986	0.811943	1.28298	0.252191	1.38227	0.153483	1.20129	0.452078
GO:0006796	phosphate metabolic process	1.10667	0.738848	1.30069	0.292299	1.23694	0.188579	1.292	0.265359	1.19171	0.750421	1.28498	0.252932	1.38443	0.152212	1.20316	0.450969
GO:0006800	oxygen and reactive oxygen species metabolic process	1.16091	0.817961	3.22161	0.1805	2.05881	0.233726	2.88008	0.220047	0.637567	1.10645	0.848721	0.855262	2.14687	0.357998	1.65049	0.653159
GO:0006801	superoxide metabolic process	0	0.990156	0	0.988946	0.784309	0.806609	0	0.940056	0	1.01352	0	0.993957	0	0.962826	0	0.997054
GO:0006805	xenobiotic metabolic process	8.70687	0.014175	9.66483	0.008159	4.41174	0.057364	12.9604	0.000276	2.55027	0.899917	5.09232	0.099222	6.4406	0.054973	8.25244	0.008488
GO:0006807	nitrogen compound metabolic process	1.21545	0.183444	1.25693	0.086191	1.08961	0.29002	1.23708	0.114632	0.890027	1.08285	1.12403	0.309324	1.03741	0.628517	1.09294	0.492018
GO:0006809	nitric oxide biosynthetic process	2.14323	0.698323	1.18952	0.7347	2.17193	0.323084	1.32927	0.685477	1.17705	1.11638	1.56687	0.701396	1.98172	0.572601	2.03137	0.630069
GO:0006810	transport	1.40635	0.020915	1.28959	0.139372	1.32449	0.004452	1.30836	0.114563	0.867502	1.08466	1.18461	0.249928	1.30037	0.064458	1.24602	0.16984
GO:0006811	ion transport	1.31552	0.481162	1.17944	0.56049	1.20495	0.314467	1.19248	0.512214	1.05592	1.11343	1.29466	0.333361	1.07603	0.651489	0.959121	0.851961
GO:0006812	cation transport	1.33952	0.535269	1.04083	0.690091	1.28958	0.256606	0.996953	0.690183	0.980873	1.11789	1.22412	0.502256	1.11472	0.629477	0.888724	0.888026
GO:0006813	potassium ion transport	1.02559	0.829294	0.569217	0.846454	0.909413	0.769046	0.636092	0.805973	1.1265	1.11424	1.31213	0.642583	1.18539	0.670498	0.72905	0.911633
GO:0006814	sodium ion transport	0.876775	0.863215	0.973242	0.745026	1.48086	0.349736	1.08759	0.676628	1.28405	1.05273	1.92298	0.277664	1.35117	0.61261	0.831014	0.887621
GO:0006816	calcium ion transport	0.633227	0.912283	0.702897	0.82459	1.28341	0.460167	0.785478	0.774972	1.00465	1.11719	0.925877	0.838167	0.780678	0.828692	0.600177	0.930599
GO:0006817	phosphate transport	3.21484	0.724469	3.56855	0.56029	1.62895	0.672425	3.98781	0.49358	1.17705	1.11424	0	0.98482	0	0.985189	0	0.983304
GO:0006818	hydrogen transport	1.95904	0.664562	1.44972	0.647426	0.661761	0.839929	1.62005	0.590511	0.717263	1.11483	0.954811	0.833752	0.603806	0.847822	0.618933	0.917949
GO:0006820	anion transport	0.841469	0.866549	1.2454	0.64665	0.852738	0.79681	1.73965	0.430494	0.924258	1.10801	1.43542	0.57672	1.03741	0.737889	0.797551	0.894061
GO:0006821	chloride transport	0.720568	0.886525	1.5997	0.622203	0.365109	0.888286	1.78764	0.558371	1.05528	1.11665	1.58038	0.646745	0.666269	0.836952	0.68296	0.910847
GO:0006824	cobalt ion transport	0	0.997942	0	0.964554	0	0.989877	0	0.981771	0	1.00449	0	0.983224	0	0.947953	0	0.954279
GO:0006825	copper ion transport	0	0.992358	0	0.944581	1.32352	0.714747	0	0.997887	0	1.01352	0	0.97256	0	0.953637	0	0.98485
GO:0006826	iron ion transport	4.17929	0.336913	3.09275	0.421394	4.23527	0.041073	3.4561	0.351929	1.02011	1.11204	0	0.98566	1.28812	0.740289	1.32039	0.812407
GO:0006828	manganese ion transport	0	0.997942	0	0.964554	3.52939	0.499247	0	0.981771	0	1.00449	0	0.983224	0	0.947953	0	0.954279
GO:0006829	zinc ion transport	5.22412	0.260675	5.7989	0.15909	2.64704	0.311891	2.16006	0.60598	0.637567	1.11489	1.27308	0.804895	1.61015	0.703096	1.65049	0.778106
GO:0006833	water transport	0	0.992358	0	0.944581	0	0.999522	0	0.997887	0	1.01352	0	0.97256	0	0.953637	0	0.98485
GO:0006835	dicarboxylic acid transport	5.97042	0.370784	6.62731	0.233487	4.53779	0.164064	7.40593	0.184504	2.18594	1.06267	4.36485	0.343664	5.52051	0.27977	2.82941	0.679263
GO:0006836	neurotransmitter transport	1.53369	0.716346	0.851215	0.781344	1.16567	0.628484	0.47561	0.822468	0.701909	1.10631	0.560623	0.923333	1.06359	0.737628	0.36341	0.942551
GO:0006837	serotonin transport	0	0.981999	0	0.937308	2.35293	0.594763	0	0.860311	0	1.04777	0	0.955594	0	0.895063	0	0.943592
GO:0006839	mitochondrial transport	0.73321	0.882968	0	0.987213	0	0.975548	0	0.961332	0.805348	1.11544	1.6081	0.644067	1.35591	0.68137	1.38988	0.756843
GO:0006853	carnitine shuttle	0	0.991691	0	0.978886	0	0.953323	0	0.948069	1.9127	1.12491	7.63849	0.234152	9.6609	0.165628	9.90292	0.168715
GO:0006855	drug transmembrane transport	4.64366	0.662458	5.15458	0.498851	0	0.91982	0	0.860311	0	1.04777	0	0.955594	0	0.895063	4.4013	0.581085
GO:0006857	oligopeptide transport	0	0.95872	0	0.890558	0	0.921289	0	0.931153	0	1.00959	0	0.957384	0	0.912428	0	0.971542
GO:0006865	amino acid transport	1.81709	0.583766	2.01701	0.335739	2.02556	0.130269	1.80318	0.451107	1.06446	1.11383	1.8598	0.351154	2.01619	0.319481	1.72225	0.521002
GO:0006869	lipid transport	1.33952	0.749155	2.37904	0.18094	1.22171	0.554978	1.99391	0.265451	0.882785	1.11412	1.17515	0.724112	1.73401	0.354254	2.03137	0.261878
GO:0006873	cellular ion homeostasis	1.32978	0.622836	1.05435	0.69027	1.68448	0.03422	1.29604	0.497213	0.625975	1.0763	0.972171	0.814834	1.14174	0.629309	0.990292	0.822565
GO:0006874	cellular calcium ion homeostasis	1.17727	0.782483	1.08899	0.694057	1.98839	0.041519	1.46033	0.496589	0.50287	1.07784	1.14757	0.72139	1.63283	0.345682	1.30179	0.666152
GO:0006875	cellular metal ion homeostasis	1.16554	0.777728	0.924127	0.756459	2.02483	0.021414	1.44578	0.483981	0.426738	1.06441	1.09556	0.742627	1.38563	0.499783	1.26252	0.679236
GO:0006878	cellular copper ion homeostasis	0	0.994079	0	0.990401	0	0.998426	0	0.996035	0	1.01118	0	0.992633	0	0.986166	0	0.998983
GO:0006879	cellular iron ion homeostasis	1.74137	0.796499	0	0.998817	2.64704	0.311891	0	1	0	1.01352	0	1	0	0.988251	0	1
GO:0006882	cellular zinc ion homeostasis	0	0.987857	0	0.948998	0	0.983781	0	0.985146	0	1	0	0.98482	0	0.985189	0	0.983304
GO:0006883	cellular sodium ion homeostasis	0	0.987282	0	0.974499	3.02519	0.538289	7.40593	0.379802	0	1.008	4.36485	0.566041	0	0.970792	5.65881	0.517967
GO:0006884	cell volume homeostasis	3.21484	0.724469	0	0.948998	3.2579	0.33793	0	0.985146	0	1	2.3503	0.692482	0	0.985189	0	0.983304
GO:0006885	regulation of pH	1.12954	0.840874	1.25382	0.726597	1.717	0.502025	1.40112	0.673648	1.24067	1.131	3.30313	0.241509	2.08884	0.550031	3.21176	0.308353
GO:0006886	intracellular protein transport	0.765839	0.904607	1.09299	0.66906	1.16414	0.509194	0.814265	0.779441	0.721018	1.09302	1.27975	0.533604	1.3151	0.493461	0.829564	0.902147
GO:0006887	exocytosis	1.42153	0.725173	1.26235	0.642684	1.44057	0.376935	1.05799	0.688892	1.3532	1.02843	1.03925	0.792308	1.57729	0.476084	0.808402	0.892159
GO:0006888	ER to Golgi vesicle-mediated transport	4.04448	0.345228	0	0.967776	2.04932	0.392803	0	0.872498	0.987201	1.11159	0	0.98566	0	0.913264	0	0.943494
GO:0006890	retrograde vesicle-mediated transport Golgi to ER	2.45841	0.762299	0	0.908219	1.24567	0.726971	0	0.866236	0.900095	1.11415	0	0.948877	0	0.905499	0	0.933856
GO:0006891	intra-Golgi vesicle-mediated transport	0	0.994079	0	0.990401	0	0.998426	0	0.996035	0	1.01118	0	0.992633	0	0.986166	0	0.998983
GO:0006892	post-Golgi vesicle-mediated transport	0.94984	0.859507	0	0.956537	0.962561	0.755454	0	0.935533	1.04329	1.11898	1.38882	0.731831	1.75653	0.613331	1.80053	0.680897
GO:0006893	Golgi to plasma membrane transport	0	0.981999	0	0.937308	0	0.91982	0	0.860311	1.70018	1.11899	3.39488	0.619335	0	0.895063	0	0.943592
GO:0006897	endocytosis	1.99014	0.223532	1.86924	0.229269	1.62895	0.129665	2.08885	0.144133	0.896798	1.11896	1.45495	0.398956	1.55707	0.341209	1.45098	0.492323
GO:0006898	receptor-mediated endocytosis	2.57187	0.434778	2.14113	0.473992	1.30316	0.604232	3.19025	0.195295	0.706228	1.1138	1.88024	0.492788	1.78355	0.544103	1.82823	0.603789
GO:0006900	membrane budding	0	0.983225	2.20911	0.631743	1.0084	0.764256	0	0.923389	0	1.01352	0	0.972396	0	0.949738	0	0.956874
GO:0006901	vesicle coating	0	0.963949	0	0.995615	0	0.943736	0	0.971663	0	1.01352	0	0.992567	0	0.990131	0	0.978524
GO:0006903	vesicle targeting	0	0.963949	0	0.995615	0	0.943736	0	0.971663	2.55027	0.942649	0	0.992567	2.14687	0.646475	0	0.978524
GO:0006904	vesicle docking involved in exocytosis	5.22412	0.402304	0	0.944581	6.61761	0.018571	0	0.997887	0	1.01352	0	0.97256	0	0.953637	0	0.98485
GO:0006906	vesicle fusion	0	0.995678	0	0.997077	3.34363	0.241934	0	0.974885	0	1.01352	0	0.99395	0	0.957623	0	0.995189
GO:0006907	pinocytosis	0	0.997942	0	0.964554	0	0.989877	0	0.981771	2.55027	1.11527	0	0.983224	0	0.947953	0	0.954279
GO:0006909	phagocytosis	1.6283	0.725131	2.40993	0.318873	2.47516	0.092384	2.69307	0.242081	0.993611	1.11655	1.58722	0.599569	2.00746	0.412164	1.54331	0.680409
GO:0006910	phagocytosis recognition	6.96549	0.335663	7.73187	0.208428	3.52939	0.322104	8.64025	0.160234	2.55027	1.03747	7.63849	0.09545	6.4406	0.249795	6.60195	0.242189
GO:0006911	phagocytosis engulfment	4.91682	0.413078	8.18668	0.089051	3.737	0.216578	9.14851	0.059011	1.80019	1.11922	5.39187	0.187801	4.5463	0.312845	4.6602	0.315178
GO:0006913	nucleocytoplasmic transport	1.42708	0.685177	1.35779	0.581761	1.75609	0.12535	1.7702	0.320367	0.671778	1.09851	1.34139	0.584479	2.07356	0.168073	2.1255	0.158477
GO:0006914	autophagy	0.81947	0.86935	0	0.987213	0.830445	0.793718	0	0.961332	1.80019	0.943602	1.19819	0.772091	0.757717	0.821669	0.7767	0.894403
GO:0006915	apoptosis	0.889212	0.886518	1.38186	0.224767	1.08135	0.517146	1.19125	0.468183	0.924608	1.11563	1.22216	0.365033	1.28264	0.304268	1.17992	0.528945
GO:0006916	anti-apoptosis	1.50026	0.653414	1.66532	0.41782	1.19456	0.554895	1.59512	0.436637	1.25552	1.03878	1.72356	0.300821	1.98172	0.221539	2.03137	0.211047
GO:0006917	induction of apoptosis	0.520784	0.928226	1.01165	0.718434	1.18746	0.502622	0.8075	0.776945	0.762697	1.1046	0.666285	0.929524	0.72231	0.853217	0.740405	0.923829
GO:0006919	activation of caspase activity	0	0.979864	0.828414	0.789413	0	0.975548	0	0.961332	0.819729	1.11844	0	0.98566	0	1	0	0.988909
GO:0006921	cellular component disassembly involved in apoptosis	0	0.932449	0	0.901944	1.5126	0.615898	0	0.84694	0	1.01352	0	0.942281	0	0.895363	0	0.931888
GO:0006924	activation-induced cell death of T cells	0	0.991691	0	0.978886	2.64704	0.568327	6.48019	0.407555	0	1.001	0	0.999302	4.83045	0.492021	0	0.994371
GO:0006927	transformed cell apoptosis	0	0.9535	0	0.931953	0	0.941423	0	0.898408	0	1.03931	0	0.992167	0	0.933694	0	0.969553
GO:0006928	cellular component movement	0.68513	0.922339	1.29287	0.477548	1.31918	0.223719	1.35978	0.383682	1.20406	0.943372	1.65292	0.069449	1.83715	0.033955	1.55849	0.194476
GO:0006929	substrate-dependent cell migration	0	0.938119	4.21738	0.534328	1.92512	0.636742	0	0.913944	0	1.04961	2.77763	0.662996	3.51305	0.562786	0	0.939892
GO:0006935	chemotaxis	0.623775	0.916989	1.90412	0.223235	1.89639	0.039567	1.54751	0.410544	0.970625	1.11189	1.82412	0.178896	2.16289	0.064812	1.47805	0.483227
GO:0006936	muscle contraction	0.793537	0.875935	1.76169	0.415414	1.60833	0.264241	1.96867	0.272551	1.16215	1.1164	1.16028	0.727717	0.733739	0.836049	0.752121	0.907051
GO:0006937	regulation of muscle contraction	1.79113	0.694048	2.65093	0.292257	1.21008	0.640543	2.96237	0.212135	0.655783	1.10805	1.30946	0.724823	1.1041	0.739037	1.13176	0.810827
GO:0006939	smooth muscle contraction	0.623775	0.903615	2.07722	0.480483	2.21245	0.196224	3.09502	0.202208	0.913529	1.10725	1.82412	0.504531	1.15354	0.73046	1.18244	0.799776
GO:0006940	regulation of smooth muscle contraction	0.99507	0.854217	2.20911	0.539456	1.0084	0.741488	2.46864	0.46611	0.728648	1.11395	1.45495	0.724507	0.920085	0.794735	0.943136	0.871051
GO:0006941	striated muscle contraction	0.835859	0.867876	2.78347	0.328584	1.27058	0.63979	2.07366	0.513255	2.14223	0.811136	1.22216	0.769436	1.54574	0.642242	0.792234	0.892065
GO:0006942	regulation of striated muscle contraction	0	0.963949	5.15458	0.273339	1.17646	0.736529	2.88008	0.553372	0.85009	1.11637	1.69744	0.747866	2.14687	0.646475	0	0.978524
GO:0006944	cellular membrane fusion	0.908542	0.864101	0	0.987213	1.84142	0.384811	0	0.948785	0.997931	1.1125	0.664216	0.891306	0	1	0.861124	0.883586
GO:0006949	syncytium formation	0	0.961693	0	0.915199	1.41176	0.704083	0	0.920252	1.02011	1.10884	6.11079	0.15131	2.57624	0.618847	2.64078	0.691259
GO:0006950	response to stress	1.1888	0.548575	1.17298	0.47504	1.27165	0.082428	1.0814	0.583586	0.822147	1.0849	1.23606	0.276852	1.4412	0.05358	1.30203	0.219976
GO:0006952	defense response	0.971929	0.836288	1.24484	0.539081	1.47742	0.092361	0.834658	0.779972	0.629583	1.06747	0.983848	0.808587	1.24434	0.49827	1.13379	0.704652
GO:0006953	acute-phase response	0	0.954764	0	0.987822	0.557272	0.853452	0	0.875097	0	1.01352	0	0.98566	0	1	0	0.970782
GO:0006954	inflammatory response	0.74101	0.90409	0.987047	0.731929	1.57696	0.164141	1.10301	0.649143	0.488349	1.06734	1.08347	0.74245	1.37034	0.495847	1.40467	0.529748
GO:0006955	immune response	0.928732	0.854812	0.937196	0.755015	1.58288	0.052777	0.628382	0.833567	0.463685	1.05684	0.987602	0.807211	1.32715	0.41881	1.52045	0.264187
GO:0006956	complement activation	3.38862	0.403009	2.50763	0.504558	2.28933	0.305959	4.20337	0.192686	0	1.01352	0.825782	0.863443	4.17769	0.151547	3.21176	0.308353
GO:0006957	complement activation alternative pathway	3.48275	0.710928	3.86593	0.550192	3.52939	0.322104	4.32013	0.482252	0	1.00183	0	0.974438	3.2203	0.580589	3.30097	0.644697
GO:0006958	complement activation classical pathway	3.48275	0.508604	1.93297	0.652809	1.76469	0.554235	4.32013	0.262554	0	1.01352	1.27308	0.804895	4.83045	0.192251	3.30097	0.442345
GO:0006959	humoral immune response	2.05539	0.650455	1.52102	0.635434	1.73577	0.377924	2.54958	0.352685	0.250846	1.08187	1.00177	0.822181	2.53401	0.315027	2.59749	0.316285
GO:0006968	cellular defense response	0	0.987857	3.56855	0.56029	0	0.983781	0	0.985146	0	1	0	0.98482	0	0.985189	0	0.983304
GO:0006970	response to osmotic stress	3.09577	0.58369	1.71819	0.673242	2.35293	0.345577	3.84011	0.312827	0	1.01352	1.13163	0.819553	0	0.962826	2.9342	0.489588
GO:0006972	hyperosmotic response	3.79936	0.695497	4.21738	0.534328	1.92512	0.636742	4.71287	0.464395	0	1.04961	0	0.947915	0	0.900475	0	0.939892
GO:0006974	response to DNA damage stimulus	1.33737	0.653522	0.989679	0.727173	0.734113	0.874572	0.552976	0.835549	0.652869	1.08731	0.896249	0.854987	0.927446	0.78474	1.05631	0.786329
GO:0006977	DNA damage response signal transduction by p53 class mediator resulting in cell cycle arrest	6.96549	0.582771	7.73187	0.412884	7.05878	0.182176	8.64025	0.349414	0	1.00449	0	0.983224	6.4406	0.43698	6.60195	0.48393
GO:0006978	DNA damage response signal transduction by p53 class mediator resulting in transcription of p21 class mediator	0	0.981999	0	0.937308	0	0.91982	0	0.860311	0	1.04777	0	0.955594	0	0.895063	0	0.943592
GO:0006979	response to oxidative stress	1.87532	0.447915	2.08166	0.263559	1.4932	0.329769	1.99391	0.265451	0.882785	1.11412	1.17515	0.724112	0.990861	0.757102	1.01568	0.82236
GO:0006983	ER overload response	0	0.981999	0	0.937308	2.35293	0.594763	5.76017	0.430534	0	1.04777	0	0.955594	0	0.895063	0	0.943592
GO:0006984	ER-nucleus signaling pathway	3.38862	0.403009	1.25382	0.726597	2.86167	0.168327	2.80225	0.415133	2.06779	0.911474	4.12891	0.097631	4.17769	0.151547	4.28235	0.15538
GO:0006986	response to unfolded protein	1.77842	0.748858	1.97409	0.571774	1.80224	0.393319	1.10301	0.717612	1.30227	1.11884	1.95025	0.544162	4.11102	0.094819	4.21401	0.088968
GO:0006996	organelle organization	0.750592	0.9284	0.799848	0.85627	0.943199	0.796567	0.819335	0.815601	0.879403	1.10202	0.965786	0.830625	0.971642	0.767435	0.76833	0.942429
GO:0006997	nucleus organization	0	0.955824	0	0.901545	1.24567	0.679714	0	0.925293	0	1.01352	0	0.98566	0	0.901669	0	0.954013
GO:0006998	nuclear envelope organization	0	0.938119	0	0.900043	1.92512	0.636742	0	0.913944	0	1.04961	0	0.947915	0	0.900475	0	0.939892
GO:0007000	nucleolus organization	0	0.9535	0	0.931953	0	0.941423	0	0.898408	0	1.03931	0	0.992167	0	0.933694	0	0.969553
GO:0007004	telomere maintenance via telomerase	3.48275	0.710928	3.86593	0.550192	1.76469	0.655668	4.32013	0.482252	0	1.00183	0	0.974438	0	0.962131	0	0.997987
GO:0007005	mitochondrion organization	0	0.979864	0	0.987213	0.302519	0.900917	0	0.961332	0.546486	1.09213	0.87297	0.851657	0.276026	0.886192	0.565881	0.929367
GO:0007006	mitochondrial membrane organization	0	0.957111	0	0.957784	0	0.975548	0	0.871459	0.463685	1.10529	0.925877	0.849557	0	0.935851	1.20035	0.832568
GO:0007007	inner mitochondrial membrane organization	0	0.981999	0	0.937308	0	0.91982	0	0.860311	1.70018	1.11899	3.39488	0.619335	0	0.895063	4.4013	0.581085
GO:0007008	outer mitochondrial membrane organization	0	0.9535	0	0.931953	0	0.941423	0	0.898408	0	1.03931	0	0.992167	0	0.933694	0	0.969553
GO:0007009	plasma membrane organization	0	0.964728	2.01701	0.645235	2.76213	0.295822	2.25398	0.599273	0.665288	1.11406	2.65686	0.501034	3.36031	0.363684	0	0.958681
GO:0007010	cytoskeleton organization	0.770772	0.906952	1.14077	0.623073	1.60558	0.049577	1.06233	0.652039	1.22287	0.93661	1.37743	0.349514	1.58375	0.220108	0.892886	0.883627
GO:0007015	actin filament organization	0.870686	0.865621	1.28864	0.633954	2.35293	0.028304	1.44004	0.556169	1.16887	1.1136	1.48526	0.537371	1.61015	0.468746	1.10032	0.794647
GO:0007016	cytoskeletal anchoring at plasma membrane	0	0.997942	0	0.964554	0	0.989877	0	0.981771	0	1.00449	0	0.983224	0	0.947953	0	0.954279
GO:0007017	microtubule-based process	0.542766	0.921832	1.00414	0.727285	0.73338	0.859632	0.673267	0.805426	0.794889	1.108	1.05814	0.760603	0.669153	0.855927	0.685917	0.923962
GO:0007018	microtubule-based movement	1.6283	0.725131	1.80745	0.550662	0.825052	0.796802	0.673267	0.789515	0.993611	1.11655	1.19041	0.7513	1.00373	0.767456	1.02887	0.839806
GO:0007019	microtubule depolymerization	0	0.965436	2.31956	0.620915	3.17645	0.259	2.59208	0.571873	1.53016	1.11682	3.05539	0.433463	3.86436	0.338471	1.98059	0.745098
GO:0007020	microtubule nucleation	0	0.991691	0	0.978886	0	0.953323	0	0.948069	0	1.001	0	0.999302	0	0.980356	0	0.994371
GO:0007026	negative regulation of microtubule depolymerization	0	0.95872	3.31366	0.569185	4.53779	0.164064	3.70297	0.509146	2.18594	1.06267	4.36485	0.343664	5.52051	0.27977	2.82941	0.679263
GO:0007029	endoplasmic reticulum organization	0	0.95872	0	0.890558	0	0.921289	0	0.931153	0	1.00959	0	0.957384	0	0.912428	0	0.971542
GO:0007030	Golgi organization	0	0.967892	0	0.954216	0	0.975548	0	0.9414	0.612065	1.11325	2.44432	0.543338	0	0.959221	0	0.995214
GO:0007031	peroxisome organization	2.32183	0.764632	2.57729	0.604669	1.17646	0.736529	2.88008	0.553372	0	1.01352	0	0.992567	2.14687	0.646475	2.20065	0.724617
GO:0007032	endosome organization	0	0.992358	0	0.944581	0	0.999522	0	0.997887	0	1.01352	0	0.97256	0	0.953637	0	0.98485
GO:0007033	vacuole organization	2.84952	0.466338	2.10869	0.555687	1.92512	0.366155	3.53465	0.225506	0.347764	1.09363	0.694408	0.888503	0.878263	0.801947	1.80053	0.680897
GO:0007034	vacuolar transport	0	0.956336	0	0.90421	0	0.975548	0	0.968375	0.588524	1.10871	1.17515	0.813938	1.48629	0.714188	1.52353	0.79126
GO:0007040	lysosome organization	5.01515	0.268088	3.7113	0.333696	2.54116	0.325282	6.22098	0.116628	0.612065	1.11325	1.22216	0.810828	1.54574	0.70985	1.58447	0.785886
GO:0007041	lysosomal transport	0	0.983225	0	0.96643	0	0.975548	0	0.923389	0.728648	1.11187	1.45495	0.777219	1.84017	0.677255	1.88627	0.754314
GO:0007043	cell-cell junction assembly	5.97042	0.370784	6.62731	0.233487	1.5126	0.687994	3.70297	0.509146	1.09297	1.10888	0	0.957384	2.76026	0.611538	2.82941	0.679263
GO:0007044	cell-substrate junction assembly	1.07161	0.84567	1.18952	0.7347	2.17193	0.323084	2.65854	0.435339	0.784698	1.11293	1.56687	0.701396	0	1	0	0.988909
GO:0007049	cell cycle	0.943712	0.85401	0.99766	0.718037	1.02466	0.662053	1.05913	0.635954	0.789761	1.08952	0.88705	0.887937	0.831045	0.851926	0.638898	0.94169
GO:0007050	cell cycle arrest	1.54789	0.652992	2.00456	0.283827	1.96077	0.092613	1.92006	0.310869	1.13345	1.11856	1.32023	0.628384	1.43124	0.547074	1.4671	0.60374
GO:0007051	spindle organization	0	0.990737	1.18952	0.7347	0.542983	0.856304	1.32927	0.685477	0.784698	1.11293	0.783434	0.87076	0.990861	0.785857	0	0.988909
GO:0007052	mitotic spindle organization	0	0.994079	4.63912	0.519271	2.11763	0.615333	5.18415	0.446537	1.53016	1.11249	3.05539	0.641207	3.86436	0.542115	0	0.998983
GO:0007059	chromosome segregation	0.844302	0.865418	0.937196	0.757025	0.641707	0.857252	1.0473	0.703303	0.309123	1.0758	0.617251	0.911163	0.390339	0.877366	0.400118	0.936906
GO:0007062	sister chromatid cohesion	0	0.962303	0	0.939047	0	0.975548	0	0.904645	0	1.01352	0	0.954434	0	0.909476	0	0.955969
GO:0007063	regulation of sister chromatid cohesion	0	0.997942	0	0.964554	0	0.989877	0	0.981771	0	1.00449	0	0.983224	0	0.947953	0	0.954279
GO:0007064	mitotic sister chromatid cohesion	0	0.9535	0	0.931953	0	0.941423	0	0.898408	0	1.03931	0	0.992167	0	0.933694	0	0.969553
GO:0007067	mitosis	0.173415	0.934969	0.384989	0.877194	0.351475	0.901709	0.21511	0.846558	0.761906	1.10363	0.633899	0.928608	0.48104	0.884685	0.164364	0.936248
GO:0007076	mitotic chromosome condensation	0	0.994079	0	0.990401	0	0.998426	0	0.996035	0	1.01118	0	0.992633	0	0.986166	0	0.998983
GO:0007080	mitotic metaphase plate congression	0	0.991691	0	0.978886	2.64704	0.568327	0	0.948069	0	1.001	0	0.999302	0	0.980356	0	0.994371
GO:0007088	regulation of mitosis	0	0.979864	0	0.987213	0.385024	0.883951	0	0.961332	1.66927	0.998985	0.555526	0.912534	1.40522	0.671504	0	0.988909
GO:0007090	regulation of S phase of mitotic cell cycle	4.17929	0.454132	6.95868	0.119294	3.17645	0.259	5.18415	0.232589	1.53016	1.11682	3.05539	0.433463	3.86436	0.338471	3.96117	0.354054
GO:0007091	mitotic metaphase anaphase transition	0	1	0	0.998817	0	0.975548	0	1	2.55027	0.899917	1.27308	0.804895	1.61015	0.703096	0	1
GO:0007093	mitotic cell cycle checkpoint	0.908542	0.864101	2.01701	0.559692	1.38107	0.605145	1.12699	0.712705	1.33058	1.11506	0.664216	0.891306	0.840078	0.808136	0.861124	0.883586
GO:0007094	mitotic cell cycle spindle assembly checkpoint	0	0.938119	0	0.900043	0	0.91134	0	0.913944	1.39106	1.11483	0	0.947915	0	0.900475	0	0.939892
GO:0007095	mitotic cell cycle G2 M transition DNA damage checkpoint	0	0.9535	0	0.931953	0	0.941423	0	0.898408	3.06032	1.1199	6.11079	0.483072	0	0.933694	0	0.969553
GO:0007096	regulation of exit from mitosis	0	0.987282	0	0.974499	6.05038	0.209236	0	0.991656	0	1.008	0	0.96897	0	0.970792	0	0.978832
GO:0007097	nuclear migration	0	0.9535	0	0.931953	0	0.941423	0	0.898408	0	1.03931	6.11079	0.483072	7.72872	0.399738	0	0.969553
GO:0007098	centrosome cycle	0	1	0	0.998817	0.882347	0.787871	0	1	0	1.01352	1.27308	0.804895	0	0.988251	0	1
GO:0007099	centriole replication	0	0.991691	0	0.978886	0	0.953323	0	0.948069	0	1.001	0	0.999302	0	0.980356	0	0.994371
GO:0007126	meiosis	1.81709	0.583766	1.61361	0.550428	1.47314	0.390744	1.35239	0.607365	0.931403	1.11119	0.531373	0.928382	0.672062	0.84426	0.344449	0.944331
GO:0007127	meiosis I	2.72563	0.483209	2.01701	0.559692	1.84142	0.384811	2.25398	0.487448	0.665288	1.11335	0.664216	0.891306	0.840078	0.808136	0.861124	0.883586
GO:0007128	meiotic prophase I	5.22412	0.402304	5.7989	0.251268	3.97056	0.195091	6.48019	0.198297	0.956351	1.10663	1.90962	0.727493	2.41522	0.626963	2.47573	0.704353
GO:0007129	synapsis	0	0.995678	0	0.997077	0	1	0	0.974885	0.805348	1.11426	0	0.99395	0	0.957623	0	0.995189
GO:0007130	synaptonemal complex assembly	0	0.994079	0	0.990401	0	0.998426	0	0.996035	0	1.01118	0	0.992633	0	0.986166	0	0.998983
GO:0007131	reciprocal meiotic recombination	2.19963	0.768644	0	0.997077	1.11454	0.746673	0	0.974885	0.805348	1.11426	0	0.99395	0	0.957623	0	0.995189
GO:0007140	male meiosis	1.99014	0.782388	2.20911	0.631743	2.01679	0.505722	2.46864	0.581566	0.728648	1.11187	0	0.972396	0	0.949738	0	0.956874
GO:0007141	male meiosis I	3.79936	0.695497	4.21738	0.534328	1.92512	0.636742	4.71287	0.464395	0	1.04961	0	0.947915	0	0.900475	0	0.939892
GO:0007143	female meiosis	0	0.961693	0	0.915199	0	0.92512	0	0.920252	1.02011	1.10884	0	0.976819	0	0.973753	0	0.996483
GO:0007154	cell communication	1.00103	0.820047	1.18061	0.481128	1.22049	0.196707	1.28052	0.272606	0.927718	1.1141	1.07488	0.669429	1.15699	0.478128	1.12668	0.610496
GO:0007155	cell adhesion	1.23439	0.653302	1.3702	0.326111	1.34028	0.165514	1.53118	0.195046	1.11911	1.05795	1.63298	0.054483	1.73923	0.039836	1.55995	0.154633
GO:0007156	homophilic cell adhesion	1.21139	0.813768	1.34467	0.669049	1.22761	0.62887	0.751327	0.775795	1.10881	1.11589	1.32843	0.721169	1.1201	0.73716	1.72225	0.627067
GO:0007157	heterophilic cell-cell adhesion	0	0.962303	2.10869	0.638593	0	0.975548	0	0.904645	0.695528	1.11535	1.38882	0.788018	3.51305	0.352817	3.60106	0.379209
GO:0007159	leukocyte cell-cell adhesion	0	0.962303	0	0.939047	2.88768	0.289074	0	0.904645	0	1.01352	0	0.954434	0	0.909476	0	0.955969
GO:0007160	cell-matrix adhesion	1.34816	0.775362	2.49415	0.257953	2.04932	0.186677	3.34462	0.101305	0.658134	1.1049	1.97122	0.351469	1.24657	0.680638	1.70373	0.582121
GO:0007162	negative regulation of cell adhesion	3.66605	0.200429	5.69717	0.012306	2.97212	0.062672	7.276	0.0005	0.805348	1.11544	2.68017	0.25939	4.7457	0.02426	2.77977	0.292477
GO:0007163	establishment or maintenance of cell polarity	0	0.979864	1.78428	0.5928	1.22171	0.658232	0	0.961332	0.588524	1.10505	0.587576	0.905569	0	1	0	0.988909
GO:0007164	establishment of tissue polarity	0	0.983225	0	0.96643	0	0.975548	0	0.923389	1.4573	1.12487	0	0.972396	0	0.949738	0	0.956874
GO:0007165	signal transduction	0.552613	0.93185	0.727537	0.885432	0.826997	0.901458	0.749247	0.846798	1.20926	0.09725	0.873775	0.933504	0.831811	0.88609	0.743024	0.937447
GO:0007166	cell surface receptor linked signaling pathway	0.607235	0.933204	0.606641	0.883685	0.776902	0.901623	0.677913	0.845483	1.20612	0.186182	0.643708	0.943734	0.63166	0.887602	0.618708	0.933271
GO:0007167	enzyme linked receptor protein signaling pathway	1.62054	0.308045	1.60949	0.235872	1.55581	0.067111	1.69278	0.184263	1.34279	0.67063	1.87065	0.034592	2.05048	0.019683	1.69764	0.153965
GO:0007168	receptor guanylyl cyclase signaling pathway	0	0.997942	0	0.964554	0	0.989877	0	0.981771	0	1.00449	0	0.983224	0	0.947953	0	0.954279
GO:0007169	transmembrane receptor protein tyrosine kinase signaling pathway	1.78134	0.334631	1.67312	0.293213	1.66633	0.092384	2.03967	0.141754	1.45491	0.673321	2.20389	0.024117	2.2806	0.029273	2.07799	0.068197
GO:0007171	activation of transmembrane receptor protein tyrosine kinase activity	0	0.9535	0	0.931953	4.23527	0.450216	10.3683	0.310374	0	1.03931	0	0.992167	7.72872	0.399738	7.92234	0.435088
GO:0007172	signal complex assembly	2.08965	0.775602	2.31956	0.620915	3.17645	0.259	2.59208	0.571873	0.765081	1.11321	0	0.958367	0	0.903174	0	0.97935
GO:0007173	epidermal growth factor receptor signaling pathway	1.07161	0.84567	2.37904	0.523132	1.62895	0.517022	3.98781	0.200886	1.17705	1.11638	2.3503	0.428359	1.98172	0.572601	2.03137	0.630069
GO:0007176	regulation of epidermal growth factor receptor activity	0	0.992358	2.89945	0.590608	1.32352	0.714747	3.2401	0.531997	1.9127	1.11679	1.90962	0.727493	2.41522	0.626963	0	0.98485
GO:0007178	transmembrane receptor protein serine threonine kinase signaling pathway	1.13568	0.799977	1.51276	0.521862	1.49615	0.30584	1.12699	0.654913	1.16425	1.11446	1.49449	0.451794	1.68016	0.348531	1.07641	0.794612
GO:0007179	transforming growth factor beta receptor signaling pathway	1.19408	0.802702	1.76728	0.504691	1.81512	0.243831	0.987458	0.719297	1.31157	1.07877	1.45495	0.620196	1.1041	0.724325	1.13176	0.794476
GO:0007183	SMAD protein complex assembly	0	0.991691	0	0.978886	0	0.953323	0	0.948069	0	1.001	0	0.999302	0	0.980356	0	0.994371
GO:0007184	SMAD protein import into nucleus	0	0.987857	3.56855	0.56029	4.88685	0.151754	3.98781	0.49358	1.17705	1.11424	2.3503	0.692482	8.91775	0.063099	3.04705	0.661059
GO:0007186	G-protein coupled receptor protein signaling pathway	0.303864	0.931024	0.285404	0.882442	0.604023	0.90207	0.463906	0.844633	1.28369	0.135188	0.358855	0.943009	0.324191	0.886204	0.332313	0.932233
GO:0007187	G-protein signaling coupled to cyclic nucleotide second messenger	1.7597	0.651932	1.46498	0.608571	2.89782	0.016024	2.7285	0.195017	1.44963	1.03713	1.6081	0.544808	1.6271	0.542221	1.2509	0.764253
GO:0007188	G-protein signaling coupled to cAMP nucleotide second messenger	1.42476	0.763267	1.05435	0.73131	2.88768	0.020783	2.35643	0.279302	1.21717	1.11418	1.04161	0.80665	1.3174	0.660183	0.900266	0.870295
GO:0007189	activation of adenylate cyclase activity by G-protein signaling pathway	2.50758	0.53288	0.927824	0.772491	2.11763	0.291093	2.07366	0.513255	0.918097	1.10877	0.611079	0.901586	0.772872	0.819626	0.792234	0.892065
GO:0007190	activation of adenylate cyclase activity	2.93284	0.377819	0.813881	0.792754	2.22909	0.226658	1.819	0.555909	0.805348	1.11544	0.536034	0.914962	0.677958	0.834884	0.694942	0.90851
GO:0007191	activation of adenylate cyclase activity by dopamine receptor signaling pathway	0	0.981999	0	0.937308	4.70585	0.256106	0	0.860311	0	1.04777	0	0.955594	0	0.895063	0	0.943592
GO:0007193	inhibition of adenylate cyclase activity by G-protein signaling pathway	1.04482	0.850098	1.15978	0.740033	3.17645	0.09374	2.59208	0.449149	1.53016	1.09307	1.5277	0.712173	1.93218	0.584603	0.990292	0.864288
GO:0007194	negative regulation of adenylate cyclase activity	0.971929	0.856979	1.07886	0.747521	3.44731	0.05123	2.41123	0.468043	1.42341	1.11444	1.42111	0.727786	1.79738	0.603033	0.921202	0.874761
GO:0007195	inhibition of adenylate cyclase activity by dopamine receptor signaling pathway	0	0.9535	0	0.931953	4.23527	0.450216	0	0.898408	0	1.03931	0	0.992167	0	0.933694	0	0.969553
GO:0007196	inhibition of adenylate cyclase activity by metabotropic glutamate receptor signaling pathway	0	0.997942	0	0.964554	0	0.989877	0	0.981771	2.55027	1.11527	0	0.983224	0	0.947953	0	0.954279
GO:0007199	G-protein signaling coupled to cGMP nucleotide second messenger	8.35859	0.535025	9.27824	0.368008	4.23527	0.450216	10.3683	0.310374	6.12064	0.814471	12.2216	0.14257	7.72872	0.399738	7.92234	0.435088
GO:0007200	activation of phospholipase C activity by G-protein coupled receptor protein signaling pathway coupled to IP3 second messenger	1.04482	0.850098	0	0.901164	2.64704	0.196657	1.29604	0.689092	0.765081	1.1137	3.05539	0.273715	1.93218	0.584603	1.98059	0.649409
GO:0007202	activation of phospholipase C activity	1.70583	0.758979	0.946759	0.76904	3.45736	0.039251	4.23196	0.13146	0.936833	1.111	3.7413	0.089702	2.36593	0.406696	3.23361	0.236991
GO:0007204	elevation of cytosolic calcium ion concentration	1.18562	0.79686	0.987047	0.741909	2.40299	0.026624	1.83835	0.384594	0.651132	1.10116	1.30017	0.666007	1.91848	0.315059	1.40467	0.662041
GO:0007205	activation of protein kinase C activity by G-protein coupled receptor protein signaling pathway	0	0.932449	0	0.901944	0.756298	0.812704	0	0.84694	1.09297	1.11985	1.09121	0.827788	1.38013	0.729627	0	0.931888
GO:0007210	serotonin receptor signaling pathway	0	0.987282	0	0.974499	0	0.993938	0	0.991656	0	1.008	0	0.96897	0	0.970792	0	0.978832
GO:0007212	dopamine receptor signaling pathway	0	0.962303	0	0.939047	2.88768	0.289074	0	0.904645	0	1.01352	0	0.954434	0	0.909476	0	0.955969
GO:0007213	muscarinic acetylcholine receptor signaling pathway	0	0.997942	0	0.964554	3.52939	0.499247	0	0.981771	0	1.00449	0	0.983224	0	0.947953	0	0.954279
GO:0007214	gamma-aminobutyric acid signaling pathway	0	0.995678	0	0.997077	0	1	0	0.974885	0.805348	1.11426	1.6081	0.754915	2.03387	0.659005	0	0.995189
GO:0007215	glutamate signaling pathway	0	0.956336	1.78428	0.666669	0.814475	0.800578	1.99391	0.616978	1.17705	1.11714	0	0.950116	0	0.916673	0	0.955476
GO:0007216	metabotropic glutamate receptor signaling pathway	0	0.996446	3.86593	0.550192	1.76469	0.655668	4.32013	0.482252	2.55027	1.03747	0	0.974438	0	0.962131	0	0.997987
GO:0007217	tachykinin receptor signaling pathway	0	0.997942	0	0.964554	0	0.989877	0	0.981771	2.55027	1.11527	0	0.983224	0	0.947953	0	0.954279
GO:0007218	neuropeptide signaling pathway	1.37779	0.769255	1.52938	0.599674	0.930828	0.757243	1.70906	0.520111	1.3452	1.07801	1.00727	0.813052	1.27396	0.672156	1.30588	0.74566
GO:0007219	Notch signaling pathway	1.24755	0.809667	0.692406	0.812377	0.63213	0.848181	1.54751	0.601951	0.685147	1.11258	0.456029	0.928115	0.57677	0.85201	0.591219	0.922673
GO:0007220	Notch receptor processing	0	0.9535	0	0.931953	0	0.941423	0	0.898408	3.06032	1.1199	0	0.992167	0	0.933694	0	0.969553
GO:0007223	Wnt receptor signaling pathway calcium modulating pathway	0	0.962303	0	0.939047	0	0.975548	0	0.904645	0	1.01352	0	0.954434	0	0.909476	0	0.955969
GO:0007224	smoothened signaling pathway	0.759872	0.878548	0.843476	0.786572	0.770049	0.810175	0.942573	0.740052	1.39106	1.12023	1.11105	0.798867	1.40522	0.671504	1.44043	0.746072
GO:0007229	integrin-mediated signaling pathway	0.542766	0.91123	1.20497	0.697666	0.825052	0.796802	0.673267	0.789515	0.794889	1.11382	0.396804	0.929897	1.50559	0.616165	2.05775	0.447035
GO:0007243	intracellular protein kinase cascade	0.806531	0.903496	1.22082	0.559814	1.44891	0.108015	1.4552	0.272345	1.15433	1.03047	1.23288	0.504177	1.6271	0.149224	0.972919	0.835219
GO:0007249	I-kappaB kinase NF-kappaB cascade	1.22023	0.788281	1.35449	0.612111	1.39115	0.40825	1.13522	0.663067	0.893525	1.11073	1.11511	0.752169	1.97449	0.304619	1.44568	0.645268
GO:0007250	activation of NF-kappaB-inducing kinase activity	3.79936	0.695497	0	0.900043	3.85024	0.304142	0	0.913944	0	1.04961	2.77763	0.662996	3.51305	0.562786	3.60106	0.623931
GO:0007252	I-kappaB phosphorylation	0	0.994079	0	0.990401	2.11763	0.615333	0	0.996035	1.53016	1.11249	3.05539	0.641207	3.86436	0.542115	0	0.998983
GO:0007254	JNK cascade	0	0.979864	0	0.987213	0	0.975548	0	0.961332	1.31157	1.07877	0.87297	0.850791	0.368034	0.88169	0	0.988909
GO:0007256	activation of JNKK activity	0	0.987282	0	0.974499	0	0.993938	0	0.991656	0	1.008	0	0.96897	0	0.970792	0	0.978832
GO:0007257	activation of JUN kinase activity	0	0.983225	0	0.96643	0	0.975548	0	0.923389	1.4573	1.12487	0	0.972396	0	0.949738	0	0.956874
GO:0007259	JAK-STAT cascade	1.41671	0.788694	0.786291	0.797561	1.07676	0.708582	0.87867	0.753199	0.518699	1.10089	0.517863	0.920128	0.654976	0.83919	0	0.988909
GO:0007260	tyrosine phosphorylation of STAT protein	0	0.956336	0	0.90421	0.814475	0.800578	0	0.968375	0	1.01352	0	0.950116	0	0.916673	0	0.955476
GO:0007263	nitric oxide mediated signal transduction	2.98521	0.739116	6.62731	0.233487	3.02519	0.357657	7.40593	0.184504	2.18594	1.06267	2.18242	0.709331	2.76026	0.611538	2.82941	0.679263
GO:0007264	small GTPase mediated signal transduction	0.453286	0.93495	0.704422	0.846954	0.964649	0.741954	0.562273	0.838312	1.06215	1.12014	1.39183	0.348434	1.08973	0.67073	0.77333	0.923119
GO:0007265	Ras protein signal transduction	0.438388	0.931313	0.648828	0.84593	0.962561	0.741381	0.725056	0.797011	1.39106	0.886345	1.92298	0.09613	1.35117	0.500941	0.831014	0.894311
GO:0007266	Rho protein signal transduction	0	0.979864	0.346203	0.872175	1.10623	0.657232	0.386877	0.83459	1.59868	0.888896	2.28015	0.150756	1.15354	0.695561	0.886829	0.872757
GO:0007267	cell-cell signaling	0.887638	0.867608	0.903191	0.777735	1.27433	0.292419	1.37632	0.384327	0.947888	1.10786	0.811167	0.908704	1.09433	0.654051	0.981529	0.830113
GO:0007268	synaptic transmission	0.728947	0.908294	0.539433	0.870851	1.10806	0.597616	1.05492	0.664557	0.756184	1.09928	0.621737	0.933266	0.674016	0.864622	0.690902	0.929127
GO:0007269	neurotransmitter secretion	1.26645	0.809034	0	0.987213	0.641707	0.846324	0	0.961332	0.695528	1.1124	0	0.98566	0.585509	0.851438	0	0.988909
GO:0007270	nerve-nerve synaptic transmission	1.56724	0.741372	1.73967	0.560417	1.32352	0.57046	1.94406	0.469743	0.765081	1.11628	0.763849	0.879602	1.44913	0.625482	0.495146	0.92948
GO:0007271	synaptic transmission cholinergic	0	0.965436	0	0.976006	0	0.977777	0	0.934683	1.53016	1.11682	1.5277	0.766572	0	0.903174	0	0.97935
GO:0007272	ensheathment of neurons	3.86972	0.173774	3.43639	0.213705	1.56862	0.474615	2.88008	0.272905	1.13345	1.11405	1.69744	0.619926	2.14687	0.44933	2.20065	0.492371
GO:0007274	neuromuscular synaptic transmission	0	0.963949	0	0.995615	1.17646	0.736529	0	0.971663	0	1.01352	0	0.992567	0	0.990131	0	0.978524
GO:0007275	multicellular organismal development	1.17851	0.416268	1.38994	0.0289	1.09726	0.327319	1.29741	0.114007	1.15423	0.501605	1.09852	0.492416	1.14419	0.342021	1.117	0.492318
GO:0007276	gamete generation	0.989182	0.834304	1.23527	0.592207	0.939778	0.759565	1.22702	0.574204	1.17705	1.05649	0.542378	0.93985	0.457321	0.886255	0.468777	0.942879
GO:0007281	germ cell development	1.19408	0.802702	1.32546	0.646244	1.0084	0.723768	1.97491	0.408225	0.728648	1.11153	0.58198	0.920053	1.1041	0.724325	1.13176	0.794476
GO:0007283	spermatogenesis	0.987235	0.835054	1.2785	0.591718	0.750343	0.856957	1.2246	0.601255	1.32534	0.937141	0.360873	0.944187	0.15214	0.888121	0.311903	0.939529
GO:0007286	spermatid development	1.51974	0.77143	1.68695	0.608611	1.15507	0.680402	2.82772	0.278604	0.556422	1.10664	0.555526	0.912534	0.702611	0.831337	1.44043	0.746072
GO:0007289	spermatid nucleus differentiation	0	0.991691	0	0.978886	0	0.953323	0	0.948069	0	1.001	0	0.999302	0	0.980356	0	0.994371
GO:0007292	female gamete generation	0	0.979864	0.702897	0.811484	0.641707	0.846324	0.785478	0.770073	0.231843	1.07729	0.462939	0.927773	0	1	0.600177	0.921159
GO:0007320	insemination	0	0.987857	3.56855	0.56029	1.62895	0.672425	3.98781	0.49358	1.17705	1.11424	2.3503	0.692482	2.97258	0.595199	3.04705	0.661059
GO:0007338	single fertilization	0.889212	0.866318	0.987047	0.762831	0.901121	0.773672	2.20602	0.496722	2.60453	0.484589	1.95025	0.544162	1.64441	0.628277	2.52841	0.396655
GO:0007339	binding of sperm to zona pellucida	0	0.956273	0	0.908219	1.24567	0.726971	0	0.866236	1.80019	1.11922	1.79729	0.74045	2.27315	0.637951	2.3301	0.716206
GO:0007340	acrosome reaction	0	0.996446	0	0.993163	0	0.980565	4.32013	0.482252	3.8254	0.807349	0	0.974438	0	0.962131	0	0.997987
GO:0007341	penetration of zona pellucida	0	0.997942	0	0.964554	3.52939	0.499247	0	0.981771	2.55027	1.11527	5.09232	0.525253	6.4406	0.43698	6.60195	0.48393
GO:0007342	fusion of sperm to egg plasma membrane	0	0.991691	0	0.978886	0	0.953323	0	0.948069	3.8254	0.926983	3.81924	0.597091	0	0.980356	4.95146	0.54581
GO:0007346	regulation of mitotic cell cycle	0.99507	0.835502	1.93297	0.300365	1.38655	0.384878	1.5429	0.493972	1.27513	1.05579	1.45495	0.533269	2.53023	0.064587	1.65049	0.451541
GO:0007350	blastoderm segmentation	0	0.938119	0	0.900043	0	0.91134	0	0.913944	0	1.04961	0	0.947915	0	0.900475	0	0.939892
GO:0007351	tripartite regional subdivision	0	0.981999	0	0.937308	0	0.91982	0	0.860311	0	1.04777	0	0.955594	0	0.895063	0	0.943592
GO:0007368	determination of left right symmetry	1.34816	0.797383	0.748245	0.804144	1.02466	0.728593	0.836154	0.761318	0.987201	1.11744	0.492806	0.922423	0.623284	0.845399	0.638898	0.917182
GO:0007369	gastrulation	1.77842	0.654127	3.45466	0.067812	1.57696	0.371381	2.75753	0.195118	0.651132	1.10344	0.325042	0.937457	0.822204	0.808723	0.421401	0.934984
GO:0007379	segment specification	3.79936	0.695497	0	0.900043	0	0.91134	0	0.913944	0	1.04961	0	0.947915	0	0.900475	0	0.939892
GO:0007389	pattern specification process	0.797141	0.895573	0.884846	0.7802	0.634713	0.896506	0.847545	0.765288	1.54267	0.423809	0.999039	0.79855	1.05296	0.706772	0.86347	0.888296
GO:0007398	ectoderm development	0	0.987857	3.56855	0.56029	0	0.983781	3.98781	0.49358	1.17705	1.11424	0	0.98482	0	0.985189	0	0.983304
GO:0007399	nervous system development	1.34816	0.373377	1.36822	0.245588	1.07346	0.552372	1.24229	0.411265	1.12823	0.99213	1.01377	0.769251	1.13972	0.547956	1.05875	0.745057
GO:0007405	neuroblast proliferation	1.16091	0.838069	1.28864	0.7213	1.17646	0.698037	1.44004	0.669739	1.70018	1.04446	0.848721	0.860964	1.07343	0.77423	1.10032	0.850235
GO:0007406	negative regulation of neuroblast proliferation	0	0.987282	0	0.974499	0	0.993938	0	0.991656	0	1.008	0	0.96897	0	0.970792	0	0.978832
GO:0007409	axonogenesis	1.00706	0.828818	1.49048	0.478949	1.02055	0.698087	1.45739	0.470131	1.2905	0.987135	1.22707	0.647898	1.55195	0.355841	0.477249	0.943717
GO:0007411	axon guidance	0.342565	0.928095	1.52102	0.571679	1.04146	0.704373	1.27479	0.624383	1.25423	1.10182	1.50265	0.572308	2.53401	0.148121	0.974058	0.847202
GO:0007413	axonal fasciculation	0	0.987282	0	0.974499	0	0.993938	0	0.991656	4.37189	0.913816	4.36485	0.566041	5.52051	0.466055	5.65881	0.517967
GO:0007416	synapse assembly	4.64366	0.184112	3.86593	0.242971	1.76469	0.466969	4.32013	0.187529	0.85009	1.11475	0.848721	0.860964	3.2203	0.305369	3.30097	0.30226
GO:0007417	central nervous system development	1.29978	0.664472	1.55377	0.29931	0.962561	0.746586	1.36425	0.452583	0.951775	1.11116	0.511669	0.94397	0.647141	0.875131	0.663354	0.934869
GO:0007420	brain development	1.18282	0.763551	1.60473	0.317653	0.799107	0.844395	1.30419	0.533028	0.962366	1.11318	0.384326	0.944733	0.729124	0.851562	0.622825	0.934759
GO:0007422	peripheral nervous system development	1.09981	0.842306	1.22082	0.730226	1.67182	0.509357	4.09275	0.194651	0	1.01352	0.804051	0.867464	1.01694	0.783582	2.08483	0.624563
GO:0007423	sensory organ development	1.51225	0.53473	1.67863	0.291832	0.835908	0.827295	1.53478	0.384353	1.10735	1.11292	0.804051	0.891597	1.39829	0.449599	1.17271	0.717909
GO:0007431	salivary gland development	2.38817	0.664764	2.65093	0.480494	1.81512	0.461114	2.96237	0.410048	0.874378	1.11076	1.74594	0.667822	3.31231	0.294398	3.39529	0.293403
GO:0007435	salivary gland morphogenesis	2.53291	0.653469	2.81159	0.45083	1.92512	0.413548	3.14191	0.384366	0.92737	1.10733	1.85175	0.64609	3.51305	0.283015	3.60106	0.276663
GO:0007440	foregut morphogenesis	3.79936	0.695497	4.21738	0.534328	1.92512	0.636742	4.71287	0.464395	0	1.04961	0	0.947915	0	0.900475	0	0.939892
GO:0007442	hindgut morphogenesis	0	0.991691	0	0.978886	2.64704	0.568327	0	0.948069	0	1.001	0	0.999302	0	0.980356	0	0.994371
GO:0007492	endoderm development	0.908542	0.864101	2.01701	0.559692	1.84142	0.384811	1.12699	0.712705	0.332644	1.09225	0	0.98566	0	1	0	0.988909
GO:0007498	mesoderm development	1.16091	0.817961	2.57729	0.299668	0.882347	0.77486	1.44004	0.618877	0.425045	1.09233	0	0.98566	0.536716	0.855473	0	0.988909
GO:0007507	heart development	0.759872	0.899274	1.34956	0.554959	1.00106	0.709146	1.50812	0.431494	1.33541	0.912848	1.11105	0.727741	0.983655	0.753521	0.864255	0.884771
GO:0007509	mesoderm migration involved in gastrulation	0	0.997942	0	0.964554	0	0.989877	0	0.981771	0	1.00449	0	0.983224	0	0.947953	0	0.954279
GO:0007512	adult heart development	0	0.987857	0	0.948998	0	0.983781	0	0.985146	1.17705	1.11424	4.70061	0.325125	2.97258	0.595199	0	0.983304
GO:0007517	muscle organ development	0.999831	0.83416	1.77574	0.317666	1.01322	0.708073	1.24023	0.60666	1.31784	0.986398	0.584765	0.928919	1.10939	0.695215	1.13718	0.764091
GO:0007519	skeletal muscle tissue development	1.53369	0.716346	2.12804	0.320821	0.971392	0.740074	1.42683	0.591042	1.12305	1.12237	0.280311	0.941079	1.06359	0.737628	0.72682	0.907466
GO:0007520	myoblast fusion	0	0.938119	0	0.900043	0	0.91134	0	0.913944	1.39106	1.11483	5.55526	0.291383	3.51305	0.562786	3.60106	0.623931
GO:0007528	neuromuscular junction development	4.82226	0.281842	7.13711	0.04705	2.44342	0.331574	3.98781	0.276962	0	1.01352	0	0.950116	0	0.916673	0	0.955476
GO:0007530	sex determination	0	0.992358	0	0.944581	1.32352	0.714747	0	0.997887	0.956351	1.10663	0	0.97256	0	0.953637	0	0.98485
GO:0007548	sex differentiation	0.759872	0.886466	1.12464	0.690436	1.02673	0.7052	1.25676	0.614454	1.20558	1.11727	1.29623	0.647665	2.10783	0.218097	1.92057	0.292965
GO:0007549	dosage compensation	0	0.987282	0	0.974499	0	0.993938	0	0.991656	0	1.008	0	0.96897	0	0.970792	0	0.978832
GO:0007565	female pregnancy	1.30603	0.802125	0	0.987213	1.32352	0.596092	0.810024	0.765532	0.956351	1.11174	2.38703	0.309753	0.603806	0.847822	1.23786	0.789046
GO:0007566	embryo implantation	0	0.962303	0	0.939047	0.962561	0.772465	0	0.904645	1.39106	1.12327	4.16645	0.252577	0	0.909476	1.80053	0.763966
GO:0007568	aging	1.19408	0.814579	1.32546	0.673883	0.605038	0.856888	0	0.961332	0.218594	1.07477	1.30946	0.724823	0.552051	0.8534	0.565881	0.924622
GO:0007569	cell aging	1.26645	0.827934	1.40579	0.704701	0.641707	0.834922	0	0.871459	0	1.01352	0.925877	0.849557	0	0.935851	0	0.954292
GO:0007584	response to nutrient	2.1161	0.539744	2.34892	0.327198	1.87638	0.283742	3.28111	0.150386	2.1306	0.542671	2.70731	0.179959	2.4458	0.282538	3.5099	0.058059
GO:0007585	respiratory gaseous exchange	0.971929	0.856979	1.07886	0.747521	1.47742	0.571187	2.41123	0.468043	1.42341	1.11444	2.13167	0.493586	2.69606	0.342702	0.921202	0.874761
GO:0007586	digestion	0	0.979864	0.843476	0.786572	1.15507	0.680402	0.942573	0.740052	0.556422	1.10664	0	0.98566	0	1	0	0.988909
GO:0007588	excretion	0	0.965008	2.50763	0.504558	1.717	0.502025	4.20337	0.192686	1.65423	1.05249	2.47735	0.407707	2.08884	0.550031	2.14117	0.609794
GO:0007589	body fluid secretion	2.1617	0.614041	1.5997	0.622203	1.46044	0.543683	1.78764	0.558371	0.527642	1.10347	0.526792	0.918681	1.33254	0.687889	1.36592	0.76391
GO:0007595	lactation	5.01515	0.268088	1.85565	0.660881	2.54116	0.325282	2.07366	0.611488	0	1.01352	0	0.959507	1.54574	0.70985	3.16893	0.448912
GO:0007596	blood coagulation	1.21727	0.79955	1.3512	0.63975	1.64476	0.326922	2.01326	0.38498	0.742797	1.11347	1.4832	0.601051	2.25108	0.280287	1.9229	0.400883
GO:0007598	blood coagulation extrinsic pathway	0	0.9535	0	0.931953	0	0.941423	0	0.898408	0	1.03931	6.11079	0.483072	7.72872	0.399738	7.92234	0.435088
GO:0007599	hemostasis	1.60742	0.695746	1.33821	0.642569	1.83257	0.238564	1.99391	0.388055	0.735654	1.11226	1.46894	0.602632	2.22944	0.283276	1.90441	0.443457
GO:0007600	sensory perception	0.262116	0.931299	0.290955	0.882959	0.368926	0.901297	0.216759	0.844159	1.34356	0.0998	0.212919	0.984644	0.134647	0.988102	0.193228	0.931696
GO:0007601	visual perception	0.354178	0.926645	0.786291	0.797794	0.358921	0.899	0.439335	0.828603	1.29675	1.077	0.776795	0.882309	0.327488	0.884746	0.671385	0.918397
GO:0007602	phototransduction	1.67172	0.802444	1.85565	0.660881	1.69411	0.572933	2.07366	0.611488	0.612065	1.11325	2.44432	0.543338	1.54574	0.70985	1.58447	0.785886
GO:0007603	phototransduction visible light	6.96549	0.582771	7.73187	0.412884	3.52939	0.499247	8.64025	0.349414	2.55027	1.11527	5.09232	0.525253	6.4406	0.43698	6.60195	0.48393
GO:0007605	sensory perception of sound	1.67172	0.684751	2.31956	0.291382	1.05882	0.698063	1.55525	0.556508	1.07111	1.11434	1.22216	0.728248	0.772872	0.820475	1.58447	0.624044
GO:0007606	sensory perception of chemical stimulus	0.108741	0.930748	0.040235	0.967601	0.238762	0.943566	0.044962	0.84391	1.39347	0.1095	0.0265	0.98566	0.033516	0.989983	0.034355	0.984681
GO:0007608	sensory perception of smell	0.077682	0.932176	0	0.987213	0.196806	0.943225	0	0.961332	1.40786	0.103222	0	0.98566	0	1	0	0.988909
GO:0007610	behavior	0.887115	0.866373	1.31296	0.522638	1.49833	0.126228	1.83402	0.149899	1.01048	1.11296	1.22504	0.585118	1.45825	0.328122	1.68163	0.19368
GO:0007611	learning or memory	0.653015	0.904923	0.724862	0.811675	1.32352	0.502458	1.21504	0.643378	0.956351	1.11357	0.477405	0.930532	0.905709	0.787984	0.928399	0.858758
GO:0007612	learning	0.56477	0.908762	0.626908	0.824111	1.43083	0.510956	1.40112	0.625142	1.24067	1.11532	0.412891	0.928901	1.04442	0.755317	0.535293	0.926188
GO:0007613	memory	0	0.979864	0	0.987213	1.82555	0.348532	0	0.961332	1.05528	1.11665	0.526792	0.918681	0.666269	0.836952	1.36592	0.76391
GO:0007614	short-term memory	0	0.9535	0	0.931953	4.23527	0.450216	0	0.898408	3.06032	1.1199	0	0.992167	0	0.933694	0	0.969553
GO:0007616	long-term memory	0	0.992358	0	0.944581	0	0.999522	0	0.997887	0.956351	1.10663	0	0.97256	0	0.953637	0	0.98485
GO:0007617	mating behavior	0	0.956273	2.72889	0.599538	2.49133	0.401927	3.0495	0.542264	3.60038	0.628899	3.59458	0.391466	4.5463	0.312845	4.6602	0.315178
GO:0007618	mating	0	0.966282	1.28864	0.7213	1.76469	0.466969	2.88008	0.412033	2.12522	0.913412	2.54616	0.399494	3.2203	0.305369	3.30097	0.30226
GO:0007620	copulation	0	0.962303	2.10869	0.638593	1.92512	0.515434	4.71287	0.249318	1.39106	1.12327	2.77763	0.492814	3.51305	0.352817	3.60106	0.379209
GO:0007622	rhythmic behavior	0	0.964728	2.01701	0.645235	1.84142	0.547358	2.25398	0.599273	1.33058	1.12631	2.65686	0.501034	1.68016	0.693844	1.72225	0.770882
GO:0007623	circadian rhythm	0	0.979864	0.760511	0.801388	1.38861	0.569468	0.849861	0.758649	1.25423	1.11832	1.50265	0.66948	1.267	0.705271	1.29874	0.77534
GO:0007625	grooming behavior	0	0.996446	3.86593	0.550192	5.29408	0.12347	4.32013	0.482252	1.27513	1.11976	2.54616	0.678842	3.2203	0.580589	3.30097	0.644697
GO:0007626	locomotory behavior	0.902006	0.857281	1.00125	0.736236	0.914087	0.766972	1.49184	0.537682	0.770585	1.11352	0.87925	0.850052	1.66807	0.438381	1.42488	0.653861
GO:0007628	adult walking behavior	2.88227	0.586383	3.19939	0.418381	2.19066	0.37048	3.57528	0.325199	0.527642	1.10604	1.05358	0.832261	1.33254	0.736845	1.36592	0.808989
GO:0007631	feeding behavior	1.47504	0.757279	0.545779	0.838471	2.2422	0.129459	2.4396	0.265906	0.900095	1.10717	1.07838	0.793093	0.45463	0.865586	1.39806	0.717435
GO:0007632	visual behavior	0	0.966282	0	0.992102	0.588232	0.846243	0	0.97297	0.425045	1.09909	0	0.98566	0	0.981971	0	0.980908
GO:0007635	chemosensory behavior	0	0.997942	0	0.964554	0	0.989877	0	0.981771	0	1.00449	0	0.983224	0	0.947953	0	0.954279
GO:0007638	mechanosensory behavior	0	0.997942	0	0.964554	0	0.989877	0	0.981771	0	1.00449	0	0.983224	0	0.947953	0	0.954279
GO:0008009	chemokine activity	1.26645	0.827934	1.40579	0.704701	3.20854	0.129395	1.57096	0.654731	0.463685	1.10529	1.85175	0.64609	3.51305	0.283015	3.60106	0.276663
GO:0008013	beta-catenin binding	0.835859	0.867876	0.927824	0.772491	1.27058	0.63979	1.03683	0.726889	0.612065	1.10665	2.44432	0.34825	0.772872	0.819626	0.792234	0.892065
GO:0008015	blood circulation	0.671373	0.911658	1.49048	0.478949	1.44577	0.286059	1.87379	0.225393	1.2905	0.987135	1.47248	0.405795	1.55195	0.355841	0.954499	0.849813
GO:0008016	regulation of heart contraction	0.515962	0.912581	3.43639	0.116899	1.56862	0.394252	2.56008	0.251899	2.078	0.579163	1.88605	0.412983	2.38541	0.293719	0.978066	0.851161
GO:0008017	microtubule binding	0.56477	0.908762	0.626908	0.824111	0.286167	0.898571	0.700561	0.784131	0.413557	1.09226	0.825782	0.861869	0.522211	0.857183	0	0.988909
GO:0008021	synaptic vesicle	0.430855	0.922344	0.47826	0.85239	0.654938	0.853769	0.534449	0.813405	1.10424	1.12609	0.944967	0.832524	3.1871	0.060425	2.85858	0.133598
GO:0008022	protein C-terminus binding	1.27418	0.766342	1.13149	0.687158	1.42036	0.367412	1.58053	0.483908	0.933025	1.11216	1.11783	0.744869	0.942526	0.7755	1.44921	0.606814
GO:0008023	transcription elongation factor complex	0	0.961693	0	0.915199	0	0.92512	0	0.920252	0	1.01352	2.03693	0.720555	0	0.973753	0	0.996483
GO:0008026	ATP-dependent helicase activity	1.16091	0.817961	1.28864	0.680618	1.17646	0.657122	1.44004	0.618877	0.425045	1.09233	0.42436	0.928551	0	1	0.550162	0.92503
GO:0008028	monocarboxylic acid transmembrane transporter activity	0	0.983225	0	0.96643	3.02519	0.268704	4.93729	0.242181	0.728648	1.11187	1.45495	0.777219	1.84017	0.677255	1.88627	0.754314
GO:0008033	tRNA processing	1.95904	0.664562	1.44972	0.647426	1.32352	0.596092	0	0.961332	0.239088	1.07891	1.43222	0.686634	1.20761	0.715078	0.618933	0.917949
GO:0008035	high-density lipoprotein binding	5.97042	0.61004	6.62731	0.442954	3.02519	0.538289	7.40593	0.379802	2.18594	1.1148	4.36485	0.566041	5.52051	0.466055	5.65881	0.517967
GO:0008037	cell recognition	1.54789	0.769496	2.57729	0.374925	1.17646	0.674464	1.92006	0.537253	1.70018	0.989561	2.82907	0.240235	3.57811	0.139293	2.9342	0.264623
GO:0008038	neuron recognition	0	0.995678	2.44164	0.61174	0	1	0	0.974885	1.6107	1.12054	1.6081	0.754915	4.06775	0.328177	2.08483	0.736634
GO:0008045	motor axon guidance	2.32183	0.764632	2.57729	0.604669	1.17646	0.736529	2.88008	0.553372	1.70018	1.11827	1.69744	0.747866	2.14687	0.646475	2.20065	0.724617
GO:0008046	axon guidance receptor activity	0	0.987282	6.62731	0.442954	0	0.993938	0	0.991656	0	1.008	0	0.96897	0	0.970792	0	0.978832
GO:0008047	enzyme activator activity	0.867674	0.865583	1.28418	0.583158	1.61204	0.12993	1.43506	0.467996	1.16483	1.08948	1.58584	0.300048	1.47086	0.405553	1.50771	0.39712
GO:0008053	mitochondrial fusion	0	0.9535	0	0.931953	0	0.941423	0	0.898408	0	1.03931	0	0.992167	0	0.933694	0	0.969553
GO:0008060	ARF GTPase activator activity	0	0.983225	4.41821	0.304997	1.0084	0.764256	2.46864	0.581566	1.4573	1.12487	4.36485	0.236819	1.84017	0.677255	0	0.956874
GO:0008064	regulation of actin polymerization or depolymerization	0.66338	0.89658	1.47274	0.645605	3.02519	0.041567	1.64576	0.584091	0.485765	1.09937	1.93993	0.452521	1.84017	0.527107	1.25751	0.78656
GO:0008066	glutamate receptor activity	1.44114	0.81647	1.5997	0.685512	0.730219	0.818304	1.78764	0.636142	1.58292	1.1218	1.05358	0.832261	1.33254	0.736845	1.36592	0.808989
GO:0008076	voltage-gated potassium channel complex	1.92891	0.6659	0.713711	0.808918	0.65158	0.842557	0.797562	0.767301	0.941638	1.1107	0.470061	0.926126	0.594517	0.848728	0	0.988909
GO:0008078	mesodermal cell migration	0	0.9535	0	0.931953	0	0.941423	0	0.898408	0	1.03931	0	0.992167	0	0.933694	0	0.969553
GO:0008079	translation termination factor activity	0	0.997942	0	0.964554	0	0.989877	0	0.981771	0	1.00449	0	0.983224	0	0.947953	0	0.954279
GO:0008080	N-acetyltransferase activity	2.50758	0.53288	2.78347	0.328584	2.11763	0.291093	3.11049	0.253541	0.306032	1.09065	0	0.98566	0	1	0.792234	0.892065
GO:0008081	phosphoric diester hydrolase activity	2.82385	0.323395	2.50763	0.305694	2.00317	0.244726	3.50281	0.131802	1.65423	0.942815	3.30313	0.063585	3.13326	0.13544	2.67647	0.24622
GO:0008083	growth factor activity	0.305058	0.931344	1.01587	0.73188	1.082	0.673769	1.51362	0.532541	1.34029	1.03691	1.11511	0.752169	2.53863	0.123209	1.73482	0.452019
GO:0008088	axon cargo transport	0	0.996446	0	0.993163	0	0.980565	0	0.965423	0	1.00183	0	0.974438	0	0.962131	0	0.997987
GO:0008092	cytoskeletal protein binding	1.15108	0.762516	1.37601	0.442172	1.52541	0.08775	1.31801	0.468378	1.10224	1.12277	1.35939	0.383135	1.80118	0.075348	1.091	0.748092
GO:0008093	cytoskeletal adaptor activity	3.21484	0.724469	3.56855	0.56029	3.2579	0.33793	3.98781	0.49358	3.53114	0.8397	4.70061	0.325125	5.94517	0.266744	6.09411	0.258984
GO:0008094	DNA-dependent ATPase activity	1.01934	0.851903	1.13149	0.743254	0.516496	0.860813	1.26443	0.694198	1.11963	1.11177	0	0.98566	0	1	0.966139	0.869023
GO:0008104	protein localization	1.01835	0.810083	1.03996	0.674908	1.23838	0.226181	0.858973	0.78823	0.626382	1.05823	1.19119	0.436462	1.01694	0.712696	1.04241	0.766908
GO:0008105	asymmetric protein localization	0	0.987857	0	0.948998	1.62895	0.672425	3.98781	0.49358	0	1	0	0.98482	2.97258	0.595199	3.04705	0.661059
GO:0008113	peptide-methionine-(S)-S-oxide reductase activity	6.96549	0.582771	7.73187	0.412884	3.52939	0.499247	8.64025	0.349414	2.55027	1.11527	5.09232	0.525253	6.4406	0.43698	6.60195	0.48393
GO:0008131	primary amine oxidase activity	0	0.9535	0	0.931953	0	0.941423	0	0.898408	0	1.03931	0	0.992167	0	0.933694	0	0.969553
GO:0008134	transcription factor binding	0.58248	0.921853	0.646567	0.846314	0.811637	0.836078	0.361265	0.845845	0.959683	1.11197	0.638758	0.928331	0.134647	0.888195	0	0.988909
GO:0008135	translation factor activity nucleic acid binding	1.47504	0.757279	2.18311	0.375939	1.4948	0.424126	1.8297	0.493844	0.540057	1.10016	1.07838	0.793093	1.36389	0.647754	1.86408	0.522369
GO:0008137	NADH dehydrogenase (ubiquinone) activity	0	0.963949	0	0.995615	0	0.943736	0	0.971663	0	1.01352	0	0.992567	0	0.990131	0	0.978524
GO:0008138	protein tyrosine serine threonine phosphatase activity	2.45841	0.651103	2.72889	0.476815	1.8685	0.451678	1.52475	0.661459	0	1.01352	0	0.98566	0	0.901669	0	0.954013
GO:0008143	poly(A) RNA binding	0	0.938119	0	0.900043	0	0.91134	0	0.913944	4.17317	0.703121	0	0.947915	0	0.900475	0	0.939892
GO:0008144	drug binding	1.17727	0.81569	0.653397	0.819341	1.49129	0.472911	0.730162	0.779649	0.646547	1.10585	0.860675	0.854077	1.63283	0.585223	0.557911	0.924122
GO:0008146	sulfotransferase activity	1.77842	0.748858	1.97409	0.571774	1.80224	0.393319	3.30903	0.242986	1.9534	0.913957	1.95025	0.544162	2.46661	0.366945	1.6856	0.699414
GO:0008150	biological process	1.01265	0.541797	1.00884	0.55481	0.998156	0.765075	1.00147	0.671723	1.00249	1.11623	0.996654	0.857817	0.99819	0.780118	1.00133	0.798393
GO:0008152	metabolic process	1.27391	0	1.34124	0	1.20786	0	1.37674	0	0.912812	1.06697	1.23511	8.3e-05	1.2588	0.000158	1.33179	0
GO:0008154	actin polymerization or depolymerization	0.572506	0.907005	1.27099	0.685779	2.90087	0.03957	1.42032	0.623163	0.838445	1.11896	2.09274	0.366728	2.11746	0.36543	1.62788	0.656386
GO:0008156	negative regulation of DNA replication	0	0.956596	1.44972	0.699948	0.661761	0.830144	0	0.928107	0.478175	1.10603	2.86443	0.36283	0	0.90683	0	0.934432
GO:0008158	hedgehog receptor activity	0	0.991691	0	0.978886	2.64704	0.568327	0	0.948069	1.9127	1.12491	0	0.999302	0	0.980356	0	0.994371
GO:0008168	methyltransferase activity	1.2292	0.783834	0.682224	0.821336	1.24567	0.552619	1.14356	0.661785	0.562559	1.09324	0.898645	0.843669	0.568288	0.860362	0.873787	0.874639
GO:0008170	N-methyltransferase activity	0	0.954967	0	0.901164	0.529408	0.859031	0	0.904725	1.14762	1.11762	1.5277	0.712173	0	1	0	0.988909
GO:0008171	O-methyltransferase activity	9.28732	0.257953	5.15458	0.498851	7.05878	0.076395	5.76017	0.430534	0	1.04777	0	0.955594	0	0.895063	0	0.943592
GO:0008172	S-methyltransferase activity	0	0.997942	0	0.964554	0	0.989877	0	0.981771	0	1.00449	0	0.983224	0	0.947953	0	0.954279
GO:0008173	RNA methyltransferase activity	4.91682	0.413078	0	0.908219	2.49133	0.401927	0	0.866236	0	1.01352	1.79729	0.74045	0	0.905499	0	0.933856
GO:0008175	tRNA methyltransferase activity	5.22412	0.648098	0	0.978886	2.64704	0.568327	0	0.948069	0	1.001	0	0.999302	0	0.980356	0	0.994371
GO:0008179	adenylate cyclase binding	0	0.997942	0	0.964554	3.52939	0.499247	0	0.981771	0	1.00449	0	0.983224	0	0.947953	0	0.954279
GO:0008180	signalosome	0	0.991691	0	0.978886	0	0.953323	0	0.948069	0	1.001	0	0.999302	0	0.980356	0	0.994371
GO:0008186	RNA-dependent ATPase activity	0	0.9535	0	0.931953	0	0.941423	0	0.898408	0	1.03931	0	0.992167	0	0.933694	0	0.969553
GO:0008187	poly-pyrimidine tract binding	0	0.9535	0	0.931953	0	0.941423	0	0.898408	3.06032	1.1199	0	0.992167	0	0.933694	0	0.969553
GO:0008188	neuropeptide receptor activity	0	0.965008	0	0.939602	0.572333	0.850275	0	0.924322	1.65423	1.05249	0	0.98566	0	0.950029	0	0.99463
GO:0008190	eukaryotic initiation factor 4E binding	0	0.997942	0	0.964554	0	0.989877	0	0.981771	0	1.00449	0	0.983224	6.4406	0.43698	6.60195	0.48393
GO:0008191	metalloendopeptidase inhibitor activity	5.22412	0.648098	5.7989	0.473744	2.64704	0.568327	0	0.948069	0	1.001	0	0.999302	0	0.980356	0	0.994371
GO:0008194	UDP-glycosyltransferase activity	1.97137	0.50218	2.18826	0.31032	1.79799	0.245888	1.95628	0.41115	1.29919	1.07641	1.72947	0.426929	2.18737	0.292738	1.49478	0.656352
GO:0008195	phosphatidate phosphatase activity	5.22412	0.648098	5.7989	0.473744	2.64704	0.568327	12.9604	0.110367	0	1.001	0	0.999302	4.83045	0.492021	4.95146	0.54581
GO:0008198	ferrous iron binding	0	0.95872	0	0.890558	0	0.921289	0	0.931153	1.09297	1.10888	2.18242	0.709331	2.76026	0.611538	2.82941	0.679263
GO:0008199	ferric iron binding	0	0.981999	0	0.937308	0	0.91982	0	0.860311	1.70018	1.11899	0	0.955594	0	0.895063	0	0.943592
GO:0008200	ion channel inhibitor activity	0	0.938119	0	0.900043	0	0.91134	0	0.913944	0	1.04961	0	0.947915	0	0.900475	0	0.939892
GO:0008201	heparin binding	0.827583	0.866807	2.75591	0.184263	1.258	0.57671	2.05313	0.381442	1.51501	0.95361	1.81509	0.399317	3.44349	0.030152	2.74537	0.154542
GO:0008202	steroid metabolic process	2.7088	0.032453	2.79206	0.029173	2.25489	0.010452	3.60011	0.000744	1.13345	1.11612	2.40471	0.034514	2.68358	0.020642	3.30097	0.000676
GO:0008203	cholesterol metabolic process	1.92152	0.589986	2.13293	0.381127	1.21703	0.621095	1.78764	0.498863	0.879403	1.11091	1.75597	0.483735	1.33254	0.654255	1.82123	0.529591
GO:0008206	bile acid metabolic process	0	0.995678	2.44164	0.61174	2.22909	0.459586	2.7285	0.563198	0.805348	1.11426	1.6081	0.754915	0	0.957623	0	0.995189
GO:0008207	C21-steroid hormone metabolic process	0	0.958795	0	0.955397	0.730219	0.818304	0	0.937768	0.527642	1.10604	2.10717	0.600697	2.66507	0.470108	2.73184	0.520943
GO:0008209	androgen metabolic process	2.45841	0.762299	2.72889	0.599538	2.49133	0.401927	3.0495	0.542264	1.80019	1.11922	3.59458	0.391466	4.5463	0.312845	4.6602	0.315178
GO:0008210	estrogen metabolic process	10.4482	0.026615	8.69835	0.086181	6.61761	0.018571	16.2005	0.000353	2.86905	0.912688	5.72886	0.15737	9.6609	0.024276	9.90292	0.01571
GO:0008211	glucocorticoid metabolic process	0	0.992358	0	0.944581	0	0.999522	0	0.997887	0.956351	1.10663	1.90962	0.727493	2.41522	0.626963	2.47573	0.704353
GO:0008212	mineralocorticoid metabolic process	0	0.997942	0	0.964554	0	0.989877	0	0.981771	0	1.00449	5.09232	0.525253	6.4406	0.43698	6.60195	0.48393
GO:0008213	protein alkylation	0	0.979864	0	0.987213	0.320854	0.896081	0	0.961332	0.463685	1.09481	1.38882	0.702178	1.17102	0.724127	0.600177	0.921159
GO:0008214	protein dealkylation	0	0.961693	3.09275	0.581156	0	0.92512	0	0.920252	0	1.01352	0	0.976819	0	0.973753	0	0.996483
GO:0008215	spermine metabolic process	0	0.9535	0	0.931953	0	0.941423	0	0.898408	0	1.03931	0	0.992167	0	0.933694	0	0.969553
GO:0008217	regulation of blood pressure	0.708355	0.894623	1.96573	0.37637	1.79461	0.232931	2.19667	0.263922	0.907723	1.10627	1.81252	0.36919	0.982464	0.765811	1.00708	0.834979
GO:0008219	cell death	0.841921	0.909853	1.34576	0.243852	1.09209	0.473663	1.16967	0.486055	0.924755	1.11392	1.18178	0.422619	1.24556	0.331059	1.14909	0.588121
GO:0008227	G-protein coupled amine receptor activity	0.803711	0.872153	0	0.987213	1.62895	0.461646	0.996953	0.731138	1.17705	1.12851	0.587576	0.905569	0	1	0	0.988909
GO:0008233	peptidase activity	0.439926	0.935156	0.895269	0.78275	0.891635	0.814728	0.7276	0.815526	1.26171	0.891071	1.39369	0.301055	1.49151	0.25525	1.45938	0.291196
GO:0008234	cysteine-type peptidase activity	0	0.979864	0	0.987213	0.656631	0.860809	0	0.961332	1.30479	1.05314	1.42111	0.601118	1.19825	0.679852	2.14947	0.262801
GO:0008235	metalloexopeptidase activity	1.26645	0.827934	2.81159	0.45083	1.92512	0.413548	1.57096	0.654731	1.39106	1.11896	0.925877	0.849557	1.17102	0.758854	0	0.954292
GO:0008236	serine-type peptidase activity	0.219963	0.935238	0.732493	0.815871	0.780181	0.835696	0.27285	0.846012	1.28856	1.04048	1.28648	0.641183	1.22032	0.639833	1.2509	0.706903
GO:0008237	metallopeptidase activity	0.720568	0.899046	1.5997	0.480906	1.09533	0.647945	1.78764	0.358475	1.40705	0.940043	1.75597	0.310903	2.2209	0.152087	1.59357	0.491464
GO:0008238	exopeptidase activity	1.09981	0.828685	3.05205	0.19615	2.22909	0.164428	2.04638	0.450305	1.81203	0.891302	2.01013	0.385305	1.5254	0.613377	1.56362	0.671284
GO:0008239	dipeptidyl-peptidase activity	0	0.987282	6.62731	0.442954	3.02519	0.538289	0	0.991656	2.18594	1.1148	0	0.96897	0	0.970792	0	0.978832
GO:0008250	oligosaccharyltransferase complex	0	0.987282	0	0.974499	0	0.993938	0	0.991656	0	1.008	0	0.96897	0	0.970792	0	0.978832
GO:0008252	nucleotidase activity	0	0.938119	0	0.900043	0	0.91134	0	0.913944	0	1.04961	0	0.947915	0	0.900475	0	0.939892
GO:0008253	5'-nucleotidase activity	0	0.991691	0	0.978886	0	0.953323	0	0.948069	0	1.001	0	0.999302	0	0.980356	0	0.994371
GO:0008270	zinc ion binding	0.809097	0.918417	1.13992	0.552753	0.930308	0.810517	1.27384	0.279064	1.16215	0.898799	1.31953	0.190473	1.06464	0.639666	0.796363	0.936245
GO:0008271	secondary active sulfate transmembrane transporter activity	0	0.991691	0	0.978886	0	0.953323	0	0.948069	3.8254	0.926983	3.81924	0.597091	0	0.980356	0	0.994371
GO:0008272	sulfate transport	0	0.95872	0	0.890558	0	0.921289	0	0.931153	3.27892	0.896061	2.18242	0.709331	0	0.912428	0	0.971542
GO:0008274	gamma-tubulin ring complex	0	0.9535	0	0.931953	0	0.941423	0	0.898408	0	1.03931	0	0.992167	0	0.933694	0	0.969553
GO:0008276	protein methyltransferase activity	0	0.979864	0	0.987213	0.92071	0.767324	0	0.948785	0.997931	1.1125	1.32843	0.744608	0	1	0	0.988909
GO:0008277	regulation of G-protein coupled receptor protein signaling pathway	0.852917	0.866889	0	0.987213	0.86434	0.782333	0	0.972819	0	1.01352	0	0.98566	0	1	0	0.988909
GO:0008278	cohesin complex	0	0.9535	0	0.931953	0	0.941423	0	0.898408	0	1.03931	0	0.992167	0	0.933694	0	0.969553
GO:0008283	cell proliferation	1.19295	0.650169	1.58904	0.068651	1.28952	0.153912	1.62776	0.060173	1.00458	1.11291	1.45356	0.08987	1.32366	0.280379	1.31913	0.29306
GO:0008284	positive regulation of cell proliferation	1.35636	0.582352	1.6938	0.184208	1.50339	0.096606	1.89279	0.095198	0.900095	1.1135	1.61136	0.150957	1.48931	0.282889	1.68731	0.154322
GO:0008285	negative regulation of cell proliferation	1.59328	0.425145	1.90462	0.170603	1.55252	0.130393	2.28042	0.038327	1.21157	1.03838	1.61282	0.239383	1.35989	0.472405	1.51012	0.35706
GO:0008286	insulin receptor signaling pathway	1.4926	0.776346	0.828414	0.789413	1.89074	0.338622	1.85148	0.549594	1.63946	1.01206	3.27364	0.12168	1.38013	0.679262	0.707352	0.90717
GO:0008287	protein serine threonine phosphatase complex	0	0.982533	0	0.991175	1.41176	0.638832	1.72805	0.641471	2.04021	0.959285	3.05539	0.336694	2.57624	0.476248	2.64078	0.528947
GO:0008289	lipid binding	1.89968	0.173358	2.23273	0.034633	1.41553	0.226422	2.21782	0.037904	0.941008	1.10661	1.7156	0.15087	1.54988	0.303073	1.5887	0.281026
GO:0008290	F-actin capping protein complex	0	0.9535	0	0.931953	0	0.941423	0	0.898408	0	1.03931	0	0.992167	0	0.933694	0	0.969553
GO:0008294	calcium- and calmodulin-responsive adenylate cyclase activity	6.96549	0.582771	0	0.964554	0	0.989877	0	0.981771	0	1.00449	0	0.983224	0	0.947953	0	0.954279
GO:0008299	isoprenoid biosynthetic process	5.22412	0.260675	3.86593	0.330923	0.882347	0.787871	6.48019	0.114445	0.637567	1.11489	3.81924	0.274818	3.2203	0.403725	4.95146	0.194738
GO:0008301	DNA bending activity	0.889212	0.866318	0	0.987213	0	0.975548	0	0.905391	2.27896	0.714673	0.650084	0.89428	0	1	0	0.988909
GO:0008305	integrin complex	0	0.956336	0	0.90421	0	0.975548	0	0.968375	0.588524	1.10871	1.17515	0.813938	1.48629	0.714188	3.04705	0.458446
GO:0008306	associative learning	0	0.979864	0	0.987213	0.86434	0.782333	0	0.972819	0.624556	1.1083	0	0.98566	0	1	0	0.988909
GO:0008307	structural constituent of muscle	0	0.987857	0	0.948998	0	0.983781	0	0.985146	2.35409	1.05511	0	0.98482	0	0.985189	0	0.983304
GO:0008308	voltage-gated anion channel activity	0	0.995678	2.44164	0.61174	0	1	2.7285	0.563198	0	1.01352	0	0.99395	0	0.957623	0	0.995189
GO:0008318	protein prenyltransferase activity	5.22412	0.648098	0	0.978886	2.64704	0.568327	0	0.948069	1.9127	1.12491	3.81924	0.597091	0	0.980356	4.95146	0.54581
GO:0008320	protein transmembrane transporter activity	0	0.981999	0	0.937308	2.35293	0.594763	0	0.860311	1.70018	1.11899	3.39488	0.619335	4.29373	0.519353	4.4013	0.581085
GO:0008324	cation transmembrane transporter activity	1.58373	0.351674	1.07432	0.673714	1.24829	0.345844	1.0914	0.636993	1.03085	1.12546	1.15783	0.646094	1.05761	0.695474	0.750537	0.925724
GO:0008327	methyl-CpG binding	0	0.997942	0	0.964554	0	0.989877	0	0.981771	0	1.00449	0	0.983224	0	0.947953	0	0.954279
GO:0008328	ionotropic glutamate receptor complex	0	0.956273	0	0.908219	0	0.904456	0	0.866236	0	1.01352	0	0.948877	0	0.905499	0	0.933856
GO:0008329	pattern recognition receptor activity	6.96549	0.335663	3.86593	0.550192	1.76469	0.655668	4.32013	0.482252	2.55027	1.03747	7.63849	0.09545	6.4406	0.249795	6.60195	0.242189
GO:0008331	high voltage-gated calcium channel activity	0	0.987282	0	0.974499	0	0.993938	0	0.991656	0	1.008	0	0.96897	0	0.970792	0	0.978832
GO:0008333	endosome to lysosome transport	0	0.994079	0	0.990401	0	0.998426	0	0.996035	1.53016	1.11249	3.05539	0.641207	3.86436	0.542115	3.96117	0.603065
GO:0008334	histone mRNA metabolic process	0	0.95872	0	0.890558	0	0.921289	0	0.931153	0	1.00959	0	0.957384	0	0.912428	0	0.971542
GO:0008340	determination of adult lifespan	0	0.938119	0	0.900043	0	0.91134	0	0.913944	0	1.04961	0	0.947915	0	0.900475	0	0.939892
GO:0008343	adult feeding behavior	0	0.991691	0	0.978886	0	0.953323	0	0.948069	0	1.001	0	0.999302	0	0.980356	0	0.994371
GO:0008344	adult locomotory behavior	1.87133	0.68502	2.07722	0.480483	1.26426	0.620331	2.32126	0.385824	0.456765	1.09504	0.912058	0.842834	1.73031	0.563588	1.18244	0.799776
GO:0008347	glial cell migration	0	0.991691	0	0.978886	2.64704	0.568327	6.48019	0.407555	0	1.001	0	0.999302	9.6609	0.165628	0	0.994371
GO:0008353	RNA polymerase II carboxy-terminal domain kinase activity	6.96549	0.582771	7.73187	0.412884	3.52939	0.499247	8.64025	0.349414	0	1.00449	0	0.983224	0	0.947953	0	0.954279
GO:0008354	germ cell migration	3.79936	0.695497	4.21738	0.534328	1.92512	0.636742	4.71287	0.464395	1.39106	1.11483	2.77763	0.662996	3.51305	0.562786	3.60106	0.623931
GO:0008360	regulation of cell shape	1.46642	0.779381	0	0.987213	1.48606	0.518286	0	0.961332	1.0738	1.11802	1.07207	0.807528	1.35591	0.68137	0.694942	0.90851
GO:0008361	regulation of cell size	0.614602	0.9182	1.19389	0.632025	1.16781	0.549683	1.52475	0.413637	0.731327	1.09945	1.34797	0.526032	1.27865	0.58204	1.60194	0.344261
GO:0008366	axon ensheathment	3.86972	0.173774	3.43639	0.213705	1.56862	0.474615	2.88008	0.272905	1.13345	1.11405	1.69744	0.619926	2.14687	0.44933	2.20065	0.492371
GO:0008373	sialyltransferase activity	2.08965	0.775602	4.63912	0.296997	2.11763	0.472471	5.18415	0.232589	1.53016	1.11682	3.05539	0.433463	1.93218	0.667226	3.96117	0.354054
GO:0008374	O-acyltransferase activity	2.19963	0.688724	1.22082	0.730226	1.11454	0.717451	2.7285	0.432308	0.402674	1.09995	1.6081	0.69582	3.05081	0.315476	3.12724	0.31821
GO:0008375	acetylglucosaminyltransferase activity	0	0.965008	2.50763	0.504558	1.14467	0.707802	0	0.924322	1.65423	1.05249	0	0.98566	1.04442	0.779472	0	0.99463
GO:0008376	acetylgalactosaminyltransferase activity	1.54789	0.808929	0	0.988946	2.35293	0.345577	0	0.940056	1.70018	1.09055	3.39488	0.308781	4.29373	0.233358	1.4671	0.796838
GO:0008378	galactosyltransferase activity	0	0.982533	0	0.991175	0.705878	0.822955	0	0.966306	0.510054	1.10488	0	0.98566	0	0.913828	0	0.994829
GO:0008380	RNA splicing	1.1749	0.775921	0.93155	0.753232	0.680364	0.874764	0.416398	0.84166	0.491618	1.07123	0.858946	0.864487	0.931171	0.780249	1.27266	0.667193
GO:0008391	arachidonic acid monooxygenase activity	6.96549	0.582771	7.73187	0.412884	3.52939	0.499247	8.64025	0.349414	2.55027	1.11527	5.09232	0.525253	6.4406	0.43698	6.60195	0.48393
GO:0008395	steroid hydroxylase activity	4.39926	0.441805	4.88328	0.290241	3.34363	0.241934	2.7285	0.563198	0.805348	1.11426	3.2162	0.418898	2.03387	0.659005	2.08483	0.736634
GO:0008406	gonad development	1.09025	0.819569	1.61361	0.550428	0.92071	0.760427	1.35239	0.607365	1.33058	1.05643	1.32843	0.670065	2.01619	0.319481	1.3778	0.696507
GO:0008408	3'-5' exonuclease activity	2.08965	0.775602	2.31956	0.620915	2.11763	0.472471	0	0.934683	0	1.01352	0	0.958367	0	0.903174	1.98059	0.745098
GO:0008409	5'-3' exonuclease activity	0	0.981999	0	0.937308	0	0.91982	0	0.860311	0	1.04777	0	0.955594	0	0.895063	0	0.943592
GO:0008415	acyltransferase activity	2.32183	0.198575	1.54637	0.505625	1.5294	0.290215	2.01606	0.238114	0.935099	1.11238	1.35795	0.59724	1.71749	0.341515	1.76052	0.345245
GO:0008417	fucosyltransferase activity	0	0.996446	0	0.993163	0	0.980565	0	0.965423	0	1.00183	0	0.974438	0	0.962131	0	0.997987
GO:0008430	selenium binding	6.96549	0.335663	7.73187	0.208428	3.52939	0.322104	8.64025	0.160234	1.27513	1.11976	2.54616	0.678842	3.2203	0.580589	3.30097	0.644697
GO:0008432	JUN kinase binding	0	0.9535	0	0.931953	0	0.941423	0	0.898408	0	1.03931	0	0.992167	0	0.933694	0	0.969553
GO:0008440	inositol trisphosphate 3-kinase activity	0	0.987282	0	0.974499	3.02519	0.538289	0	0.991656	4.37189	0.913816	0	0.96897	0	0.970792	0	0.978832
GO:0008443	phosphofructokinase activity	0	0.987282	0	0.974499	0	0.993938	0	0.991656	0	1.008	0	0.96897	0	0.970792	5.65881	0.517967
GO:0008467	[heparan sulfate]-glucosamine 3-sulfotransferase 1 activity	8.35859	0.535025	9.27824	0.368008	4.23527	0.450216	10.3683	0.310374	3.06032	1.1199	6.11079	0.483072	7.72872	0.399738	0	0.969553
GO:0008469	histone-arginine N-methyltransferase activity	0	0.997942	0	0.964554	3.52939	0.499247	0	0.981771	0	1.00449	0	0.983224	0	0.947953	0	0.954279
GO:0008483	transaminase activity	2.19963	0.768644	2.44164	0.61174	2.22909	0.459586	2.7285	0.563198	0.805348	1.11426	1.6081	0.754915	4.06775	0.328177	8.3393	0.024397
GO:0008484	sulfuric ester hydrolase activity	3.48275	0.710928	0	0.993163	1.76469	0.655668	0	0.965423	2.55027	1.03747	5.09232	0.309855	0	0.962131	0	0.997987
GO:0008493	tetracycline transporter activity	0	0.9535	0	0.931953	0	0.941423	0	0.898408	0	1.03931	0	0.992167	0	0.933694	0	0.969553
GO:0008494	translation activator activity	0	0.9535	0	0.931953	0	0.941423	0	0.898408	0	1.03931	0	0.992167	0	0.933694	0	0.969553
GO:0008499	UDP-galactose:beta-N-acetylglucosamine beta-1 3-galactosyltransferase activity	0	0.9535	0	0.931953	0	0.941423	0	0.898408	0	1.03931	0	0.992167	0	0.933694	0	0.969553
GO:0008504	monoamine transmembrane transporter activity	0	0.987282	0	0.974499	0	0.993938	0	0.991656	0	1.008	0	0.96897	0	0.970792	0	0.978832
GO:0008508	bile acid:sodium symporter activity	0	0.987282	0	0.974499	3.02519	0.538289	7.40593	0.379802	2.18594	1.1148	4.36485	0.566041	5.52051	0.466055	0	0.978832
GO:0008509	anion transmembrane transporter activity	1.22023	0.788281	1.35449	0.612111	0.927431	0.758389	1.89203	0.361258	0.893525	1.11073	1.78417	0.349001	1.12828	0.705947	0.578273	0.927644
GO:0008514	organic anion transmembrane transporter activity	0	0.956273	0	0.908219	1.24567	0.726971	3.0495	0.542264	0	1.01352	1.79729	0.74045	0	0.905499	0	0.933856
GO:0008517	folic acid transporter activity	0	0.997942	0	0.964554	0	0.989877	0	0.981771	0	1.00449	0	0.983224	0	0.947953	0	0.954279
GO:0008527	taste receptor activity	0	0.961693	0	0.915199	0	0.92512	0	0.920252	0	1.01352	0	0.976819	0	0.973753	0	0.996483
GO:0008528	peptide receptor activity G-protein coupled	0.766843	0.879269	1.27682	0.656934	1.7485	0.265446	0.951221	0.726575	1.12305	1.12237	0.840934	0.858592	1.06359	0.737628	1.09023	0.806929
GO:0008535	respiratory chain complex IV assembly	0	0.997942	0	0.964554	0	0.989877	0	0.981771	0	1.00449	0	0.983224	0	0.947953	0	0.954279
GO:0008536	Ran GTPase binding	0	0.981999	0	0.937308	0	0.91982	0	0.860311	1.70018	1.11899	0	0.955594	0	0.895063	0	0.943592
GO:0008542	visual learning	0	0.955824	0	0.901545	0.622834	0.839167	0	0.925293	0.450047	1.10374	0	0.98566	0	0.901669	0	0.954013
GO:0008543	fibroblast growth factor receptor signaling pathway	0	0.979864	1.89352	0.583155	1.29651	0.62801	1.05799	0.723802	1.56139	1.06207	1.87065	0.575296	2.36593	0.406696	2.42521	0.446967
GO:0008544	epidermis development	3.07678	0.027456	2.84609	0.051422	1.81883	0.154465	3.49851	0.009262	0.844874	1.11268	0.562343	0.929952	1.18539	0.670498	0.72905	0.911633
GO:0008553	hydrogen-exporting ATPase activity phosphorylative mechanism	3.48275	0.710928	3.86593	0.550192	1.76469	0.655668	4.32013	0.482252	1.27513	1.11976	0	0.974438	0	0.962131	0	0.997987
GO:0008556	potassium-transporting ATPase activity	0	0.996446	0	0.993163	0	0.980565	0	0.965423	1.27513	1.11976	2.54616	0.678842	3.2203	0.580589	3.30097	0.644697
GO:0008565	protein transporter activity	2.45841	0.44584	2.04667	0.499782	1.24567	0.625628	1.52475	0.607125	0.450047	1.0939	0.898645	0.845882	1.13658	0.733221	1.74758	0.624238
GO:0008584	male gonad development	0.835859	0.867876	0.927824	0.772491	0.423527	0.876692	1.03683	0.726889	1.53016	1.05427	1.22216	0.769436	1.54574	0.642242	1.58447	0.718212
GO:0008585	female gonad development	1.05805	0.835824	1.17446	0.70168	1.07222	0.704298	1.31244	0.643766	1.16215	1.12764	1.16028	0.759167	2.4458	0.282538	1.50424	0.69124
GO:0008589	regulation of smoothened signaling pathway	0	0.953565	1.49649	0.696864	1.36621	0.645722	1.67231	0.646281	1.4808	1.11456	1.97122	0.624852	2.49313	0.492871	2.55559	0.534503
GO:0008593	regulation of Notch signaling pathway	0	0.956273	0	0.908219	0	0.904456	0	0.866236	0	1.01352	0	0.948877	0	0.905499	0	0.933856
GO:0008595	anterior posterior axis specification embryo	0	0.981999	0	0.937308	0	0.91982	0	0.860311	0	1.04777	0	0.955594	0	0.895063	0	0.943592
GO:0008601	protein phosphatase type 2A regulator activity	0	0.981999	0	0.937308	0	0.91982	0	0.860311	1.70018	1.11899	0	0.955594	0	0.895063	4.4013	0.581085
GO:0008603	cAMP-dependent protein kinase regulator activity	0	0.961693	0	0.915199	0	0.92512	0	0.920252	2.04021	1.08768	4.07386	0.359146	5.15248	0.291386	5.28156	0.290667
GO:0008608	attachment of spindle microtubules to kinetochore	0	0.991691	0	0.978886	0	0.953323	0	0.948069	0	1.001	0	0.999302	0	0.980356	0	0.994371
GO:0008610	lipid biosynthetic process	2.07871	0.070262	2.42886	0.012304	1.99568	0.005531	2.84993	0.000756	1.08153	1.12003	2.71946	0	2.93368	0	3.11087	0
GO:0008624	induction of apoptosis by extracellular signals	0	0.979864	0	0.987213	0.891635	0.774546	0.5457	0.811971	1.6107	0.912806	0.643241	0.904971	0.813549	0.812374	0.416965	0.936358
GO:0008625	induction of apoptosis via death domain receptors	0	0.994079	0	0.990401	2.11763	0.615333	0	0.996035	1.53016	1.11249	0	0.992633	3.86436	0.542115	0	0.998983
GO:0008629	induction of apoptosis by intracellular signals	0.889212	0.866318	0.987047	0.762831	0.45056	0.873224	1.10301	0.717612	0	1.01352	0	0.98566	0	1	0.842802	0.887215
GO:0008630	DNA damage response signal transduction resulting in induction of apoptosis	0	0.957111	0	0.957784	0	0.975548	0	0.871459	0	1.01352	0	0.98566	0	0.935851	1.20035	0.832568
GO:0008631	induction of apoptosis by oxidative stress	0	0.987282	0	0.974499	0	0.993938	0	0.991656	0	1.008	0	0.96897	0	0.970792	0	0.978832
GO:0008633	activation of pro-apoptotic gene products	1.99014	0.782388	0	0.96643	2.01679	0.505722	0	0.923389	0.728648	1.11187	1.45495	0.777219	3.68034	0.345418	1.88627	0.754314
GO:0008634	negative regulation of survival gene product expression	0	0.997942	0	0.964554	0	0.989877	0	0.981771	0	1.00449	0	0.983224	0	0.947953	0	0.954279
GO:0008635	activation of caspase activity by cytochrome c	0	0.987282	0	0.974499	0	0.993938	0	0.991656	2.18594	1.1148	0	0.96897	0	0.970792	0	0.978832
GO:0008637	apoptotic mitochondrial changes	0	0.954764	0	0.987822	0	0.975548	0	0.875097	0.402674	1.09995	0	0.98566	1.01694	0.783582	1.04241	0.857899
GO:0008641	small protein activating enzyme activity	0	0.981999	0	0.937308	0	0.91982	0	0.860311	0	1.04777	0	0.955594	0	0.895063	0	0.943592
GO:0008643	carbohydrate transport	0.852917	0.866044	1.42014	0.620845	1.72868	0.294525	1.58699	0.548443	1.09297	1.11898	2.18242	0.27403	1.57729	0.550038	1.6168	0.606897
GO:0008645	hexose transport	1.26645	0.809034	2.10869	0.479215	2.24598	0.192996	2.35643	0.384447	1.15921	1.12911	2.77763	0.206868	2.34204	0.334056	1.80053	0.606179
GO:0008652	cellular amino acid biosynthetic process	3.11888	0.270581	3.46203	0.16053	2.52852	0.108122	3.86877	0.10265	0.685147	1.11258	2.28015	0.328859	3.46062	0.09875	3.54732	0.090457
GO:0008653	lipopolysaccharide metabolic process	0	0.997942	0	0.964554	0	0.989877	0	0.981771	0	1.00449	0	0.983224	0	0.947953	0	0.954279
GO:0008654	phospholipid biosynthetic process	1.15027	0.809606	1.27682	0.656934	1.55423	0.359215	0.951221	0.726575	0.982672	1.1181	1.96218	0.324536	1.77264	0.438189	2.18046	0.29354
GO:0008656	caspase activator activity	0	0.994079	0	0.990401	2.11763	0.615333	0	0.996035	1.53016	1.11249	0	0.992633	3.86436	0.542115	0	0.998983
GO:0008757	S-adenosylmethionine-dependent methyltransferase activity	1.24755	0.809667	0.692406	0.812377	1.58032	0.421566	1.54751	0.601951	0.685147	1.11258	0.912058	0.842834	0	1	0.591219	0.922673
GO:0008889	glycerophosphodiester phosphodiesterase activity	5.22412	0.648098	5.7989	0.473744	2.64704	0.568327	0	0.948069	0	1.001	0	0.999302	0	0.980356	0	0.994371
GO:0009048	dosage compensation by inactivation of X chromosome	0	0.9535	0	0.931953	0	0.941423	0	0.898408	0	1.03931	0	0.992167	0	0.933694	0	0.969553
GO:0009055	electron carrier activity	2.93284	0.140254	2.84858	0.142234	2.78636	0.012314	5.00225	0.000514	1.0738	1.11908	2.41215	0.150735	4.06775	0.003061	4.86459	3.8e-05
GO:0009056	catabolic process	1.82443	0.001684	1.80014	0.0036	1.40377	0.027	2.05355	0	1.10092	1.03524	1.4573	0.055832	1.53075	0.043768	1.66516	0.007076
GO:0009057	macromolecule catabolic process	0.835859	0.88873	0.835042	0.807782	0.847054	0.83885	0.725781	0.813656	0.642668	1.0754	0.794403	0.911557	1.2366	0.527616	1.0299	0.794075
GO:0009058	biosynthetic process	1.06338	0.716097	1.20497	0.196465	1.13936	0.129394	1.27783	0.078167	0.871945	1.07444	1.17422	0.187505	1.10615	0.405384	1.18636	0.198955
GO:0009059	macromolecule biosynthetic process	0.878824	0.916895	1.00649	0.697636	0.98248	0.747252	0.969001	0.726424	0.858034	1.07672	0.999428	0.788132	0.877091	0.867078	0.899064	0.926405
GO:0009060	aerobic respiration	0	0.956336	0	0.90421	0.814475	0.800578	0	0.968375	0	1.01352	0	0.950116	1.48629	0.714188	1.52353	0.79126
GO:0009062	fatty acid catabolic process	1.74137	0.7504	1.93297	0.575624	0.882347	0.775956	2.16006	0.500105	1.27513	1.12204	2.54616	0.332688	2.41522	0.404482	2.47573	0.437078
GO:0009063	cellular amino acid catabolic process	2.02224	0.650236	2.24473	0.446082	1.36621	0.575692	4.18077	0.084109	1.4808	1.05878	3.44964	0.07675	4.36299	0.029168	7.02788	4.8e-05
GO:0009064	glutamine family amino acid metabolic process	1.77842	0.748858	2.96114	0.312564	0.901121	0.773672	3.30903	0.242986	0.325566	1.09231	1.30017	0.750579	2.46661	0.366945	1.6856	0.699414
GO:0009065	glutamine family amino acid catabolic process	3.48275	0.710928	7.73187	0.208428	1.76469	0.655668	8.64025	0.160234	1.27513	1.11976	2.54616	0.678842	3.2203	0.580589	3.30097	0.644697
GO:0009066	aspartate family amino acid metabolic process	2.08965	0.775602	4.63912	0.296997	1.05882	0.754236	2.59208	0.571873	0.765081	1.11321	3.05539	0.433463	1.93218	0.667226	1.98059	0.745098
GO:0009067	aspartate family amino acid biosynthetic process	2.98521	0.739116	3.31366	0.569185	1.5126	0.687994	0	0.931153	0	1.00959	0	0.957384	0	0.912428	0	0.971542
GO:0009069	serine family amino acid metabolic process	1.89968	0.788417	2.10869	0.638593	2.88768	0.289074	4.71287	0.249318	1.39106	1.12327	4.16645	0.252577	5.26958	0.170558	7.20213	0.037618
GO:0009070	serine family amino acid biosynthetic process	4.17929	0.684493	4.63912	0.519271	6.3529	0.092354	10.3683	0.141147	3.06032	0.983874	6.11079	0.273622	11.5931	0.042974	11.8835	0.034759
GO:0009071	serine family amino acid catabolic process	0	0.938119	0	0.900043	1.92512	0.636742	4.71287	0.464395	1.39106	1.11483	5.55526	0.291383	3.51305	0.562786	7.20213	0.227657
GO:0009072	aromatic amino acid family metabolic process	3.79936	0.482512	2.10869	0.638593	1.92512	0.515434	4.71287	0.249318	2.78211	0.845057	4.16645	0.252577	7.02611	0.046783	10.8032	0.001024
GO:0009074	aromatic amino acid family catabolic process	6.42969	0.350179	3.56855	0.56029	3.2579	0.33793	7.97562	0.170564	2.35409	1.05511	7.05091	0.105502	11.8903	0.01436	18.2823	5e-05
GO:0009075	histidine family amino acid metabolic process	0	0.997942	0	0.964554	0	0.989877	0	0.981771	0	1.00449	0	0.983224	0	0.947953	0	0.954279
GO:0009077	histidine family amino acid catabolic process	0	0.997942	0	0.964554	0	0.989877	0	0.981771	0	1.00449	0	0.983224	0	0.947953	0	0.954279
GO:0009081	branched chain family amino acid metabolic process	2.98521	0.739116	3.31366	0.569185	1.5126	0.687994	3.70297	0.509146	1.09297	1.10888	0	0.957384	0	0.912428	0	0.971542
GO:0009083	branched chain family amino acid catabolic process	0	0.994079	0	0.990401	0	0.998426	0	0.996035	1.53016	1.11249	0	0.992633	0	0.986166	0	0.998983
GO:0009084	glutamine family amino acid biosynthetic process	5.57239	0.386619	6.18549	0.241915	2.82351	0.376511	6.9122	0.190638	0	1.01352	0	0.976819	2.57624	0.618847	2.64078	0.691259
GO:0009086	methionine biosynthetic process	0	0.981999	0	0.937308	2.35293	0.594763	0	0.860311	0	1.04777	0	0.955594	0	0.895063	0	0.943592
GO:0009100	glycoprotein metabolic process	1.43407	0.685228	2.27408	0.153804	1.55708	0.244418	2.033	0.212836	0.750079	1.10484	0.898645	0.847028	1.13658	0.680429	1.35922	0.627494
GO:0009101	glycoprotein biosynthetic process	1.52901	0.666284	2.54586	0.130677	1.80774	0.155274	2.21275	0.202173	0.74642	1.10638	0.931523	0.834686	0.706895	0.844381	0.966139	0.847827
GO:0009103	lipopolysaccharide biosynthetic process	0	0.9535	0	0.931953	0	0.941423	0	0.898408	0	1.03931	0	0.992167	0	0.933694	0	0.969553
GO:0009108	coenzyme biosynthetic process	1.09981	0.828685	0.610411	0.828292	0.278636	0.899425	0.682125	0.788219	1.00669	1.11895	2.81418	0.150809	1.5254	0.613377	3.12724	0.148759
GO:0009109	coenzyme catabolic process	2.88227	0.586383	0	0.955397	1.46044	0.625249	1.78764	0.636142	0.527642	1.10604	0	0.951157	1.33254	0.736845	1.36592	0.808989
GO:0009110	vitamin biosynthetic process	2.61206	0.648331	4.34917	0.223264	0.661761	0.830144	4.86014	0.162236	1.43453	1.11509	3.81924	0.195887	4.83045	0.104907	6.18933	0.024147
GO:0009111	vitamin catabolic process	8.35859	0.281292	0	0.990401	2.11763	0.615333	5.18415	0.446537	0	1.01118	0	0.992633	0	0.986166	0	0.998983
GO:0009112	nucleobase metabolic process	4.39926	0.441805	4.88328	0.290241	4.45818	0.096559	5.457	0.224482	1.6107	1.12054	3.2162	0.418898	4.06775	0.328177	6.25448	0.135757
GO:0009113	purine base biosynthetic process	0	0.997942	0	0.964554	7.05878	0.182176	8.64025	0.349414	2.55027	1.11527	5.09232	0.525253	6.4406	0.43698	6.60195	0.48393
GO:0009116	nucleoside metabolic process	3.3169	0.237507	2.20911	0.448079	2.01679	0.271738	1.64576	0.584091	0.728648	1.11321	1.45495	0.681881	0.61339	0.846416	1.25751	0.78656
GO:0009117	nucleotide metabolic process	1.76113	0.089486	1.80452	0.06891	1.47582	0.075923	2.01653	0.019552	1.0664	1.11561	1.18848	0.576707	1.25263	0.474322	1.15561	0.668962
GO:0009119	ribonucleoside metabolic process	2.32183	0.584398	1.71819	0.606418	1.96077	0.323204	0.960028	0.7373	0.85009	1.11496	1.69744	0.619926	0.715622	0.829036	0.73355	0.901657
GO:0009120	deoxyribonucleoside metabolic process	5.22412	0.648098	5.7989	0.473744	2.64704	0.568327	6.48019	0.407555	0	1.001	0	0.999302	0	0.980356	0	0.994371
GO:0009123	nucleoside monophosphate metabolic process	1.31978	0.741862	1.46498	0.539363	1.78327	0.126452	2.1828	0.186784	1.04695	1.11517	0.804051	0.883196	1.01694	0.741429	0.83393	0.887974
GO:0009124	nucleoside monophosphate biosynthetic process	1.30603	0.758231	1.44972	0.569122	1.85293	0.130095	1.94406	0.279054	1.05199	1.11306	0.763849	0.889092	0.96609	0.767431	0.742719	0.909278
GO:0009125	nucleoside monophosphate catabolic process	2.45841	0.762299	2.72889	0.599538	2.49133	0.401927	6.099	0.208066	1.80019	1.11922	1.79729	0.74045	2.27315	0.637951	0	0.933856
GO:0009126	purine nucleoside monophosphate metabolic process	0	0.964728	2.01701	0.645235	0	0.975548	2.25398	0.599273	0	1.01352	0	0.958739	0	0.95471	1.72225	0.770882
GO:0009127	purine nucleoside monophosphate biosynthetic process	0	0.963949	2.57729	0.604669	0	0.943736	2.88008	0.553372	0	1.01352	0	0.992567	0	0.990131	2.20065	0.724617
GO:0009129	pyrimidine nucleoside monophosphate metabolic process	8.35859	0.535025	9.27824	0.368008	0	0.941423	0	0.898408	0	1.03931	0	0.992167	0	0.933694	0	0.969553
GO:0009132	nucleoside diphosphate metabolic process	6.26894	0.201206	4.63912	0.296997	4.23527	0.108472	5.18415	0.232589	0.765081	1.11321	1.5277	0.766572	1.93218	0.667226	1.98059	0.745098
GO:0009133	nucleoside diphosphate biosynthetic process	0	0.991691	5.7989	0.473744	2.64704	0.568327	6.48019	0.407555	0	1.001	0	0.999302	0	0.980356	0	0.994371
GO:0009134	nucleoside diphosphate catabolic process	11.9408	0.196978	6.62731	0.442954	6.05038	0.209236	7.40593	0.379802	2.18594	1.1148	4.36485	0.566041	5.52051	0.466055	5.65881	0.517967
GO:0009135	purine nucleoside diphosphate metabolic process	5.22412	0.648098	5.7989	0.473744	2.64704	0.568327	6.48019	0.407555	1.9127	1.12491	3.81924	0.597091	4.83045	0.492021	4.95146	0.54581
GO:0009136	purine nucleoside diphosphate biosynthetic process	0	0.9535	0	0.931953	0	0.941423	0	0.898408	0	1.03931	0	0.992167	0	0.933694	0	0.969553
GO:0009141	nucleoside triphosphate metabolic process	1.51974	0.486478	1.26521	0.581718	1.21924	0.452578	1.41386	0.452983	1.06648	1.12575	1.01846	0.783176	0.936814	0.780024	0.840248	0.894105
GO:0009142	nucleoside triphosphate biosynthetic process	1.96673	0.581101	1.09156	0.723048	0.996534	0.730949	1.8297	0.493844	0.360038	1.08689	0.359458	0.934156	0.45463	0.865586	0.93204	0.862394
GO:0009143	nucleoside triphosphate catabolic process	1.43564	0.64784	1.41653	0.52298	1.29321	0.390698	1.38508	0.510575	1.28487	0.982426	1.2828	0.597581	1.17996	0.639113	1.05833	0.793938
GO:0009144	purine nucleoside triphosphate metabolic process	1.29792	0.698563	1.29665	0.561072	1.118	0.594618	1.44899	0.434906	1.09297	1.1184	0.94888	0.828279	0.840078	0.819509	0.738106	0.923636
GO:0009145	purine nucleoside triphosphate biosynthetic process	2.01412	0.584836	1.11786	0.718055	1.02055	0.722093	1.87379	0.485341	0.368714	1.08732	0.36812	0.93382	0.465585	0.865503	0.954499	0.857635
GO:0009146	purine nucleoside triphosphate catabolic process	1.13833	0.78807	1.44408	0.505454	1.15358	0.570701	1.41203	0.495296	1.30987	0.947218	1.18887	0.681348	1.05255	0.715644	0.924787	0.860401
GO:0009147	pyrimidine nucleoside triphosphate metabolic process	3.79936	0.695497	0	0.900043	1.92512	0.636742	0	0.913944	1.39106	1.11483	0	0.947915	0	0.900475	0	0.939892
GO:0009148	pyrimidine nucleoside triphosphate biosynthetic process	3.79936	0.695497	0	0.900043	1.92512	0.636742	0	0.913944	1.39106	1.11483	0	0.947915	0	0.900475	0	0.939892
GO:0009150	purine ribonucleotide metabolic process	1.35213	0.651536	1.50089	0.381397	1.1211	0.576568	1.67723	0.248126	1.08011	1.1146	0.98851	0.80653	0.909261	0.791565	0.93204	0.858421
GO:0009151	purine deoxyribonucleotide metabolic process	0	0.994079	0	0.990401	0	0.998426	0	0.996035	0	1.01118	0	0.992633	0	0.986166	0	0.998983
GO:0009152	purine ribonucleotide biosynthetic process	1.67172	0.684751	1.39174	0.625311	0.847054	0.792825	2.07366	0.379915	0.306032	1.07522	0.305539	0.939251	0.386436	0.877787	1.18835	0.780466
GO:0009154	purine ribonucleotide catabolic process	1.29591	0.725466	1.6183	0.370873	1.23118	0.465285	1.60749	0.364046	1.3641	0.917099	1.30269	0.584843	1.19825	0.629466	1.07474	0.786223
GO:0009155	purine deoxyribonucleotide catabolic process	0	0.997942	0	0.964554	0	0.989877	0	0.981771	0	1.00449	0	0.983224	0	0.947953	0	0.954279
GO:0009156	ribonucleoside monophosphate biosynthetic process	1.99014	0.782388	4.41821	0.304997	0	0.975548	2.46864	0.581566	0	1.01352	0	0.972396	0	0.949738	1.88627	0.754314
GO:0009161	ribonucleoside monophosphate metabolic process	1.60742	0.806835	3.56855	0.373525	0	0.975548	1.99391	0.616978	0	1.01352	0	0.950116	0	0.916673	1.52353	0.79126
GO:0009163	nucleoside biosynthetic process	0	0.996446	0	0.993163	3.52939	0.322104	0	0.965423	0	1.00183	0	0.974438	0	0.962131	0	0.997987
GO:0009164	nucleoside catabolic process	0	0.994079	0	0.990401	2.11763	0.615333	0	0.996035	1.53016	1.11249	3.05539	0.641207	3.86436	0.542115	3.96117	0.603065
GO:0009165	nucleotide biosynthetic process	1.3931	0.66625	1.20274	0.6235	1.41176	0.292299	1.72805	0.264087	0.793417	1.10561	0.678977	0.924919	1.00187	0.74238	1.17368	0.726276
[truncated: 4,868 more rows]
