# Supplementary material for: Male and female mice show significant differences in hepatic transcriptomic response to 2,3,7,8-tetrachlorodibenzo-p-dioxin
Source: BMC Genomics. 2015 Aug 20;16(1):625. doi: 10.1186/s12864-015-1840-6 (PMC4546048; doi:10.1186/s12864-015-1840-6)
Supplement: Additional file 6: — Sample Information. A total of 20 male and 20 female mice were included in this experiment. Each animal was treated with either corn oil or a single dose of TCDD (125, 250, 500 or 1000 μg/kg) dissolved in corn oil. Liver tissue was collected 4 days after treatment. (XLS 31 kb) [file 12864_2015_1840_MOESM6_ESM.xls]

## Sheet: phenodata_v2
ArrayFile	Animal ID	Sex	Treatment	Dose (µg/kg)	Time (hours)
HTMoGene11_022312W_PB89_S386_01LiverB.CEL	1	Female	Corn oil	0	96
HTMoGene11_022312W_PB90_S386_03LiverB.CEL	3	Female	Corn oil	0	96
HTMoGene11_022312W_PB91_S386_04LiverB.CEL	4	Female	Corn oil	0	96
HTMoGene11_022312W_PB92_S386_05LiverB.CEL	5	Female	Corn oil	0	96
HTMoGene11_022312W_PB93_S386_07LiverB.CEL	7	Female	TCDD	125	96
HTMoGene11_022312W_PB94_S386_08LiverB.CEL	8	Female	TCDD	125	96
HTMoGene11_022312W_PB95_S386_09LiverB.CEL	9	Female	TCDD	125	96
HTMoGene11_022312W_PB96_S386_10LiverB.CEL	10	Female	TCDD	125	96
HTMoGene11_022312W_PB97_S386_11LiverB.CEL	11	Female	TCDD	250	96
HTMoGene11_022312W_PB98_S386_12LiverB.CEL	12	Female	TCDD	250	96
HTMoGene11_022312W_PB99_S386_13LiverB.CEL	13	Female	TCDD	250	96
HTMoGene11_022312W_PB100_S386_15LiverB.CEL	15	Female	TCDD	250	96
HTMoGene11_022312W_PB101_S386_16LiverB.CEL	16	Female	TCDD	500	96
HTMoGene11_022312W_PB102_S386_17LiverB.CEL	17	Female	TCDD	500	96
HTMoGene11_022312W_PB103_S386_18LiverB.CEL	18	Female	TCDD	500	96
HTMoGene11_022312W_PB104_S386_20LiverB.CEL	20	Female	TCDD	500	96
HTMoGene11_022312W_PB105_S386_21LiverB.CEL	21	Female	TCDD	1000	96
HTMoGene11_022312W_PB106_S386_22LiverB.CEL	22	Female	TCDD	1000	96
HTMoGene11_022312W_PB107_S386_23LiverB.CEL	23	Female	TCDD	1000	96
HTMoGene11_022312W_PB108_S386_24LiverB.CEL	24	Female	TCDD	1000	96
HTMoGene11_022312W_PB109_S374_1_RNA.CEL	1	Male	Corn oil	0	96
HTMoGene11_022312W_PB110_S374_2_RNA.CEL	2	Male	Corn oil	0	96
HTMoGene11_022312W_PB111_S374_3_RNA.CEL	3	Male	Corn oil	0	96
HTMoGene11_022312W_PB112_S374_4_RNA.CEL	4	Male	Corn oil	0	96
HTMoGene11_022312W_PB113_S374_5_RNA.CEL	5	Male	TCDD	125	96
HTMoGene11_022312W_PB114_S374_6_RNA.CEL	6	Male	TCDD	125	96
HTMoGene11_022312W_PB115_S374_7_RNA.CEL	7	Male	TCDD	125	96
HTMoGene11_022312W_PB116_S374_8_RNA.CEL	8	Male	TCDD	125	96
HTMoGene11_022312W_PB117_S374_9_RNA.CEL	9	Male	TCDD	250	96
HTMoGene11_022312W_PB118_S374_10_RNA.CEL	10	Male	TCDD	250	96
HTMoGene11_022312W_PB119_S374_11_RNA.CEL	11	Male	TCDD	250	96
HTMoGene11_022312W_PB120_S374_12_RNA.CEL	12	Male	TCDD	250	96
HTMoGene11_022912W_PB121_S374_13_RNA.CEL	13	Male	TCDD	500	96
HTMoGene11_022912W_PB122_S374_14_RNA.CEL	14	Male	TCDD	500	96
HTMoGene11_022912W_PB123_S374_15_RNA.CEL	15	Male	TCDD	500	96
HTMoGene11_022912W_PB124_S374_16_RNA.CEL	16	Male	TCDD	500	96
HTMoGene11_022912W_PB125_S374_17_RNA.CEL	17	Male	TCDD	1000	96
HTMoGene11_022912W_PB126_S374_18_RNA.CEL	18	Male	TCDD	1000	96
HTMoGene11_022912W_PB127_S374_19_RNA.CEL	19	Male	TCDD	1000	96
HTMoGene11_022912W_PB128_S374_20_RNA.CEL	20	Male	TCDD	1000	96
