# Supplementary material for: Male and female mice show significant differences in hepatic transcriptomic response to 2,3,7,8-tetrachlorodibenzo-p-dioxin
Source: BMC Genomics. 2015 Aug 20;16(1):625. doi: 10.1186/s12864-015-1840-6 (PMC4546048; doi:10.1186/s12864-015-1840-6)
Supplement: Additional file 9: — Annotated Results (Male cohort). Linear modeling was performed to identify differentially abundant transcripts between TCDD-treated and control samples. A total of 21,115 transcripts were assessed in this study. Transcripts were annotated with Entrez Gene ID, gene Symbol and chromosome. Coefficients representing log2 fold-change and FDR-adjusted p-values are given. (XLSX 3725 kb) [file 12864_2015_1840_MOESM9_ESM.xlsx]

## Sheet: 2015-01-08_Sex-TCDD_DoseRespons
EntrezGeneID	Gene Symbol	Chromosome	Coef.T125	Coef.T250	Coef.T500	Coef.T1000	padj.T125	padj.T250	padj.T500	padj.T1000	Gene Name
100009600	Zglp1	9	0.476732	0.218809	0.155198	-0.0811184	0.0342374	0.33367	0.542372	0.82226	zinc finger, GATA-like protein 1
100009609	Vmn2r65	7	0.161834	0.0822832	0.089018	0.00383206	0.124207	0.475224	0.482067	0.986028	vomeronasal 2, receptor 65
100009614	Gm10024	10	0.325068	0.0763122	0.0972024	-0.224572	0.104776	0.736087	0.69901	0.387917	predicted gene 10024
100012	Oog3	4	0.15841	0.0949544	0.238667	0.0601425	0.156627	0.440759	0.0902164	0.737755	oogenesin 3
100017	Ldlrap1	4	-0.82633	-0.787734	-0.425446	-0.431163	0.028123	0.0449785	0.301962	0.329891	low density lipoprotein receptor adaptor protein 1
100019	Mdn1	4	-0.283696	-0.197708	0.00215176	0.155227	0.237201	0.460552	0.995959	0.675776	midasin homolog (yeast)
100033459	Pydc3	1	0.464265	0.296471	0.283558	0.19457	0.248315	0.512939	0.571631	0.772567	pyrin domain containing 3
100034251	Wfdc17	11	0.525016	0.831715	0.718978	0.728277	0.144003	0.0438402	0.107793	0.106406	WAP four-disulfide core domain 17
100034748	A930017K11Rik	17	0.395039	0.456392	0.268231	-0.0234841	0.147207	0.124155	0.413587	0.966317	RIKEN cDNA A930017K11 gene
100036520	Gata5os	2	0.24813	0.108038	0.0640789	0.0900549	0.0725183	0.462914	0.707744	0.65428	GATA binding protein 5, opposite strand
100036521	Gm16039	6	0.198636	0.483953	0.282174	0.124404	0.564813	0.197153	0.501775	0.837873	predicted gene 16039
100036523	Gm16982	7	0.0882798	0.0323138	-0.234493	-0.133353	0.480071	0.828112	0.13419	0.430714	predicted gene, 16982
100036537	Gm11149	9	0.404703	0.115221	-0.00353665	0.128481	0.0315779	0.550295	0.989231	0.610268	predicted gene 11149
100036768	Gm11696	11	0.290119	0.318972	0.206056	0.152642	0.110442	0.105287	0.339519	0.546311	predicted gene 11696
100037258	Dnajc3	14	-0.364599	-0.533953	-0.790003	-0.841462	0.0219138	0.0052248	0.000212723	0.000110821	DnaJ (Hsp40) homolog, subfamily C, member 3
100037260	9430060I03Rik	1	0.154814	0.224898	0.0229204	0.170967	0.40313	0.27007	0.932832	0.511038	RIKEN cDNA 9430060I03 gene
100037262	Gm12359	11	-0.211346	-0.0130936	0.202629	0.0572599	0.188788	0.949409	0.298315	0.841672	predicted gene 12359
100037278	Fam129c	8	0.426078	0.0600609	0.0883255	0.0579931	0.0308068	0.774292	0.701292	0.860402	family with sequence similarity 129, member C
100037396	D030047H15Rik	7	0.478175	0.211155	0.319194	0.27362	0.0180702	0.274201	0.145996	0.224654	RIKEN cDNA D030047H15 gene
100038347	Fam174b	7	-0.319036	-0.0377974	-0.128285	0.0503572	0.106684	0.870834	0.594726	0.890791	family with sequence similarity 174, member B
100038353	Gm10532	18	0.0927894	0.040874	-0.0617134	-0.00236378	0.472046	0.788241	0.711786	0.993905	predicted gene 10532
100038356	Gm15612	6	0.259455	-0.0064169	0.18488	0.0361641	0.0657938	0.971376	0.260702	0.887238	predicted gene 15612
100038358	Gm10857	2	0.0303008	0.0641448	0.10528	-0.0165861	0.813782	0.642993	0.477163	0.945069	predicted gene 10857
100038363	F630028O10Rik	X	1.51778	2.07563	2.49575	2.29297	0.0339469	0.0131326	0.00479943	0.00878743	RIKEN cDNA F630028O10 gene
100038371	Zfp389	13	0.582774	0.113431	0.0898405	-0.0482684	0.0286589	0.680251	0.778406	0.917862	zinc finger protein 389
100038374	Gm10714	2	0.00919554	0.0952856	0.102685	-0.0172401	0.967133	0.678798	0.690398	0.966757	predicted gene 10714
100038378	Gm10433	12	0.245229	0.509154	0.500052	0.365961	0.543489	0.246575	0.304758	0.515345	predicted gene 10433
100038384	Gm10610	7	0.336756	0.137532	0.18741	0.157372	0.0494062	0.440606	0.337011	0.478561	predicted gene 10610
100038385	F830115B05Rik	5	0.177276	0.106161	0.0558254	0.0643118	0.158525	0.443208	0.732669	0.753776	RIKEN cDNA F830115B05 gene
100038388	Gm10614	8	0.135217	-0.0210863	0.355948	0.102921	0.765225	0.970791	0.505634	0.901188	predicted gene 10614
100038410	Gm10536	18	0.336923	0.208043	0.155247	0.151697	0.0147482	0.111913	0.280521	0.327666	predicted gene 10536
100038417	Spink13	18	0.188768	0.115517	0.210943	0.0919097	0.134025	0.399759	0.170039	0.617569	serine peptidase inhibitor, Kazal type 13
100038437	Gm10706	9	0.214459	0.225549	0.14746	-0.00100022	0.0938771	0.101608	0.328257	0.997566	predicted gene 10706
100038439	Gm10556	18	0.00564158	0.195516	0.116502	0.0301001	0.972874	0.236184	0.531137	0.918471	predicted gene 10556
100038453	Gm12522	3	-0.201495	-0.100188	-0.064244	-0.165186	0.175783	0.549138	0.741581	0.40704	predicted gene 12522
100038454	Gm13939	2	0.212716	0.0119106	0.0868721	-0.0207622	0.1334	0.946834	0.620012	0.940971	predicted gene 13939
100038460	Gm10677	9	-0.103093	-0.0141929	-0.0993546	-0.150626	0.563048	0.950249	0.659667	0.549714	predicted gene 10677
100038464	Gm15441	3	0.587915	1.10788	1.64243	1.65526	0.334922	0.103104	0.0386089	0.0360934	predicted gene 15441
100038467	A630072L19Rik	12	0.270186	0.374397	0.314191	-0.2005	0.164672	0.083236	0.188192	0.445579	RIKEN cDNA A630072L19 gene
100038468	Gm10684	9	0.232937	0.0744741	0.0786193	-0.00219864	0.0835034	0.613953	0.630954	0.994177	predicted gene 10684
100038479	Gm10787	10	0.171226	0.102789	0.154876	-0.0866964	0.318477	0.59926	0.463302	0.761833	predicted gene 10787
100038489	Apela	8	0.310977	0.0213233	0.049238	0.130936	0.0436855	0.903721	0.797338	0.513818	apelin receptor early endogenous ligand
100038493	Gm13582	2	0.17748	0.156964	0.0635086	0.12618	0.129038	0.21355	0.666586	0.415988	predicted gene 13582
100038494	Gm10782	13	0.225435	0.139925	0.110519	0.213013	0.137281	0.397227	0.550511	0.270796	predicted gene 10782
100038504	Gm10369	5	0.35504	0.201771	0.0830217	0.0312446	0.0680561	0.323502	0.733343	0.932385	predicted gene 10369
100038513	Gm14149	2	0.327702	0.390161	0.38825	0.17988	0.0823073	0.0594631	0.0920452	0.473419	predicted gene 14149
100038516	Gm10640	7	0.536581	0.261742	0.14971	0.0239562	0.0154858	0.211377	0.525584	0.949647	predicted gene 10640
100038522	Dnmt3aos	12	0.326175	0.341648	0.316248	0.167948	0.190473	0.210783	0.294265	0.657831	DNA methyltransferase 3A, opposite strand
100038525	Gm10804	2	0.587161	0.472124	0.962648	0.938265	0.129517	0.258194	0.0496918	0.053567	predicted gene 10804
100038526	Gm10560	4	0.27113	0.220825	0.424817	0.421537	0.193618	0.33515	0.105183	0.110944	predicted gene 10560
100038538	Gm10767	13	-0.956133	-0.108972	-1.03268	-0.824437	0.0353312	0.825729	0.0536776	0.118282	predicted gene 10767
100038545	Gm10745	3	0.158773	0.0533732	0.0529547	0.0764139	0.244715	0.736224	0.770447	0.728051	predicted gene 10745
100038554	Gm15348	8	0.0294834	-0.165403	-0.383264	-0.2343	0.891007	0.450166	0.121777	0.368287	predicted gene 15348
100038555	Gm10578	7	0.254451	0.175374	0.0772724	-0.0655133	0.268885	0.498247	0.802554	0.879448	predicted gene 10578
100038556	Gm10445	6	0.276062	0.17705	0.125754	-0.0243749	0.0409332	0.196888	0.407557	0.920721	predicted gene 10445
100038560	Gm10687	9	0.581696	0.600242	0.311846	0.479792	0.0895511	0.102705	0.440412	0.263169	predicted gene 10687
100038566	Gm10658	9	-0.109517	0.28504	-0.119693	0.105849	0.74742	0.433098	0.783697	0.860883	predicted gene 10658
100038570	Gm11744	11	0.10549	-0.000562179	0.0342317	-0.0751327	0.549267	0.997826	0.890075	0.80529	predicted gene 11744
100038574	Gm10415	6	0.164456	-0.0279969	0.130281	-0.110864	0.291789	0.88274	0.499398	0.638555	predicted gene 10415
100038575	Gm10635	9	0.212838	0.224967	0.127989	0.0372779	0.133309	0.142065	0.452994	0.888125	predicted gene 10635
100038577	Gm10790	13	0.279214	0.0181611	0.170515	0.0260371	0.121062	0.936266	0.428547	0.941563	predicted gene 10790
100038584	Gm14812	X	0.370434	0.224735	0.238888	0.0975649	0.0150369	0.11953	0.143481	0.614311	predicted gene 14812
100038591	F420014N23Rik	10	0.452555	0.188651	0.417216	0.146888	0.00584665	0.182141	0.0142807	0.391789	RIKEN cDNA F420014N23 gene
100038595	Gm16287	4	-0.10288	-0.139287	-0.227103	-0.0809525	0.526917	0.437822	0.251278	0.763087	predicted gene 16287
100038600	Gm11529	11	0.632646	0.484117	-0.00787496	0.118997	0.0226281	0.0787848	0.983286	0.771536	predicted gene 11529
100038601	Gm11691	11	0.0483104	0.154012	-0.0183876	-0.0980069	0.78861	0.417491	0.943001	0.720953	predicted gene 11691
100038602	Gm10865	15	0.0049396	0.0844943	0.0353668	0.146917	0.973766	0.587431	0.85197	0.428742	predicted gene 10865
100038607	Gm10636	3	0.155284	0.0678348	0.0841958	0.0455414	0.127268	0.547488	0.493122	0.789248	predicted gene 10636
100038608	Gm10389	15	0.247387	0.19833	0.101794	-0.0765997	0.0894006	0.200262	0.560414	0.737133	predicted gene 10389
100038614	Gm10791	16	0.113493	0.325203	0.590115	0.347003	0.684717	0.277369	0.0889169	0.330243	predicted gene 10791
100038617	Gm10466	11	0.253982	0.0417469	0.0853834	-0.0601115	0.0217984	0.710934	0.475331	0.694123	predicted gene 10466
100038623	Gm10823	16	0.307816	0.297423	0.169254	0.156411	0.0608243	0.0875347	0.370143	0.465057	predicted gene 10823
100038627	F630042J09Rik	13	0.465338	0.0957777	0.161212	0.0049286	0.00546303	0.512939	0.308795	0.985533	RIKEN cDNA F630042J09 gene
100038628	Gm10768	19	-0.938587	-0.877089	-0.197449	0.190637	0.026636	0.045727	0.685066	0.761828	predicted gene 10768
100038638	Gm10474	X	0.128847	0.11859	0.149816	0.159486	0.266462	0.355508	0.28891	0.29106	predicted gene 10474
100038653	Gm10538	1	0.255008	0.166926	0.140886	0.246012	0.0806388	0.278646	0.409277	0.167883	predicted gene 10538
100038657	7420461P10Rik	1	0.302289	0.149553	0.0841885	0.13516	0.0620526	0.378847	0.669842	0.536136	RIKEN cDNA 7420461P10 gene
100038659	Gm10872	15	0.52544	0.809544	0.771515	0.868635	0.135428	0.0443877	0.0801917	0.0500354	predicted gene 10872
100038666	Gm12298	11	0.29539	0.169802	0.115754	0.116133	0.0201054	0.1663	0.393074	0.444276	predicted gene 12298
100038671	Gm10860	14	0.440328	0.00922964	0.304609	0.0628467	0.086097	0.977305	0.311213	0.893494	predicted gene 10860
100038689	Gm10421	12	0.328623	0.256662	0.173478	0.189117	0.109408	0.243214	0.480091	0.498386	predicted gene 10421
100038693	Tmem51os1	4	-0.0391725	-0.0320247	-0.0933921	-0.166158	0.844526	0.887607	0.696648	0.527398	Tmem51 opposite strand 1
100038699	Gm10754	10	0.132792	0.103308	0.138551	0.0836176	0.250924	0.42165	0.326371	0.630747	predicted gene 10754
100038700	Gm14488	2	0.744147	0.0255664	0.000781592	0.216461	0.0145676	0.938877	0.998196	0.562946	predicted gene 14488
100038708	Gm10855	2	0.500299	0.274028	0.28577	-0.033463	0.0233239	0.202231	0.23425	0.931462	predicted gene 10855
100038709	Gm10789	16	0.201028	0.245425	0.169755	0.207744	0.288188	0.238973	0.465434	0.418089	predicted gene 10789
100038712	Gm10516	1	0.353575	0.857117	0.655798	0.69369	0.182897	0.0121004	0.0537345	0.0415614	predicted gene 10516
100038713	Gm10432	12	0.357851	0.330073	0.343621	0.185073	0.0525401	0.0887057	0.115932	0.430731	predicted gene 10432
100038714	Gm15401	6	-0.398409	0.0350697	-0.0207537	0.153738	0.195476	0.928426	0.9638	0.76309	predicted gene 15401
100038718	Gm10494	17	0.374555	0.0402007	0.12538	0.00778076	0.0145388	0.794604	0.433236	0.977698	predicted gene 10494
100038725	Cep85l	10	-0.115337	-0.0702074	0.0358021	-0.0443451	0.653133	0.814348	0.921687	0.929118	centrosomal protein 85-like
100038728	Gm10373	15	0.195809	0.0201425	0.187758	0.117634	0.0635906	0.86749	0.135435	0.375667	predicted gene 10373
100038732	Gm11681	11	0.00892651	0.112571	0.0783492	-0.175998	0.967036	0.609655	0.759457	0.518843	predicted gene 11681
100038734	Gm10845	14	0.152033	0.306986	0.160664	0.152645	0.276167	0.0557391	0.34537	0.420075	predicted gene 10845
100038739	Gm10615	9	0.288906	0.177841	0.193751	0.0812639	0.111157	0.362949	0.367013	0.787557	predicted gene 10615
100038746	Gm1976	17	0.150946	0.129239	0.170079	0.466888	0.560255	0.659773	0.596321	0.151502	predicted gene 1976
100038755	Gm9917	9	0.652162	0.0203533	-0.0421217	-0.184799	0.035966	0.956215	0.91871	0.673739	predicted gene 9917
100038761	Unc45bos	11	0.271514	0.156407	0.0335093	-0.270671	0.15054	0.451743	0.900744	0.263012	unc-45 homolog B (C. elegans), opposite strand
100038854	BC117090	16	0.158178	0.140992	0.0912441	0.317115	0.449962	0.55162	0.740547	0.240215	cDNA sequence BC1179090
100038860	Olfr239	17	0.848682	0.158537	0.583025	0.36621	0.0165824	0.65086	0.128363	0.364655	olfactory receptor 239
100038862	Btnl1	17	0.194835	0.0795282	0.201903	-0.0410279	0.210593	0.65515	0.285648	0.889834	butyrophilin-like 1
100038909	Gm14548	7	-0.412641	0.721711	1.06784	1.03363	0.622834	0.429439	0.285635	0.337996	predicted gene 14548
100038941	Vmn2r121	X	0.0256619	0.0615771	-0.00507556	-0.00575691	0.823563	0.616703	0.97566	0.980344	vomeronasal 2, receptor 121
100038947	LOC100038947	3	0.994301	1.61171	1.09047	1.88412	0.327114	0.150891	0.378601	0.145334	signal-regulatory protein beta 1-like
100039062	Gm2027	12	0.147661	0.154189	0.305934	0.130871	0.675882	0.698119	0.469132	0.830462	nuclear assembly factor 1 homolog pseudogene
100039139	Ccdc152	15	0.0267215	-0.0139696	0.0528446	0.0608402	0.834364	0.926583	0.736264	0.75776	coiled-coil domain containing 152
100039182	Gm16505	13	0.230623	0.0729492	-0.105103	-0.193964	0.266106	0.763793	0.694612	0.504628	predicted gene 16505
100039211	Gm10649	8	0.236355	0.183779	0.178894	0.118561	0.0405134	0.118544	0.175937	0.408473	predicted gene 10649
100039350	Gm16500	3	0.427372	-0.00540863	-0.0515308	-0.181152	0.0473666	0.983646	0.853149	0.522768	predicted gene 16500
100039478	Gm11810	4	0.418605	0.585331	0.0638669	0.253224	0.176761	0.0896397	0.883495	0.569119	predicted gene 11810
100039523	Gm20805	Y	0.704402	0.404516	-0.00575239	-0.0685507	0.0682016	0.318619	0.991563	0.92509	predicted gene, 20805
100039532	Gm10029	13	0.820797	0.471872	0.106954	-0.0444746	0.0451774	0.258544	0.837791	0.952864	predicted gene 10029
100039545	Gm15109	X	0.576372	0.475558	0.0730417	0.54094	0.138052	0.257844	0.893544	0.275738	predicted gene 15109
100039596	Tcf24	1	-0.178215	-0.499321	-0.874276	-0.708104	0.753077	0.407437	0.193865	0.31975	transcription factor 24
100039641	E330012B07Rik	6	0.263395	0.199487	0.150897	0.055392	0.13373	0.293654	0.476025	0.862446	RIKEN cDNA E330012B07 gene
100039672	Msmp	4	-0.540426	-0.442383	-0.324906	-0.221786	0.0626141	0.144249	0.332179	0.577598	microseminoprotein, prostate associated
100039681	Zcwpw2	9	-0.300984	-0.073459	-0.0573399	0.0640254	0.213826	0.796936	0.86463	0.889439	zinc finger, CW type with PWWP domain 2
100039691	Lincenc1	13	0.231391	0.0830037	0.0966241	0.0827726	0.085501	0.572778	0.547757	0.680503	long intergenic non-coding RNA, embryonic stem cells expressed 1
100039724	Gm16509	16	0.258461	0.206791	0.166682	0.019735	0.0784525	0.182563	0.330998	0.943871	predicted gene 16509
100039739	A430060F13Rik	11	0.294947	0.169415	0.200676	0.110194	0.0763311	0.334827	0.301513	0.649566	RIKEN cDNA A430060F13 gene
100039752	Gm20814	Y	0.450541	0.560142	0.167793	0.385319	0.32486	0.267486	0.78418	0.559168	predicted gene, 20814
100039757	Gm10153	7	0.655958	0.867414	0.93924	0.716006	0.192079	0.117542	0.134993	0.270221	predicted gene 10153
100039781	Hrct1	4	0.0610391	0.16439	0.110731	0.136473	0.806829	0.535674	0.717197	0.716654	histidine rich carboxyl terminus 1
100039795	Ildr2	1	-1.34322	-1.13086	-0.681288	-0.649843	0.00643121	0.0199286	0.161171	0.193166	immunoglobulin-like domain containing receptor 2
100039801	Cldn24	8	0.195645	0.277353	0.298044	0.0828739	0.132382	0.057525	0.0676996	0.6734	claudin 24
100039904	Gm20819	Y	-0.0429522	-0.028947	0.0640157	0.0049	0.823351	0.896351	0.79102	0.990393	predicted gene, 20819
100039946	Gm2511	7	0.348992	-0.145355	0.0646224	-0.152112	0.0625416	0.463304	0.785106	0.549627	predicted gene 2511
100039968	Gm12942	4	0.351109	0.375061	0.231067	0.0899536	0.192637	0.204497	0.483454	0.854758	predicted gene 12942
100040018	Gm9835	6	0.791032	0.835809	0.607179	0.844487	0.149407	0.161495	0.356802	0.224654	predicted pseudogene 9835
100040049	1810010D01Rik	7	0.0109871	-0.2704	-0.349105	0.0725188	0.962709	0.250394	0.188168	0.852958	RIKEN cDNA 1810010D01 gene
100040201	Gm10229	16	0.138075	0.0822332	0.147032	0.0355239	0.198723	0.493842	0.261923	0.856971	predicted gene 10229
100040213	Gm2666	1	-0.716853	-0.2669	-0.898851	-0.426057	0.143472	0.627898	0.137879	0.535059	predicted gene 2666
100040214	Gm10228	16	0.676284	0.307065	0.348323	0.0815347	0.00797419	0.176938	0.174272	0.82226	predicted gene 10228
100040233	Gm10334	6	0.427906	0.688861	0.668946	0.0749861	0.212463	0.07457	0.121621	0.909316	predicted gene 10334
100040248	Gm11563	11	0.30241	0.0115146	0.0106248	0.124558	0.601357	0.98778	0.990194	0.908983	predicted gene 11563
100040260	Gm1862	X	-0.203924	0.091136	-0.288275	-0.139999	0.380188	0.736089	0.30944	0.702849	predicted pseudogene 1862
100040268	Olfr157	4	0.398671	0.291537	0.30675	0.268926	0.0845263	0.233511	0.260722	0.359902	olfactory receptor 157
100040322	3830408C21Rik	13	-0.021937	0.102954	0.0454445	0.0378197	0.939314	0.736224	0.905138	0.942857	RIKEN cDNA 3830408C21 gene
100040447	1700036A12Rik	9	0.174883	0.0766609	0.026607	-0.0275777	0.323796	0.709122	0.918199	0.938105	RIKEN cDNA 1700036A12 gene
100040591	Kcnj13	1	0.166327	0.105046	0.0765139	0.11775	0.246799	0.516593	0.679313	0.57086	potassium inwardly-rectifying channel, subfamily J, member 13
100040608	Fancf	7	-0.0467887	0.304254	0.273703	0.283312	0.814545	0.140411	0.235277	0.24135	Fanconi anemia, complementation group F
100040766	Mroh2a	1	0.596458	0.795957	1.03475	0.853688	0.0201238	0.00785027	0.0011001	0.00532281	maestro heat-like repeat family member 2A
100040843	Cyp4a32	4	-0.138324	-0.194992	0.0955468	0.186662	0.776316	0.717083	0.884506	0.81941	cytochrome P450, family 4, subfamily a, polypeptide 32
100040846	Gm16524	10	0.15751	-0.145676	0.352958	0.0124305	0.720001	0.770016	0.501079	0.98961	predicted gene, 16524
100040851	Gm9767	10	0.048048	-0.0971126	-0.0760109	-0.0402805	0.758399	0.567579	0.693924	0.88737	predicted gene 9767
100040882	1700017G19Rik	3	0.109929	0.142396	-0.0741082	-0.0417241	0.377008	0.299763	0.63977	0.854937	RIKEN cDNA 1700017G19 gene
100040914	Gm10518	1	-0.0371698	0.27353	0.0494847	0.190175	0.852967	0.182091	0.847017	0.456372	predicted gene 10518
100040999	Gm3086	12	-0.0602153	-0.0242395	0.0110493	-0.20258	0.693549	0.894188	0.961006	0.294905	RuvB-like protein 1 pseudogene
100041085	G630090E17Rik	10	0.409975	0.460456	0.146371	0.254407	0.140785	0.127912	0.678289	0.507817	RIKEN cDNA G630090E17 gene
100041121	Gm10144	9	0.204357	0.248869	0.0299572	0.21135	0.200697	0.155981	0.895153	0.309971	predicted pseudogene 10144
100041141	Gm20861	Y	0.584122	-0.0409402	0.36159	-0.0899259	0.116037	0.929432	0.414649	0.89637	predicted gene, 20861
100041194	Ahnak2	12	0.0473089	-0.153867	-0.137426	-0.334746	0.732977	0.297056	0.399311	0.0511876	AHNAK nucleoprotein 2
100041224	Gm3213	10	0.178182	0.230288	0.175099	0.2205	0.160994	0.100426	0.256576	0.168841	predicted gene 3213
100041294	Gm3258	10	0.790023	1.01222	0.96351	0.929121	0.0670061	0.036799	0.06646	0.0755819	predicted gene 3258
100041413	Gm16401	5	0.0641148	0.0270747	-0.078776	-0.11402	0.674811	0.881103	0.681629	0.603101	predicted gene 16401
100041449	Cyp3a59	5	-0.355949	-0.410781	-0.769318	-0.649404	0.448466	0.431546	0.186386	0.28713	cytochrome P450, family 3, subfamily a, polypeptide 59
100041480	Gm9833	3	-0.00614212	0.135467	0.00109127	-0.0963343	0.981148	0.621385	0.997573	0.820012	myelin basic protein expression factor 2, repressor pseudogene
100041488	Gm11937	11	0.350111	0.680474	0.1389	0.339914	0.535501	0.269242	0.858554	0.699736	predicted gene 11937
100041581	Zkscan16	4	0.563269	0.199026	0.267247	0.106765	0.0117254	0.333836	0.243278	0.721792	zinc finger with KRAB and SCAN domains 16
100041598	Gm3424	14	0.518031	0.100695	0.0507436	0.147056	0.00614651	0.55162	0.800547	0.477683	predicted gene 3424
100041697	Gm14719	X	0.107903	0.232413	0.312174	0.196933	0.598951	0.294241	0.209328	0.480714	predicted gene 14719
100042008	Gm9794	6	0.4945	0.517948	0.549009	0.561303	0.00791541	0.00890972	0.00666257	0.00603149	predicted pseudogene 9794
100042056	9130019P16Rik	6	0.498182	0.0227191	0.112606	-0.0244006	0.0266115	0.929196	0.66203	0.951341	RIKEN cDNA 9130019P16 gene
100042069	Gm15210	8	0.409439	0.73355	0.271188	0.397491	0.213873	0.0525722	0.50381	0.360184	predicted gene 15210
100042150	Nrg2	18	0.106183	-0.103127	-0.0701084	-0.111461	0.564632	0.618774	0.772108	0.696558	neuregulin 2
100042165	BC005561	5	-0.0813446	-0.282608	0.334204	0.131862	0.791595	0.381978	0.347099	0.792339	cDNA sequence BC005561
100042332	2810410L24Rik	11	0.1365	0.300367	0.185373	-0.00893213	0.548776	0.225977	0.504791	0.985125	RIKEN cDNA 2810410L24 gene
100042372	Trav2	14	-0.0944571	-0.319761	-0.170713	-0.0796547	0.621852	0.122796	0.457619	0.808596	T cell receptor alpha variable 2
100042424	Gm3837	1	0.161784	0.266343	0.226385	0.210771	0.485943	0.295941	0.423569	0.518092	predicted gene 3837
100042450	Gm16532	7	0.701507	0.223768	0.423856	0.157312	0.0321805	0.502992	0.24436	0.745757	predicted gene, 16532
100042464	2610203C20Rik	9	0.226166	0.324516	0.733363	0.598065	0.410546	0.283945	0.0400524	0.0872447	RIKEN cDNA 2610203C20 gene
100042514	Sprr2a3	3	-0.264563	-0.0342042	-0.421615	0.133545	0.654488	0.964227	0.556598	0.903392	small proline-rich protein 2A3
100042548	Gm3898	9	0.00310078	0.162166	0.0324895	-0.0299904	0.984535	0.317013	0.875182	0.916737	predicted gene 3898
100042605	Rbakdn	5	0.62327	0.238379	0.350351	0.129385	0.00545388	0.213475	0.111086	0.617126	Rbak downstream neighbor (non-protein coding)
100042625	Gm3934	1	0.323859	0.374753	0.27505	0.184652	0.176668	0.153114	0.342801	0.596374	predicted gene 3934
100042679	Gm16386	17	-0.0265219	0.365808	0.0400586	0.23336	0.930896	0.231108	0.920711	0.557375	zinc finger protein 946 pseudogene
100042784	Prdm11	2	-0.00530348	0.0737324	-0.224616	-0.102614	0.973549	0.659083	0.211993	0.641857	PR domain containing 11
100042807	Eif3j2	18	0.531212	0.555443	0.220591	0.268324	0.0219138	0.0256715	0.374304	0.314887	eukaryotic translation initiation factor 3, subunit J2
100042814	Apol7d	1	0.183233	0.0404529	0.208679	0.150357	0.266019	0.838049	0.299063	0.517935	apolipoprotein L 7d
100042855	Gm10267	18	0.0213045	0.0150397	0.0100406	0.0376708	0.853283	0.909437	0.949768	0.845072	predicted gene 10267
100042918	Gm9763	15	0.656861	0.900647	0.267582	0.461083	0.158974	0.0820656	0.649936	0.469705	predicted pseudogene 9763
100042921	Vmn2r51	7	-0.0733389	0.19592	0.250262	0.00448139	0.82904	0.588075	0.525716	0.995387	vomeronasal 2, receptor 51
100042948	Gm15760	16	0.0582127	0.153233	0.0624084	0.0339718	0.765226	0.461792	0.803358	0.926899	mitochondrial ribosomal protein S18B pseudogene
100042959	Gm4130	13	0.107968	0.427037	-0.0412426	-0.192979	0.632597	0.0852531	0.896121	0.540534	heterogeneous nuclear ribonucleoprotein K pseudogene
100043034	Rex2	4	0.1425	0.609663	-0.11502	0.445724	0.684938	0.108064	0.802034	0.319144	reduced expression 2
100043040	1110002L01Rik	12	0.564451	0.904146	0.364936	0.620274	0.0734547	0.0172476	0.320536	0.106406	RIKEN cDNA 1110002L01 gene
100043057	Tmem207	16	0.436653	0.142142	0.101448	-0.00997209	0.0324478	0.494063	0.670501	0.980067	transmembrane protein 207
100043065	6030469F06Rik	12	0.200071	0.155002	0.167078	-0.043523	0.0897207	0.216265	0.233207	0.828947	RIKEN cDNA 6030469F06 gene
100043123	Gm11710	11	-0.523248	-0.425346	-0.353194	-0.132786	0.0912062	0.197122	0.332424	0.797026	predicted gene 11710
100043133	9130023H24Rik	7	-0.348393	0.143831	-0.0679747	0.0833972	0.0647456	0.472204	0.775931	0.78436	RIKEN cDNA 9130023H24 gene
100043194	Sult2a2	7	-0.298218	0.45635	-0.0581637	-0.136925	0.717554	0.616206	0.961776	0.931462	sulfotransferase family 2A, dehydroepiandrosterone (DHEA)-preferring, member 2
100043254	Nps	7	0.112299	0.195546	0.0500842	0.0882796	0.50179	0.285438	0.825028	0.745011	neuropeptide S
100043272	Inafm2	2	-0.518079	-0.513567	-0.349294	-0.172369	0.0611423	0.0807974	0.274592	0.668377	InaF motif containing 2
100043308	Trav14n-3	14	0.184821	0.108932	0.0812055	0.250603	0.340709	0.623412	0.752867	0.326137	T cell receptor alpha variable 14N-3
100043314	Tigit	16	0.237502	0.0931022	-0.146147	0.037488	0.146749	0.612971	0.460457	0.903392	T cell immunoreceptor with Ig and ITIM domains
100043315	LOC100043315	15	0.0297163	0.0733836	-0.0169978	-0.0556565	0.817131	0.593517	0.922963	0.787368	uncharacterized LOC100043315
100043322	Trav12-2	14	0.401	0.284595	0.316617	0.196722	0.116085	0.299952	0.296488	0.587706	T cell receptor alpha variable 12-2
100043335	Gm4371	15	-0.149866	-0.0346529	0.00552745	0.0615254	0.398967	0.871613	0.983883	0.848821	eukaryotic translation initiation factor 3, subunit I pseudogene
100043424	Gm14005	2	0.334239	0.684831	0.626481	0.625837	0.320348	0.0723124	0.138847	0.14431	predicted gene 14005
100043507	Gm15776	16	0.661107	0.672747	0.506947	0.59032	0.0380756	0.0472424	0.164659	0.113714	predicted gene 15776
100043580	Gm4532	7	0.183889	0.447978	0.223678	0.0964249	0.485174	0.122646	0.488679	0.836673	predicted gene 4532
100043582	AU016765	17	0.175511	0.0522914	-0.172492	-0.150554	0.431166	0.845421	0.53205	0.658343	expressed sequence AU016765
100043597	Srcap	7	-1.31284	-1.05127	0.0721679	0.102117	0.00876916	0.0316666	0.902775	0.895848	Snf2-related CREBBP activator protein
100043609	Gm14207	2	0.524653	0.305142	0.18186	0.0967333	0.0219606	0.16985	0.462567	0.775087	predicted gene 14207
100043674	Gm9840	17	0.431338	0.579705	0.618415	0.623856	0.115954	0.0584169	0.0710432	0.0675593	predicted gene 9840
100043682	Gm10584	7	-0.0133047	0.100539	-0.0373542	-0.110834	0.96012	0.719356	0.915438	0.788309	predicted gene 10584
100043757	Zfp831	2	0.173711	-0.127729	-0.093264	-0.0093332	0.335896	0.531588	0.689207	0.980576	zinc finger protein 831
100043771	Gm10651	7	1.26506	1.40355	1.411	1.21122	0.00957559	0.00837011	0.00865633	0.0213591	predicted pseudogene 10651
100043772	Zfp850	7	0.206066	-0.0451036	0.0584186	-0.0909421	0.26364	0.838514	0.815062	0.767627	zinc finger protein 850
100043805	Gm10224	6	0.643124	0.921677	0.580262	0.812159	0.0650028	0.0233735	0.159317	0.0549813	predicted pseudogene 10224
100043861	Klrb1	6	0.206712	0.194333	0.0709864	-0.0225375	0.22957	0.304918	0.75475	0.947903	killer cell lectin-like receptor subfamily B member 1
100043899	R3hdml	2	0.275728	0.0661199	0.0804885	-0.170026	0.0521091	0.664762	0.632666	0.32929	R3H domain containing-like
100043902	Six3os1	17	0.216388	0.287377	0.232129	0.176858	0.435932	0.349241	0.49806	0.682456	SIX homeobox 3, opposite strand 1
100043911	Ppp4r1l-ps	2	0.35343	0.269518	0.264564	0.36966	0.0716071	0.191177	0.249141	0.120444	protein phosphatase 4, regulatory subunit 1-like, pseudogene
100044193	Gm20939	17	-0.338677	0.494993	-0.19891	0.082887	0.397504	0.261506	0.700582	0.915286	predicted gene, 20939
100044509	Tgfbr3l	8	-0.0680768	0.200465	0.421821	0.606358	0.853289	0.606253	0.310247	0.163668	transforming growth factor, beta receptor III-like
100044526	Gm17764	1	-0.0735241	0.0134457	-0.276687	-0.119869	0.694151	0.954683	0.217143	0.66739	28S ribosomal protein S14, mitochondrial-like
100045778	Rnf223	4	0.359231	0.196638	0.0566628	0.0260305	0.0863207	0.37873	0.838257	0.948778	ring finger 223
100045792	Ect2l	10	0.220605	0.102673	0.0875109	0.0117442	0.0392049	0.34567	0.468744	0.952165	epithelial cell transforming sequence 2 oncogene-like
100048185	LOC100048185	9	0.407383	0.209812	0.188583	0.0902108	0.0249873	0.237805	0.337844	0.728468	transcription factor BTF3-like
100048534	Cfap43	19	0.33945	0.132589	0.133684	0.0529476	0.00589829	0.212463	0.259399	0.734838	cilia and flagella associated protein 43
100048658	Ddx43	9	0.422488	0.128893	0.141391	0.0634064	0.00744632	0.358673	0.360345	0.763771	DEAD (Asp-Glu-Ala-Asp) box polypeptide 43
100048895	9330020H09Rik	15	0.475302	0.67689	0.495533	0.398346	0.0949295	0.0371907	0.150387	0.264527	RIKEN cDNA 9330020H09 gene
100049163	Gm9777	13	0.12372	0.161919	0.135106	0.055933	0.650848	0.593997	0.69491	0.914046	predicted gene 9777
100049549	Mir181d	8	-0.232097	-0.0841454	-0.200413	-0.180747	0.132381	0.625897	0.27688	0.36694	microRNA 181d
100061	Lrrc19	4	0.621605	0.782485	0.561381	0.626271	0.0455303	0.0258554	0.12195	0.0872599	leucine rich repeat containing 19
100066	Cyp2j11	4	0.194529	0.00553906	-0.0462434	-0.0172187	0.192296	0.977319	0.81812	0.953571	cytochrome P450, family 2, subfamily j, polypeptide 11
100072	Camta1	4	0.25842	0.314533	0.334232	0.241988	0.12906	0.0920196	0.113335	0.263508	calmodulin binding transcription activator 1
100073351	Yy2	X	0.201819	0.456148	0.381554	0.345322	0.273419	0.0364798	0.102295	0.140572	Yy2 transcription factor
100087	Kti12	4	0.0145538	-0.00827592	0.0986697	0.0654005	0.944175	0.973785	0.687922	0.850543	KTI12 homolog, chromatin associated (S. cerevisiae)
100088	Rcc1	4	0.0599955	0.298532	-0.0938765	0.177947	0.701919	0.0805291	0.624712	0.377908	regulator of chromosome condensation 1
100090	Zbtb48	4	-0.226635	-0.128909	-0.383266	-0.359911	0.424393	0.693513	0.26938	0.333487	zinc finger and BTB domain containing 48
100093700	Gm10400	6	0.46142	0.0442799	0.126661	-0.0656677	0.0498914	0.86749	0.65223	0.873178	predicted gene 10400
100101457	A830035O19Rik	9	-0.111439	0.015609	0.0594951	-0.128523	0.632185	0.958722	0.850334	0.726261	RIKEN cDNA A830035O19 gene
100101484	Trac	14	-1.29999	-0.648242	-0.736058	0.678867	0.034076	0.292068	0.279432	0.35744	T cell receptor alpha constant
100101919	Dnah7c	1	0.601061	0.127823	0.212371	-0.0714435	0.018898	0.615282	0.436161	0.862556	dynein, axonemal, heavy chain 7C
100101940	Trav21/dv12	14	0.897338	0.101196	0.296659	0.058143	0.00172891	0.657122	0.226158	0.875929	T cell receptor alpha variable 21/DV12
100101942	Trdv2-1	14	0.875789	0.0804382	0.0233705	-0.280695	0.0231795	0.844641	0.963535	0.569119	T cell receptor delta variable 2-1
100102	Pcsk9	4	-1.01458	-0.723882	-0.921558	-0.755359	0.031471	0.124841	0.090209	0.164802	proprotein convertase subtilisin/kexin type 9
100114901	Trdv4	14	0.76146	0.576609	0.993953	2.07052	0.379934	0.557939	0.347264	0.0619521	T cell receptor delta variable 4
100115376	Trdj1	14	0.854613	-0.0245031	1.12038	0.351947	0.237708	0.97937	0.21038	0.771536	T cell receptor delta joining 1
100121	Tdrd7	4	-0.5966	-0.488453	-0.597176	-0.511219	0.0412541	0.103259	0.0825405	0.135566	tudor domain containing 7
100123473	Trdc	14	1.15197	0.226742	1.11104	1.06621	0.224849	0.842389	0.336581	0.403613	T cell receptor delta, constant region
100124295	Traj57	14	0.312411	0.0686444	0.0480157	0.0918672	0.157742	0.790864	0.8759	0.81034	T cell receptor alpha joining 57
100124333	Traj54	14	0.050488	0.230894	-0.227606	0.0797195	0.866536	0.456943	0.50751	0.878413	T cell receptor alpha joining 54
100124339	Traj49	14	0.231291	0.0938158	-0.0332177	0.161213	0.0973958	0.538826	0.860169	0.368705	T cell receptor alpha joining 49
100124344	Traj44	14	-0.0614278	0.269773	0.06643	0.16266	0.776558	0.235342	0.811815	0.588969	T cell receptor alpha joining 44
100124347	Traj41	14	0.377809	0.252202	-0.155112	0.178018	0.101426	0.306589	0.578851	0.58415	T cell receptor alpha joining 41
100124452	Mir598	14	0.408025	0.552288	0.127224	0.0600606	0.0538221	0.0236095	0.610466	0.871717	microRNA 598
100124467	Mir568	16	-0.939962	-0.956582	-0.120251	0.0755666	0.126408	0.149463	0.888253	0.949676	microRNA 568
100124468	Mir653	6	0.401623	0.131196	0.107551	0.0421992	0.00404622	0.254674	0.399157	0.81866	microRNA 653
100124470	Mir92b	3	0.0349802	0.311785	0.0308949	-0.0844348	0.906102	0.294021	0.938324	0.86617	microRNA 92b
100124476	Mir504	X	0.211342	0.117147	0.0576343	0.0774792	0.103208	0.40162	0.726903	0.695218	microRNA 504
100124481	Mir190b	3	0.485575	0.23253	0.229074	0.0769297	0.00424393	0.103559	0.15352	0.704352	microRNA 190b
100124494	Mir421	X	0.209725	0.278421	0.21211	0.217337	0.128716	0.0692889	0.205091	0.21101	microRNA 421
100124660	Trbv4	6	1.75027	0.381565	1.03333	0.285121	0.00304588	0.426216	0.0615761	0.666751	T cell receptor beta, variable 10
100124698	Trbv29	6	0.399507	0.508037	0.393598	0.759455	0.232697	0.168717	0.334552	0.0750276	T cell receptor beta, variable 29
100125339	A230020J21Rik	1	0.0621244	-0.131669	-0.209779	-0.0450837	0.784904	0.59317	0.428455	0.914606	RIKEN cDNA A230020J21 gene
100125586	Vmn2r2	3	0.793981	0.180378	0.455202	-0.0308373	0.105837	0.745373	0.43573	0.976158	vomeronasal 2, receptor 2
100125931	Phtf1os	3	0.138988	0.20504	0.282355	0.396438	0.316444	0.18111	0.108049	0.028611	putative homeodomain transcription factor 1, opposite strand
100126226	5430421N21Rik	15	0.365026	0.0615467	0.43313	-0.0864332	0.262636	0.87633	0.276041	0.889309	RIKEN cDNA 5430421N21 gene
100126244	Gm13262	2	0.109379	0.119505	0.217617	0.202332	0.496043	0.507406	0.266238	0.33482	predicted gene 13262
100126434	Trgj4	13	0.183359	0.390848	0.192187	0.573197	0.800118	0.616623	0.838257	0.560307	T cell receptor gamma joining 4
100126458	Trav8n-2	14	0.415257	0.128759	0.113544	0.156105	0.0481583	0.562377	0.650162	0.583073	T cell receptor alpha variable 8n-2
100126460	Trav13n-4	14	0.71012	0.0210798	0.278919	0.249118	0.0150571	0.947849	0.35942	0.471637	T cell receptor alpha variable 13N-4
100126462	Trav4-2	14	-0.108114	-0.259424	-0.238749	-0.00555746	0.545743	0.183619	0.269937	0.988622	T cell receptor alpha variable 4-2
100126777	Esp4	17	-1.4031	-1.08991	-1.88949	-1.31991	0.018616	0.064367	0.00666257	0.0474524	exocrine gland secreted peptide 4
100126824	Sco2	15	0.0677012	0.137372	0.0616524	-0.157632	0.850478	0.722153	0.897098	0.779628	SCO cytochrome oxidase deficient homolog 2 (yeast)
100127111	Snord22	19	0.347488	0.573526	0.562318	0.429504	0.21838	0.0721392	0.114693	0.237959	small nucleolar RNA, C/D box 22
100129	Gpr153	4	0.220156	0.12241	0.115619	0.0384124	0.129517	0.440153	0.511013	0.887268	G protein-coupled receptor 153
100134990	Gm12060	11	0.844639	0.429053	0.239337	0.159069	0.0055927	0.104373	0.408875	0.661752	selenoprotein K pseudogene
100151693	Gm10364	14	0.0924173	0.0181287	0.116869	0.0243296	0.833054	0.973289	0.835068	0.977698	glyceraldehyde-3-phosphate dehydrogenase pseudogene
100155	AI481877	4	0.334491	0.179475	0.272017	0.0251363	0.0154819	0.169442	0.0721207	0.912528	expressed sequence AI481877
100163	Pafah2	4	-0.825713	-0.979273	-0.75088	-0.822001	0.0370458	0.0264354	0.102295	0.0755819	platelet-activating factor acetylhydrolase 2
100165	AI507597	4	0.0233202	0.144531	0.160368	0.314042	0.890829	0.400602	0.395835	0.111726	expressed sequence AI507597
100169	Phactr4	4	-0.99439	-0.914745	-0.136234	-0.308443	0.0205026	0.0386314	0.78612	0.57086	phosphatase and actin regulator 4
100177	Zmym6	4	-0.71358	-0.607819	-0.622343	-0.537497	0.00822842	0.0237722	0.0297898	0.055328	zinc finger, MYM-type 6
100182	Akna	4	-0.0524197	-0.12241	0.201503	0.253295	0.868253	0.717817	0.581328	0.544785	AT-hook transcription factor
100191037	Krtap10-4	10	0.154331	0.490519	0.259923	0.397823	0.509127	0.0635663	0.358046	0.179586	keratin associated protein 10-4
100198	H6pd	4	-0.0957796	-0.251891	0.100204	0.0626184	0.780129	0.493101	0.821885	0.92338	hexose-6-phosphate dehydrogenase (glucose 1-dehydrogenase)
100201	Tmem64	4	-0.195471	-0.194848	-0.124433	-0.0507418	0.143553	0.179097	0.439172	0.827428	transmembrane protein 64
100206	Adprhl2	4	0.0438244	0.273945	0.0133212	-0.110175	0.882899	0.365684	0.974943	0.819186	ADP-ribosylhydrolase like 2
100210	Gpn2	4	-0.119284	-0.040262	0.0253752	-0.112957	0.507909	0.851881	0.922391	0.685239	GPN-loop GTPase 2
100213	Rusc2	4	-0.844032	-0.860749	-0.542646	-0.569819	0.0215593	0.0275434	0.176571	0.166202	RUN and SH3 domain containing 2
100216533	Snord55	4	0.147857	0.410722	0.278684	0.421512	0.677914	0.282582	0.516501	0.357783	small nucleolar RNA, C/D box 55
100216534	Snord96a	11	0.214462	0.377829	0.667295	0.502077	0.44432	0.220901	0.0631606	0.159737	small nucleolar RNA, C/D box 96A
100216537	Snord104	11	0.118643	0.199277	0.0123579	0.0161231	0.681923	0.531062	0.97722	0.9786	small nucleolar RNA, C/D box 104
100216540	Snord95	11	0.559988	0.676008	0.939757	0.695712	0.0882929	0.0614147	0.0236498	0.0845797	small nucleolar RNA, C/D box 95
100217416	Snora2b	15	0.261936	0.261483	0.349026	0.155885	0.239397	0.286508	0.205253	0.64437	small nucleolar RNA, H/ACA box 2B
100217417	Snora34	15	0.339631	0.919405	0.309088	0.426992	0.564632	0.151687	0.680187	0.622956	small nucleolar RNA, H/ACA box 34
100217418	Snora44	4	1.18354	0.935498	1.01121	1.00309	0.141295	0.283069	0.293858	0.333866	small nucleolar RNA, H/ACA box 44
100217419	Snora52	7	0.597535	0.6853	0.674238	0.725137	0.0463071	0.037165	0.0598744	0.0433257	small nucleolar RNA, H/ACA box 52
100217424	Snord38a	4	0.323893	0.0690523	0.172724	0.173403	0.046932	0.692674	0.349142	0.392207	small nucleolar RNA, C/D box 38A
100217426	Snord49b	11	0.152787	0.0977231	-0.0786383	-0.0380786	0.535605	0.730968	0.811678	0.937661	small nucleolar RNA, C/D box 49B
100217427	Snord52	17	-0.299072	0.0893177	-0.234651	-0.0775752	0.282963	0.785992	0.495003	0.882228	small nucleolar RNA, C/D box 52
100217428	Snord57	2	0.0520846	0.239475	0.0899338	0.140983	0.793926	0.248774	0.713499	0.61536	small nucleolar RNA, C/D box 57
100217445	Snord8	14	-0.131575	0.105352	-0.250201	-0.245021	0.636978	0.739732	0.455499	0.526665	small nucleolar RNA, C/D box 8
100217446	Snord47	1	-0.397622	-0.086243	-0.364314	-0.388646	0.207224	0.818616	0.341416	0.348697	small nucleolar RNA, C/D box 47
100217448	Scarna8	4	0.280621	0.224695	0.156755	0.251379	0.253631	0.409974	0.612132	0.456398	small Cajal body-specific RNA 8
100217449	Snora36b	1	0.21734	0.0811339	0.187569	0.135847	0.073066	0.534758	0.191124	0.376522	small nucleolar RNA, H/ACA box 36B
100217451	Snora7a	6	0.349638	0.409189	0.19108	0.234356	0.145358	0.118084	0.51329	0.474236	small nucleolar RNA, H/ACA box 7A
100217453	Snord16a	9	0.893781	1.21627	1.3933	1.43553	0.0264042	0.00959132	0.0045268	0.00364917	small nucleolar RNA, C/D box 16A
100217454	Snord37	10	-0.123656	0.0186029	0.661449	0.756383	0.630903	0.954736	0.0424283	0.0220002	small nucleolar RNA, C/D box 37
100217455	Snord49a	11	-0.0599492	0.350928	0.115495	0.390674	0.883843	0.401657	0.821885	0.449496	small nucleolar RNA, C/D box 49A
100217456	Snord53	17	-0.108037	0.0705653	0.165513	0.0454854	0.663695	0.807063	0.585144	0.924556	small nucleolar RNA, C/D box 53
100217460	Snord85	4	-0.00652276	0.235539	0.220462	0.205282	0.979197	0.354228	0.433335	0.528804	small nucleolar RNA, C/D box 85
100217464	Snora41	1	-0.0250808	0.0925271	0.24203	-0.0727905	0.913946	0.70361	0.345471	0.848855	small nucleolar RNA, H/ACA box 41
100226	Stx12	4	0.176922	0.279281	0.224911	0.352405	0.248631	0.101852	0.233937	0.0713635	syntaxin 12
100233175	AK010878	12	0.495789	0.772162	0.539094	0.525379	0.194412	0.0724277	0.248043	0.288369	cDNA sequence AK010878
100233207	Gm17359	3	-0.0486208	-0.146519	-0.0475322	-0.178877	0.757594	0.380551	0.815897	0.371577	predicted gene, 17359
100270707	Gm14379	X	0.135339	-0.000521886	-0.156107	0.0217332	0.448466	0.998092	0.476025	0.951257	predicted gene 14379
100273	Osbpl9	4	0.072947	0.00159334	0.0161775	0.0185065	0.604	0.992771	0.936251	0.946343	oxysterol binding protein-like 9
100294583	Fam150b	12	0.307397	0.13001	0.0445841	0.147127	0.0515663	0.429059	0.82476	0.472117	family with sequence similarity 150, member B
100302498	Snora21	11	0.732753	0.856948	0.704205	0.932039	0.0574154	0.043442	0.123931	0.0460196	small nucleolar RNA, H/ACA box 21
100302565	Snord68	8	0.267071	-0.014243	0.233887	0.350506	0.603522	0.982898	0.721863	0.647535	small nucleolar RNA, C/D box 68
100302592	Snord14a	7	1.1457	1.12619	1.39867	1.1041	0.00535226	0.00785027	0.00161561	0.00969011	small nucleolar RNA, C/D box 14A
100302594	Snord14e	9	0.389522	0.452603	0.451881	0.751266	0.291131	0.265386	0.315403	0.110328	small nucleolar RNA, C/D box 14E
100302730	5830417I10Rik	3	-0.852525	-1.06891	-1.12252	-0.509299	0.259575	0.199547	0.228442	0.659697	gon-4-like pseudogene
100303646	AF357355	12	0.529198	0.197559	0.0813381	0.0973267	0.0167516	0.348972	0.747221	0.757704	snoRNA AF357355
100303738	D030025P21Rik	12	0.460431	0.230102	0.39253	0.165737	0.0169168	0.209066	0.0651377	0.471599	RIKEN cDNA D030025P21 gene
100303740	Snora75	1	1.01977	0.143243	0.428222	0.0821884	0.00190094	0.587706	0.141211	0.844367	small nucleolar RNA, H/ACA box 75
100303746	Snora20	17	-1.03736	-0.728422	-0.715968	-1.09955	0.00584665	0.0363434	0.0586331	0.00594565	small nucleolar RNA, H/ACA box 20
100303747	Gm12238	11	0.49903	0.608794	0.575297	0.428989	0.0264498	0.016383	0.0283102	0.0931661	predicted gene 12238
100303751	Snora31	14	-0.0965864	-0.000470146	0.0632375	0.201251	0.564059	0.998109	0.773956	0.356226	small nucleolar RNA, H/ACA box 31
100306943	Scarna13	12	0.43581	0.585178	0.375011	0.522446	0.369311	0.274538	0.534332	0.428742	small Cajal body-specific RNA 1
100306944	Snora73a	4	0.490357	0.882048	0.670096	0.78944	0.379412	0.151843	0.325464	0.276631	small nucleolar RNA, H/ACA box 73a
100306945	Snora73b	4	0.44524	0.630676	0.729842	0.615196	0.404446	0.283798	0.264559	0.388866	small nucleolar RNA, H/ACA box 73b
100306955	Snora43	2	0.444367	0.32834	0.250869	0.0739874	0.0648347	0.191867	0.366063	0.860883	small nucleolar RNA, H/ACA box 43
100310809	Gm10509	17	0.0756796	1.04262	0.241631	0.481286	0.915861	0.145042	0.780259	0.619198	zinc finger protein 51 pseudogene
100310813	Snora16a	4	0.126027	0.534913	0.3626	0.307199	0.664175	0.091665	0.293092	0.423853	small nucleolar RNA, H/ACA box 16A
100312473	Vmn1r86	7	-0.169633	0.0531857	-0.00525113	0.00496939	0.375377	0.816261	0.985496	0.990749	vomeronasal 1 receptor 86
100312484	Vmn1r196	13	0.0105707	-0.0995952	-0.0666956	-0.113494	0.974152	0.775077	0.872821	0.829358	vomeronasal 1 receptor 196
100312485	Vmn1r221	13	0.18631	0.29284	0.0261438	0.137053	0.208711	0.0783453	0.902548	0.508169	vomeronasal 1 receptor 221
100312987	Gm17252	9	0.303609	0.039643	0.0717239	-0.00800388	0.0655738	0.832265	0.726551	0.980594	predicted gene, 17252
100316688	Mir1929	10	0.822215	0.304538	0.999291	0.314156	0.0188405	0.365774	0.0136434	0.451711	microRNA 1929
100316717	Mir1839	7	0.331678	0.198617	0.0287579	0.198584	0.0151039	0.123959	0.859794	0.183081	microRNA 1839
100316736	Mir599	15	0.301407	0.0571728	0.0733095	0.148457	0.086204	0.773521	0.742234	0.53781	microRNA 599
100316932	Snora28	12	0.68517	1.27241	1.20164	1.28782	0.0874112	0.0111847	0.0186757	0.0124227	small nucleolar RNA, H/ACA box 28
100317	AU040320	4	-0.626064	-0.669946	-0.519353	-0.390165	0.0136045	0.014808	0.0605223	0.154298	expressed sequence AU040320
100322896	Dthd1	5	0.152303	0.135775	0.176097	0.0395642	0.230174	0.33224	0.258128	0.866656	death domain containing 1
100328588	Nup62-il4i1	7	-1.27376	-1.14003	-0.826999	-0.836338	0.0133718	0.0296879	0.130875	0.13136	Nup62-Il4i1 protein
100336	Ppp1r8	4	0.175801	0.55117	0.237549	0.209702	0.577623	0.109777	0.537951	0.658441	protein phosphatase 1, regulatory (inhibitor) subunit 8
100340	Smpdl3b	4	-0.042816	0.0990616	-0.00306734	0.0499431	0.837303	0.656907	0.991502	0.893239	sphingomyelin phosphodiesterase, acid-like 3B
100342	Fam46b	4	0.0632254	0.149588	-0.0393341	-0.0940178	0.698386	0.394227	0.858509	0.707697	family with sequence similarity 46, member B
100379145	Snora23	7	0.240051	0.704555	1.16924	1.06039	0.606732	0.162053	0.047574	0.068685	small nucleolar RNA, H/ACA box 23
100383	Bsdc1	4	-0.301545	-0.432585	-0.0328762	-0.0771032	0.323415	0.199724	0.943124	0.894586	BSD domain containing 1
100415785	Gm11559	11	-0.0196463	0.188092	0.0171115	-0.00938117	0.879648	0.152216	0.921516	0.969688	predicted gene 11559
100416706	AA987161	13	0.444947	0.755294	0.402695	0.525484	0.266938	0.0923832	0.410331	0.316772	expressed sequence AA987161
100417514	Adh6b	3	0.462258	0.726802	0.361884	0.621404	0.19648	0.0716996	0.404906	0.172027	alcohol dehydrogenase 6B (class V)
100417675	Nlrp5-ps	7	-0.17962	0.145887	-0.0361367	0.209721	0.341631	0.492582	0.89376	0.41291	NLR family, pyrin domain containing 5, pseudogene
100418235	C130030K03Rik	10	0.563547	0.286341	0.387428	0.00594054	0.00502078	0.0961971	0.0515733	0.985456	proteasome (prosome, macropain) subunit, alpha type 6 pseudogene
100434	Slc44a1	4	-0.542814	-0.830411	-0.902712	-1.05917	0.0347687	0.00785027	0.00471474	0.00135848	solute carrier family 44, member 1
100465	Mob3c	4	-0.246967	0.0379861	-0.00500196	-0.0554509	0.200607	0.870269	0.986365	0.877623	MOB kinase activator 3C
100470	Lao1	4	0.2387	0.31713	0.223866	0.042955	0.213717	0.133214	0.337844	0.906423	L-amino acid oxidase 1
100494	Zfand2a	5	0.496119	0.840259	1.00174	1.01063	0.0205847	0.00175635	0.00033593	0.000294897	zinc finger, AN1-type domain 2A
100502590	4930469G21Rik	1	0.285528	0.123198	0.138867	0.145165	0.0960787	0.510263	0.497681	0.539507	RIKEN cDNA 4930469G21 gene
100502698	1700021K19Rik	16	-0.697117	-0.551333	-0.456072	-0.3431	0.0313489	0.0924638	0.207982	0.377704	RIKEN cDNA 1700021K19 gene
100502700	AV039307	2	-0.0768034	-0.0274931	-0.0141809	0.135682	0.753	0.926345	0.968647	0.717241	expressed sequence AV039307
100502723	Tsga8	X	0.453732	0.306533	0.341799	0.265524	0.00881008	0.0585859	0.0605223	0.140331	testis specific gene A8
100502777	LOC100502777	2	-0.150572	-0.0830664	-0.0818154	-0.405326	0.574804	0.790606	0.819279	0.234014	zinc finger protein 64-like
100502829	Gm9899	5	0.376327	0.00949506	-0.0656119	-0.0700183	0.0936074	0.973642	0.824415	0.86168	predicted gene 9899
100502841	Epg5	18	-1.01319	-0.867772	-0.557213	-0.252225	0.0221962	0.0530656	0.24413	0.675776	ectopic P-granules autophagy protein 5 homolog (C. elegans)
100502846	Gm19410	8	0.240844	0.100501	0.0654571	0.0762511	0.150309	0.593091	0.76504	0.786524	predicted gene, 19410
100502861	Ccdc13	9	0.611963	0.149778	0.151785	-0.00724111	0.00169859	0.311545	0.353021	0.980067	coiled-coil domain containing 13
100502862	Gm14710	X	0.625782	0.129931	0.144891	0.0533876	0.00286244	0.442855	0.436113	0.845775	predicted gene 14710
100502876	Kcnmb3	3	0.156989	0.243487	0.118653	-0.0339817	0.415085	0.251166	0.626102	0.92933	potassium large conductance calcium-activated channel, subfamily M, beta member 3
100502887	Olfr331	11	-0.092406	0.373777	0.530584	1.08082	0.853219	0.469942	0.346675	0.0673471	olfactory receptor 331
100502921	Gm10142	10	0.256731	0.246506	-0.125204	-0.150247	0.348832	0.420008	0.728387	0.736361	predicted gene 10142
100502936	E330021D16Rik	6	0.315587	0.188658	0.0598776	0.120234	0.0823641	0.327247	0.798453	0.651524	RIKEN cDNA E330021D16 gene
100502942	Gm4814	13	0.0836172	0.00580207	0.131812	0.0221531	0.663347	0.981239	0.572461	0.952509	predicted gene 4814
100502953	Gm10100	10	0.245866	0.27178	0.253734	0.018368	0.349117	0.351015	0.431365	0.974112	predicted gene 10100
100503002	LOC100503002	5	0.13849	0.218272	0.281351	0.410358	0.581837	0.426991	0.349602	0.194001	uncharacterized LOC100503002
100503019	Gm16551	9	-1.00856	-0.58454	-1.90398	-1.48346	0.013902	0.128449	0.000278339	0.00216324	predicted gene 16551
100503041	Pdzd7	19	0.188455	0.0127103	-0.0652093	-0.124094	0.153943	0.939462	0.698904	0.496111	PDZ domain containing 7
100503043	Armcx4	X	0.108092	0.0920828	0.180827	0.224063	0.615193	0.704761	0.48497	0.43324	armadillo repeat containing, X-linked 4
100503044	A730020M07Rik	3	0.0946304	0.142627	0.0601858	-0.0453786	0.662369	0.55143	0.835777	0.911653	RIKEN cDNA A730020M07 gene
100503047	LOC100503047	12	0.230011	0.0758772	0.132416	0.0542193	0.0785998	0.594481	0.38473	0.80443	eukaryotic translation initiation factor 1A, X-chromosomal-like
100503048	LOC100503048	9	0.0652553	0.0652415	-0.00701513	0.0289456	0.567096	0.611088	0.967497	0.892797	olfactory receptor 7G2-like
100503055	LOC100503055	1	0.155919	0.415271	0.324821	0.453533	0.359306	0.0385328	0.129911	0.0397035	60S ribosomal protein L29-like
100503085	Klhl3	13	-0.561705	-0.507272	-0.572338	-0.471736	0.0151989	0.0320195	0.0273859	0.0621895	kelch-like 3
100503185	Btbd8	5	0.198815	-0.0627093	-0.0192169	-0.159602	0.124207	0.665871	0.916892	0.336687	BTB (POZ) domain containing 8
100503240	Trpc5os	X	0.132634	0.105664	0.176016	0.231002	0.356695	0.516427	0.316875	0.212695	transient receptor potential cation channel, subfamily C, member 5, opposite strand
100503311	Pifo	3	0.0297229	0.0872852	0.108689	0.0690914	0.835907	0.566264	0.511789	0.754426	primary cilia formation
100503337	Gm9895	19	-0.0267363	0.55007	0.356218	0.212269	0.957595	0.275417	0.53084	0.785922	predicted gene 9895
100503338	LOC100503338	X	0.185891	0.179457	0.163211	0.165899	0.21581	0.277156	0.371054	0.413453	uncharacterized LOC100503338
100503355	Zfp648	1	0.169342	0.0735715	0.11804	-0.0267998	0.26467	0.673271	0.531089	0.929118	zinc finger protein 648
100503361	Tmem95	11	0.701664	0.42197	0.418994	0.443535	0.00306565	0.0386062	0.0603106	0.0465807	transmembrane protein 95
100503386	Gm4980	7	-1.2906	-1.09889	-0.822907	-0.565608	0.00503555	0.014808	0.0686531	0.212279	predicted gene 4980
100503427	Gm10390	5	0.147012	0.387742	0.103987	0.106471	0.47664	0.0924894	0.695729	0.753828	predicted gene 10390
100503486	Olfr936	9	0.375997	0.0461907	0.134072	0.0245063	0.0121257	0.752041	0.379926	0.920783	olfactory receptor 936
100503495	A930016O22Rik	7	0.106338	0.229687	-0.0611399	0.0492919	0.57361	0.261718	0.807351	0.889309	RIKEN cDNA A930016O22 gene
100503545	Nuggc	14	0.460965	0.00464479	0.0405125	0.057282	0.00996188	0.980997	0.842856	0.826308	nuclear GTPase, germinal center associated
100503565	Gm9926	18	0.163653	0.105437	0.160552	0.0893605	0.319386	0.573068	0.425809	0.738729	predicted gene 9926
100503605	Hbb-bs	7	0.683647	0.950008	0.767923	0.801777	0.147065	0.0709351	0.183707	0.175992	hemoglobin, beta adult s chain
100503613	5031434C07Rik	6	0.0117567	0.140545	-0.0668966	-0.0180567	0.947857	0.442457	0.758345	0.955986	RIKEN cDNA 5031434C07 gene
100503659	Dos	10	-0.444274	-0.317354	-0.515855	-0.602127	0.0646574	0.206783	0.0765296	0.0407619	downstream of Stk11
100503698	Gm19840	15	0.856725	1.15077	0.48081	0.902563	0.0316761	0.0131193	0.27541	0.0512142	60S ribosomal protein L5-like
100503724	Dnajc19-ps	7	0.31859	0.654461	0.559076	0.566099	0.352069	0.0892555	0.189063	0.197597	DnaJ (Hsp40) homolog, subfamily C, member 19, pseudogene
100503759	Gm5084	13	0.374709	0.168382	0.163042	0.0601278	0.0307852	0.330651	0.393365	0.828313	predicted gene 5084
100503794	Gm9920	15	0.0665815	-0.0856529	-0.0883883	0.0647628	0.871577	0.851735	0.867783	0.931876	predicted gene 9920
100503799	Gm7931	5	0.690138	0.550779	0.171453	0.357257	0.0076523	0.0288342	0.505809	0.17992	predicted pseudogene 7931
100503812	3300002A11Rik	12	0.846696	0.210607	0.303287	0.289161	0.0194408	0.557332	0.433703	0.517064	RIKEN cDNA 3300002A11 gene
100503842	2410022M11Rik	14	0.0363841	0.781599	0.823044	0.968053	0.914785	0.0336023	0.0400524	0.0170857	RIKEN cDNA 2410022M11 gene
100503849	Sp3os	2	0.331896	0.559449	0.546478	0.503736	0.2138	0.0647341	0.10454	0.136648	trans-acting transcription factor 3, opposite strand
100503879	Gm5901	7	0.391749	0.0747755	0.187285	-0.0124288	0.0611844	0.745524	0.439172	0.976765	predicted gene 5901
100503884	Ccdc149	5	-0.208409	-0.288284	-0.229588	-0.149007	0.217298	0.122451	0.266238	0.535064	coiled-coil domain containing 149
100503895	Tpsab1	17	0.32174	0.198065	0.231779	0.154159	0.106851	0.356506	0.327404	0.584649	tryptase alpha/beta 1
100503915	Smpd5	15	0.264481	0.340254	0.27563	0.570272	0.222171	0.153786	0.295398	0.0411587	sphingomyelin phosphodiesterase 5
100503970	AY761185	8	0.126514	0.00148314	0.168377	-0.0587856	0.337483	0.992926	0.295413	0.796678	cDNA sequence AY761185
100503991	Acpt	7	0.315731	0.164345	-0.0279255	0.0833743	0.0611544	0.351376	0.903654	0.750556	acid phosphatase, testicular
100503992	Gm6040	8	0.0799212	-0.0788551	-0.0705668	-0.14078	0.589988	0.635595	0.708434	0.486819	predicted gene 6040
100504039	LOC100504039	X	0.291383	0.0770339	-0.113268	-0.0405922	0.0339502	0.588384	0.460744	0.860832	uncharacterized LOC100504039
100504061	8030451A03Rik	4	0.731714	0.288373	0.184245	0.392592	0.0363037	0.416826	0.652083	0.352645	RIKEN cDNA 8030451A03 gene
100504104	Gm16062	11	0.00989282	0.149326	0.105356	0.329527	0.970768	0.591824	0.744428	0.302166	predicted gene 16062
100504156	Fam181a	12	0.187905	0.253486	0.00643795	0.0628349	0.337859	0.241162	0.983079	0.862637	family with sequence similarity 181, member A
100504162	Prss51	14	0.109613	-0.0200704	-0.15008	-0.0570385	0.596154	0.938606	0.551371	0.880508	protease, serine 51
100504164	Cmtm1	8	0.184518	-0.0508432	0.212616	0.0123132	0.211605	0.76837	0.240893	0.967856	CKLF-like MARVEL transmembrane domain containing 1
100504178	Dhrs13os	11	0.108247	0.120964	-0.0103324	0.0945808	0.522067	0.522917	0.968013	0.726261	dehydrogenase/reductase (SDR family) member 13, opposite strand
100504195	Micalcl	7	0.404819	0.126423	0.22415	0.287924	0.0407365	0.538912	0.312747	0.218779	MICAL C-terminal like
100504207	Arhgap33os	7	-0.117331	0.136438	-0.200718	-0.0959422	0.634614	0.620702	0.501115	0.821674	Rho GTPase activating protein 33, opposite strand
100504221	Efcab8	2	0.249313	0.157023	0.0806733	0.00442002	0.0661135	0.268439	0.619438	0.987169	EF-hand calcium binding domain 8
100504234	Ccdc170	10	0.195982	0.0412096	-0.0487694	-0.0565288	0.0987041	0.759445	0.749265	0.768342	coiled-coil domain containing 170
100504285	Abhd12b	12	0.328178	0.164882	0.191222	0.0836135	0.0191222	0.220833	0.205859	0.653767	abhydrolase domain containing 12B
100504309	Toporsos	4	0.0626977	0.150606	0.180735	0.00672347	0.821233	0.612437	0.578215	0.990749	topoisomerase I binding, arginine/serine-rich, opposite strand
100504399	C130021I20Rik	2	0.269769	0.115884	0.161883	-0.0234016	0.0446407	0.400445	0.285022	0.924354	Riken cDNA C130021I20 gene
100504404	H2-Ea-ps	17	0.445699	0.250253	0.240224	0.0254258	0.0019088	0.0370491	0.0648034	0.89559	histocompatibility 2, class II antigen E alpha, pseudogene
100504412	Kcnmb4os2	10	0.271052	0.213352	-0.0154883	0.115872	0.0888257	0.207389	0.946365	0.609974	potassium large conductance calcium-activated channel, subfamily M, beta member 4, opposite strand 2
100504464	E230016K23Rik	11	0.58988	0.056623	0.202208	0.00715175	0.00760203	0.787971	0.351426	0.984869	RIKEN cDNA E230016K23 gene
100504486	Gdap10	12	-0.0304904	0.149218	0.496421	0.673064	0.929169	0.677023	0.197691	0.0892546	ganglioside-induced differentiation-associated-protein 10
100504518	3425401B19Rik	14	0.556041	0.17241	0.30387	0.146017	0.00348323	0.263524	0.0891215	0.445409	RIKEN cDNA 3425401B19 gene
100504592	1700104B16Rik	8	0.0901633	0.182569	-0.00997815	-0.028296	0.733516	0.526611	0.979975	0.955897	RIKEN cDNA 1700104B16 gene
100504594	A630012P03Rik	X	0.403241	0.0613332	0.273825	0.119846	0.0133718	0.700625	0.116429	0.543305	RIKEN cDNA A630012P03 gene
100504608	LOC100504608	10	0.216151	0.195082	0.147214	0.232395	0.376126	0.475784	0.63471	0.496141	protein FAM119B-like
100504632	Gm11478	11	0.598943	0.924442	0.41554	0.408608	0.0586073	0.0150653	0.257059	0.293776	60S ribosomal protein L13a-like
100504650	A730085E03Rik	18	0.0867179	0.174129	-0.051201	0.183689	0.62895	0.370279	0.831547	0.443466	RIKEN cDNA A730085E03 gene
100504663	Atg14	14	-0.0248051	-0.0320039	-0.143911	-0.196449	0.899816	0.883198	0.516187	0.418089	autophagy related 14
100504715	Tmppe	9	-0.577763	-0.549065	-0.480867	-0.425089	0.0504643	0.0777089	0.162102	0.232126	transmembrane protein with metallophosphoesterase domain
100504733	A730018C14Rik	12	0.156537	0.169147	0.228939	0.0752471	0.286645	0.296685	0.207982	0.756629	RIKEN cDNA A730018C14 gene
100505265	LOC100505265	1	0.202384	0.501823	0.13384	0.209873	0.515585	0.140509	0.742234	0.656786	THO complex subunit 4-like
100515	Zfp518b	5	0.154381	-0.0152163	-0.123066	-0.236866	0.344854	0.942401	0.545068	0.265211	zinc finger protein 518B
100526510	Mir3107	8	0.272854	0.180298	0.123817	0.140828	0.219967	0.46733	0.664976	0.683938	microRNA 3107
100526546	Mir3068	12	0.971012	0.416136	0.661288	0.115562	0.009087	0.215703	0.0892163	0.83138	microRNA 3068
100529074	Snora33	10	0.474569	0.231991	0.391126	0.190138	0.196669	0.577294	0.38025	0.752777	small nucleolar RNA, H/ACA box 33
100529076	Snord42a	11	-0.068803	0.278772	0.133584	0.0713214	0.846024	0.447353	0.75898	0.910535	small nucleolar RNA, C/D box 42A
100529077	Snord42b	11	0.672714	1.11275	1.18692	1.42711	0.132028	0.0330466	0.0372131	0.0138205	small nucleolar RNA, C/D box 42B
100532	Rell1	5	-0.252476	-0.380366	-0.517068	-0.552184	0.381357	0.231957	0.152115	0.132268	RELT-like 1
100534273	Fer1l5	1	0.308686	-0.0292708	0.0977622	-0.0554994	0.0607378	0.876725	0.61795	0.842362	fer-1-like 5 (C. elegans)
100535	Oas1d	5	0.301183	0.0186038	0.0844684	-0.136329	0.0901137	0.932699	0.703197	0.584408	2'-5' oligoadenylate synthetase 1D
100554	AA792892	5	-0.00692267	-0.0545245	0.0201595	0.382821	0.985783	0.902462	0.971027	0.433424	expressed sequence AA792892
100559	Ugt2b38	5	0.299839	0.0863102	-0.372016	-0.0773189	0.408493	0.843262	0.399626	0.912196	UDP glucuronosyltransferase 2 family, polypeptide B38
100561	Slc15a4	5	-0.237936	-0.225726	-0.18955	0.0018904	0.444557	0.519879	0.629913	0.997824	solute carrier family 15, member 4
100579147	Gm10619	7	0.366694	-0.0500839	0.10403	-0.00443772	0.0140662	0.734272	0.506917	0.986782	predicted gene 10619
100604	Lrrc8c	5	0.106256	0.129506	0.498253	0.443105	0.747767	0.724581	0.20465	0.28319	leucine rich repeat containing 8 family, member C
100608	Noc4l	5	-0.235928	-0.184356	-0.152885	-0.170636	0.406928	0.568545	0.67671	0.704251	nucleolar complex associated 4 homolog (S. cerevisiae)
100609	Nsun5	5	-0.239292	0.014661	0.108647	0.173522	0.307129	0.962464	0.723072	0.6203	NOL1/NOP2/Sun domain family, member 5
100637	N4bp2l1	5	1.183	1.32409	1.36775	1.32694	0.0059375	0.00442624	0.00317758	0.004237	NEDD4 binding protein 2-like 1
100647	Upk3b	5	-0.0986428	0.0334427	-0.508886	-0.109679	0.777105	0.937471	0.215045	0.85813	uroplakin 3B
100662	D930016D06Rik	5	0.323816	0.379325	0.141162	0.485632	0.116671	0.0924044	0.573845	0.0594825	RIKEN cDNA D930016D06 gene
100678	Psph	5	0.530206	1.06925	0.577972	0.701915	0.144042	0.0173494	0.191834	0.122772	phosphoserine phosphatase
100683	Trrap	5	-0.597046	-0.681544	-0.353006	-0.324811	0.0771522	0.0639605	0.369368	0.466773	transformation/transcription domain-associated protein
100689703	9330133O14Rik	8	-0.213877	-0.196525	-0.212042	-0.0728768	0.164578	0.241124	0.256778	0.775881	RIKEN cDNA 9330133O14 gene
100689	Spon2	5	0.4311	0.381136	0.0692964	-0.0476959	0.240985	0.348484	0.894977	0.948526	spondin 2, extracellular matrix protein
100705	Acacb	5	-1.07497	-1.22368	-0.784423	-0.790737	0.0218134	0.0180478	0.130101	0.131179	acetyl-Coenzyme A carboxylase beta
100710	Pds5b	5	-0.586103	-0.464205	-0.460167	-0.465111	0.0144141	0.0487783	0.0772427	0.0736805	PDS5, regulator of cohesion maintenance, homolog B (S. cerevisiae)
100715	Papd4	13	-0.0853092	-0.0177776	0.0489717	0.105801	0.464074	0.901872	0.750961	0.519114	PAP associated domain containing 4
100727	Ugt2b34	5	0.174725	0.213995	0.0383896	0.187781	0.103289	0.0698286	0.782763	0.156665	UDP glucuronosyltransferase 2 family, polypeptide B34
100732	Mapre3	5	-0.0372974	-0.084732	0.568513	0.39369	0.911204	0.814932	0.135833	0.321798	microtubule-associated protein, RP/EB family, member 3
100737	Dcun1d4	5	-0.406706	-0.305678	-0.264611	-0.201399	0.0332156	0.112224	0.21691	0.383918	DCN1, defective in cullin neddylation 1, domain containing 4 (S. cerevisiae)
100756	Usp30	5	-0.236563	-0.393362	0.0505123	0.0739607	0.449	0.251947	0.911785	0.901419	ubiquitin specific peptidase 30
100763	Ube3c	5	-0.439431	-0.481621	-0.315575	-0.309553	0.0912451	0.0873978	0.303347	0.350929	ubiquitin protein ligase E3C
100764	Rita1	5	0.16702	0.272209	0.270222	0.204669	0.61553	0.45382	0.501328	0.686823	RBPJ interacting and tubulin associated 1
100775173	Ighv1-74	12	0.347003	0.197976	0.0876813	0.163577	0.0521091	0.282732	0.684296	0.481119	immunoglobulin heavy variable V1-74
100775175	Ighv1-82	12	-1.62484	-1.18628	-1.41164	-0.606292	0.00805632	0.0415905	0.0296301	0.354914	immunoglobulin heavy variable 1-82
100855	Tbc1d14	5	-0.496499	-0.269367	-0.495057	-0.279746	0.00927855	0.120297	0.0170177	0.161234	TBC1 domain family, member 14
100861491	n-R5s136	8	0.359003	0.747314	0.136865	0.343521	0.350341	0.0843899	0.791045	0.530164	nuclear encoded rRNA 5S 136
100861571	DQ267101	12	0.0614082	-0.0275498	-0.0529721	-0.000901431	0.635489	0.857093	0.752924	0.997824	snoRNA DQ267101
100861572	DQ267102	12	0.161324	0.257079	0.0953561	-0.0955821	0.415027	0.2386	0.710658	0.773464	snoRNA DQ267102
100862249	LOC100862249	5	-0.0426499	0.428546	-0.395211	-0.101495	0.925055	0.34692	0.433236	0.896865	uncharacterized LOC100862249
100900	Hscb	5	0.549467	0.717004	0.720283	0.679849	0.190372	0.120493	0.165332	0.20373	HscB iron-sulfur cluster co-chaperone homolog (E. coli)
100910	Chpf2	5	-0.585586	-0.368353	0.0177785	0.122803	0.0527598	0.237926	0.967242	0.804083	chondroitin polymerizing factor 2
100929	Tyw1	5	0.193132	0.237963	0.473651	0.490496	0.594518	0.555152	0.275594	0.289553	tRNA-yW synthesizing protein 1 homolog (S. cerevisiae)
100952	Emilin1	5	-0.173128	-0.394356	-0.446425	-0.119005	0.448305	0.118435	0.121051	0.751193	elastin microfibril interfacer 1
100972	Rab28	5	0.264609	0.467318	0.335715	0.411687	0.225788	0.0607646	0.212755	0.137648	RAB28, member RAS oncogene family
100978	Nfxl1	5	-0.180284	-0.084946	-0.11205	-0.0746531	0.341116	0.698303	0.64318	0.823385	nuclear transcription factor, X-box binding-like 1
100986	Akap9	5	-0.700688	-0.707135	-0.133268	-0.10977	0.11424	0.138352	0.820806	0.893936	A kinase (PRKA) anchor protein (yotiao) 9
101023	Zfp513	5	-0.187263	-0.0067195	0.176247	0.288804	0.13598	0.967176	0.244103	0.0666012	zinc finger protein 513
101055630	LOC101055630	7	-0.0723571	-0.109451	0.0190028	0.0656409	0.77971	0.701123	0.959571	0.888952	uncharacterized LOC101055630
101055634	LOC101055634	5	0.0944577	0.0292153	0.0648434	0.082032	0.671385	0.914009	0.82677	0.831418	uncharacterized LOC101055634
101055670	LOC101055670	12	0.162471	0.186695	0.0274743	0.0380538	0.281042	0.261078	0.899217	0.894502	HEAT repeat-containing protein 4-like
101055707	LOC101055707	17	-0.0849239	0.147351	-0.0712503	-0.210639	0.76171	0.63023	0.84718	0.590515	serine/arginine repetitive matrix protein 1-like
101055744	LOC101055744	2	0.751595	0.837362	0.273325	0.33633	0.0818172	0.0735987	0.599668	0.574767	60S ribosomal protein L18-like
101055749	LOC101055749	X	0.498268	0.125807	0.315691	0.0933868	0.0252701	0.576117	0.198105	0.78041	uncharacterized LOC101055749
101055796	LOC101055796	2	0.115659	-0.000956354	0.094404	-0.0972781	0.434226	0.996055	0.611614	0.668482	uncharacterized LOC101055796
101055894	LOC101055894	X	0.382236	0.4214	0.277403	0.234602	0.0215593	0.0203702	0.130875	0.212026	non-histone chromosomal protein HMG-14-like
101055939	LOC101055939	5	0.167228	0.0868083	0.24812	0.103546	0.311932	0.647856	0.225052	0.689153	kinesin-like protein KIF19-like
101055948	LOC101055948	X	0.227843	0.18083	0.17581	0.0510834	0.134025	0.27108	0.333827	0.851217	FERM and PDZ domain-containing protein 3-like
101055953	LOC101055953	7	0.638004	0.371955	0.0771269	0.0484646	0.0862683	0.347681	0.878634	0.945664	39S ribosomal protein L41, mitochondrial-like
101055993	LOC101055993	1	0.766042	0.148644	0.247999	0.10622	0.0203374	0.654198	0.486119	0.836847	transcription factor BTF3-like
101055995	LOC101055995	18	0.104907	0.523536	0.0842068	0.677216	0.818068	0.267086	0.890075	0.218666	putative E3 ubiquitin-protein ligase UNKL-like
101056014	LOC101056014	17	0.222509	0.507865	0.485684	0.652814	0.606822	0.276156	0.346578	0.23178	serine/arginine repetitive matrix protein 2-like
101056032	LOC101056032	3	0.761161	0.404061	0.322099	0.276372	0.0160874	0.177811	0.33105	0.460376	uncharacterized LOC101056032
101056075	LOC101056075	2	-0.11036	-0.0745476	-0.0592702	0.127471	0.631929	0.778504	0.849257	0.725691	non-histone chromosomal protein HMG-17-like
101056089	LOC101056089	4	0.27909	0.0756577	0.0775517	0.106478	0.133309	0.720045	0.74844	0.714667	uncharacterized LOC101056089
101056100	LOC101056100	1	0.183865	-0.288268	-0.226786	-0.483593	0.544182	0.385634	0.542526	0.209252	centrin-4-like
101056141	LOC101056141	19	0.617423	0.722113	0.523244	0.675084	0.0288142	0.0214474	0.103055	0.0396962	uncharacterized LOC101056141
101056186	LOC101056186	14	0.25169	0.36165	0.540114	0.180293	0.538728	0.422052	0.275185	0.796504	uncharacterized LOC101056186
101056200	LOC101056200	8	0.535336	0.280877	0.4893	0.310883	0.0615472	0.348822	0.149735	0.391026	nuclear pore-associated protein 1-like
101056229	LOC101056229	10	0.380898	0.213878	-0.0639076	0.00364325	0.0302693	0.220766	0.76064	0.991973	keratin-associated protein 12-1-like
101056250	LOC101056250	1	-0.349697	-0.0468141	-0.4496	-0.391618	0.267643	0.904674	0.245734	0.346836	sp110 nuclear body protein-like
101095	Zfp282	6	-0.287406	-0.388987	-0.125983	-0.22475	0.0964191	0.0454655	0.54425	0.303431	zinc finger protein 282
101100	Ttll3	6	0.282544	0.0190042	0.316587	0.326441	0.205286	0.946921	0.245783	0.25712	tubulin tyrosine ligase-like family, member 3
101113	Snx21	2	-0.287242	-0.321819	-0.186468	-0.230951	0.129175	0.117448	0.410032	0.344598	sorting nexin family member 21
101118	Tmem168	6	-0.0175219	0.0508708	-0.073458	0.0117137	0.905638	0.745021	0.671257	0.966516	transmembrane protein 168
101122	Rpusd3	6	-0.0517404	0.0864537	0.0537165	-0.106936	0.806829	0.707262	0.845944	0.742219	RNA pseudouridylate synthase domain containing 3
101142	Itfg2	6	0.329297	0.655545	0.689727	0.675878	0.0376487	0.00161472	0.000831628	0.00107671	integrin alpha FG-GAP repeat containing 2
101148	B630005N14Rik	6	0.311788	0.541897	0.547661	0.538856	0.117506	0.0233776	0.0309355	0.0325613	RIKEN cDNA B630005N14 gene
101185	Pot1a	6	-0.09984	0.116913	0.0291806	0.115828	0.648514	0.632687	0.925278	0.740002	protection of telomeres 1A
101187	Parp11	6	0.15494	0.218781	0.138466	0.493408	0.394113	0.274681	0.539979	0.0358139	poly (ADP-ribose) polymerase family, member 11
101197	Zfp956	6	0.267781	0.403483	0.53082	0.571271	0.215722	0.0947324	0.0564052	0.0405124	zinc finger protein 956
101202	Hepacam2	6	0.23163	0.0801056	0.043781	0.0134775	0.157052	0.666274	0.84572	0.967942	HEPACAM family member 2
101206	Tada3	6	-0.379047	-0.196447	-0.222447	-0.267027	0.0451018	0.309317	0.297264	0.237605	transcriptional adaptor 3
101214	Tra2a	6	0.474355	0.769943	0.233729	0.342527	0.118487	0.0304904	0.525584	0.387082	transformer 2 alpha homolog (Drosophila)
101240	Wdr91	6	0.0665462	0.135958	0.262202	0.228142	0.78093	0.600513	0.345587	0.469821	WD repeat domain 91
101314	Brk1	6	0.268105	0.383018	0.334834	0.391206	0.204346	0.102196	0.199027	0.14412	BRICK1, SCAR/WAVE actin-nucleating complex subunit
101320	Dyrk4	6	-0.00380132	0.00551536	-0.136377	-0.0929016	0.975953	0.971323	0.329814	0.576519	dual-specificity tyrosine-(Y)-phosphorylation regulated kinase 4
101351	Eogt	6	0.13067	0.150842	0.233398	0.292559	0.522027	0.508816	0.343779	0.265211	EGF domain-specific O-linked N-acetylglucosamine (GlcNAc) transferase
101358	Fbxl14	6	-0.152782	-0.175364	-0.0893349	-0.0629018	0.520501	0.509733	0.776496	0.888627	F-box and leucine-rich repeat protein 14
101401	Adamts9	6	0.103433	0.0499423	0.156867	0.263725	0.440337	0.749029	0.337024	0.122061	a disintegrin-like and metallopeptidase (reprolysin type) with thrombospondin type 1 motif, 9
101434	Ceacam15	7	0.246929	0.0578964	0.0836463	-0.021961	0.0825607	0.714576	0.628291	0.935426	carcinoembryonic antigen-related cell adhesion molecule 15
101437	Dhx32	7	-0.015897	-0.0279787	-0.166169	-0.187946	0.919771	0.871365	0.340363	0.315678	DEAH (Asp-Glu-Ala-His) box polypeptide 32
101471	Phrf1	7	-0.866539	-0.877979	-0.262216	-0.370012	0.0247873	0.0320195	0.537951	0.425528	PHD and ring finger domains 1
101476	Plekha1	7	-0.230623	-0.264444	0.0418294	0.0292548	0.396922	0.380608	0.915726	0.957175	pleckstrin homology domain containing, family A (phosphoinositide binding specific) member 1
101488143	Hbb-bt	7	1.04851	1.50511	1.05497	1.63211	0.117671	0.0470605	0.192964	0.0516511	hemoglobin, beta adult t chain
101488	Slco2b1	7	-0.996201	-1.21785	-1.10155	-1.14887	0.0138906	0.00785027	0.0157278	0.0123068	solute carrier organic anion transporter family, member 2b1
101489	Ric8	7	0.230822	0.584815	0.507608	0.49288	0.247407	0.0191097	0.049026	0.0536645	resistance to inhibitors of cholinesterase 8 homolog (C. elegans)
101490	Inpp5f	7	-0.259645	-0.233601	-0.375917	-0.270802	0.1379	0.217917	0.0866936	0.220602	inositol polyphosphate-5-phosphatase F
101497	Plekhg2	7	-0.341817	-0.432116	-0.267058	-0.27585	0.147207	0.0960494	0.345506	0.370978	pleckstrin homology domain containing, family G (with RhoGef domain) member 2
101502	Hsd3b7	7	-0.075335	-0.0613411	-0.154781	-0.179928	0.663747	0.755872	0.455499	0.433231	hydroxy-delta-5-steroid dehydrogenase, 3 beta- and steroid delta-isomerase 7
101513	Mob2	7	-0.0122703	0.116824	0.154491	0.243392	0.933523	0.433251	0.343647	0.152864	MOB kinase activator 2
101533	Klk9	7	0.236096	0.0344941	0.103568	-0.102318	0.0760193	0.820943	0.51019	0.579088	kallikrein related-peptidase 9
101540	Prkd2	7	-0.509887	-0.714305	-0.226486	-0.0597499	0.18042	0.0914897	0.636712	0.936879	protein kinase D2
101543	Wtip	7	-0.0989644	0.0951994	0.0213888	0.0675143	0.65899	0.70629	0.947581	0.86847	WT1-interacting protein
101544	Zfp575	7	0.187648	0.220063	0.221247	0.249038	0.105416	0.0820424	0.119927	0.0825083	zinc finger protein 575
101565	Ccp110	7	0.0884674	-0.0890709	0.122046	0.190836	0.693424	0.724274	0.662781	0.5387	centriolar coiled coil protein 110
101568	Vrk3	7	-0.130172	-0.139263	-0.161614	-0.203392	0.346506	0.363788	0.338918	0.25766	vaccinia related kinase 3
101592	Eftud1	7	-0.200022	-0.232063	-0.315489	-0.247742	0.413402	0.392423	0.28969	0.462682	elongation factor Tu GTP binding domain containing 1
101602	AI467606	7	0.414766	0.254566	0.136957	0.331662	0.0731611	0.296102	0.623458	0.245589	expressed sequence AI467606
101604	E430018J23Rik	7	0.0488602	0.542158	0.371673	0.452821	0.869099	0.0791052	0.268099	0.197166	RIKEN cDNA E430018J23 gene
101612	Grwd1	7	-0.106411	0.100638	-0.0988648	0.0501044	0.70262	0.749212	0.784044	0.925721	glutamate-rich WD repeat containing 1
101613	Nlrp6	7	0.127745	0.461592	0.681422	0.770644	0.680377	0.165866	0.0772427	0.0471565	NLR family, pyrin domain containing 6
101631	Pwwp2b	7	-0.359058	-0.22436	-0.328922	-0.118415	0.0154316	0.111131	0.0452758	0.505981	PWWP domain containing 2B
101685	Spty2d1	7	-0.268526	-0.154966	-0.249017	-0.311428	0.391721	0.666941	0.52208	0.473574	SPT2, Suppressor of Ty, domain containing 1 (S. cerevisiae)
101700	Trim68	7	0.42752	0.328849	0.0643302	0.265284	0.0168676	0.0616423	0.752924	0.177487	tripartite motif-containing 68
101706	Numa1	7	-0.96308	-1.11272	-0.758405	-0.767301	0.0251111	0.0196779	0.116339	0.11509	nuclear mitotic apparatus protein 1
101739	Psip1	4	-0.517332	-0.569169	-0.68993	-0.782594	0.048929	0.0456716	0.0310148	0.0156393	PC4 and SFRS1 interacting protein 1
101744	Papl	7	0.339796	0.0845218	0.209495	-0.0220245	0.0193411	0.556754	0.183874	0.930311	iron/zinc purple acid phospatase-like
101772	Ano1	7	-0.693435	-1.0024	-0.993939	-0.904911	0.0491941	0.0160957	0.0220088	0.0338986	anoctamin 1, calcium activated chloride channel
101809	Spred3	7	0.0641775	0.179277	0.12489	0.0303607	0.766343	0.436115	0.633292	0.941947	sprouty-related, EVH1 domain containing 3
101831	C230052I12Rik	7	0.619628	1.0233	0.980578	0.991423	0.0102342	0.000586501	0.000646525	0.000594076	RIKEN cDNA C230052I12 gene
101835	AW146154	7	0.233078	0.583075	0.108976	0.0980287	0.318974	0.0358396	0.721349	0.811876	expressed sequence AW146154
101861	Ints4	7	-0.507087	-0.527943	-0.497873	-0.389501	0.116668	0.129376	0.201905	0.349657	integrator complex subunit 4
101867	Rrp8	7	-0.0473567	0.191725	0.133119	0.114417	0.759727	0.239784	0.464337	0.59882	ribosomal RNA processing 8, methyltransferase, homolog (yeast)
101869	Unc45a	7	-0.316209	-0.220384	-0.371817	-0.367974	0.138866	0.34263	0.156345	0.169211	unc-45 homolog A (C. elegans)
101883	Igflr1	7	0.143545	0.0350867	0.274687	0.198322	0.3075	0.835571	0.122157	0.279558	IGF-like family receptor 1
101943	Sf3b3	8	-0.260564	-0.228064	0.00710262	-0.0319443	0.342254	0.457475	0.986435	0.953528	splicing factor 3b, subunit 3
101966	D8Ertd738e	8	0.301973	0.425901	0.217564	0.278347	0.213377	0.112555	0.464322	0.38994	DNA segment, Chr 8, ERATO Doi 738, expressed
101985	Usb1	8	0.15323	0.281947	0.144134	0.224211	0.523893	0.282884	0.633292	0.501718	U6 snRNA biogenesis 1
101994	Champ1	8	-0.839677	-0.833207	-0.622315	-0.650062	0.0745114	0.0972597	0.259983	0.265211	chromosome alignment maintaining phosphoprotein 1
102022	Ces2a	8	-0.165906	-0.475812	-0.567441	-0.637812	0.621976	0.189896	0.166136	0.127393	carboxylesterase 2A
102032	Smim19	8	0.0163864	-0.0348859	0.0465724	-0.0563331	0.921062	0.846756	0.819139	0.832969	small integral membrane protein 19
102058	Exoc8	8	-0.257613	-0.166277	-0.242256	-0.0475824	0.233047	0.49275	0.356802	0.908822	exocyst complex component 8
102060	Gadd45gip1	8	0.350779	0.476813	0.415441	0.388029	0.106261	0.050342	0.11966	0.148743	growth arrest and DNA-damage-inducible, gamma interacting protein 1
102075	Plekhg4	8	0.302321	0.00868688	0.0550125	-0.0741479	0.128729	0.97321	0.837497	0.830202	pleckstrin homology domain containing, family G (with RhoGef domain) member 4
102093	Phkb	8	0.250769	0.332041	0.422089	0.403478	0.10934	0.0574333	0.0336159	0.0405124	phosphorylase kinase beta
102098	Arhgef18	8	-0.930507	-0.742454	-0.641202	-0.516657	0.00286791	0.0114427	0.0301295	0.0733403	rho/rac guanine nucleotide exchange factor (GEF) 18
102103	Mtus1	8	-1.04813	-1.014	-0.571207	-0.568269	0.0192241	0.0304456	0.235106	0.262303	mitochondrial tumor suppressor 1
102115	Dohh	10	0.265736	0.624949	0.386619	0.503881	0.287714	0.0352818	0.211076	0.113781	deoxyhypusine hydroxylase/monooxygenase
102122	Fam192a	8	-0.151375	-0.000891478	-0.226639	-0.242655	0.341116	0.996592	0.246343	0.238224	family with sequence similarity 192, member A
102124	Enkd1	8	-0.180518	-0.0642013	-0.0895759	-0.244463	0.372349	0.788746	0.736992	0.361665	enkurin domain containing 1
102141	Snx25	8	-0.313406	-0.157205	-0.114816	0.0167561	0.047121	0.332023	0.528524	0.954452	sorting nexin 25
102162	Taf5l	8	-0.0924865	0.153212	-0.0331697	0.0367012	0.508226	0.317491	0.86383	0.889843	TAF5-like RNA polymerase II, p300/CBP-associated factor (PCAF)-associated factor
102182	Prmt10	8	-0.0232145	-0.014217	-0.214058	-0.247933	0.889267	0.941994	0.251695	0.203491	protein arginine methyltransferase 10 (putative)
102193	Zdhhc7	8	-0.562641	-0.234136	-0.0808663	-0.023816	0.00559513	0.179724	0.692271	0.940368	zinc finger, DHHC domain containing 7
102209	Snapc2	8	-0.396518	-0.38765	-0.197043	-0.287623	0.12444	0.164077	0.529607	0.395654	small nuclear RNA activating complex, polypeptide 2
102216272	Ak6	13	0.408783	0.962278	0.48477	0.591971	0.293295	0.0367329	0.307822	0.23926	adenylate kinase isoenzyme 6
102247	Agpat6	8	-0.526872	-0.787521	-0.894536	-0.932133	0.0477483	0.0133419	0.00713076	0.00572658	1-acylglycerol-3-phosphate O-acyltransferase 6 (lysophosphatidic acid acyltransferase, zeta)
102278	Cpne7	8	0.416299	0.355929	0.010643	0.0125798	0.0554986	0.11638	0.973026	0.97729	copine VII
102294	Cyp4v3	8	0.127065	-0.0978637	-0.145723	-0.279954	0.625771	0.741037	0.655123	0.417761	cytochrome P450, family 4, subfamily v, polypeptide 3
102308570	LOC102308570	19	0.497992	0.24517	0.347512	0.0279119	0.0390289	0.316694	0.205814	0.949647	uncharacterized LOC102308570
102323	Dcun1d2	8	-0.316011	-0.227313	-0.365771	-0.417598	0.195521	0.399398	0.222604	0.17816	DCN1, defective in cullin neddylation 1, domain containing 2 (S. cerevisiae)
102334	Ankrd10	8	0.341464	0.38192	0.423518	0.551426	0.127571	0.116395	0.125143	0.0500969	ankyrin repeat domain 10
102339	Cog4	8	0.173954	0.0129986	-0.207298	-0.217891	0.348832	0.957834	0.360881	0.378614	component of oligomeric golgi complex 4
102371	Myzap	9	0.232995	0.104452	0.192913	-0.330198	0.177547	0.592845	0.355723	0.1297	myocardial zonula adherens protein
102414	Clk3	9	0.436773	0.547858	0.44406	0.478964	0.00907439	0.00395311	0.0146888	0.00925724	CDC-like kinase 3
102423	Hinfp	9	0.0672615	0.445638	0.447207	0.33916	0.807992	0.122249	0.167715	0.320233	histone H4 transcription factor
102436	Lars2	9	-0.279759	-0.411063	-0.655714	-0.492831	0.145807	0.058055	0.00965128	0.0435399	leucyl-tRNA synthetase, mitochondrial
102442	Dennd4a	9	-0.82413	-0.767771	-0.43116	-0.470057	0.00823282	0.016383	0.170566	0.14431	DENN/MADD domain containing 4A
102443350	Xndc1	7	-0.269997	-0.285663	-0.169451	0.0735623	0.187173	0.20254	0.499995	0.839736	Xrcc1 N-terminal domain containing 1
102448	Xylb	9	-0.393303	-0.405315	0.173722	0.239332	0.188307	0.215703	0.646911	0.578189	xylulokinase homolog (H. influenzae)
102462	Imp3	9	0.0680894	-0.0343629	0.035163	-0.0109381	0.545391	0.794157	0.815785	0.961478	IMP3, U3 small nucleolar ribonucleoprotein, homolog (yeast)
102465258	Mir6516	11	0.496662	0.851951	1.08121	1.04268	0.356097	0.152223	0.113481	0.128473	microRNA mir-6516
102465895	Mir3535	1	0.346629	0.15918	0.106915	0.276945	0.0600471	0.409974	0.626939	0.215634	microRNA mir-3535
102466255	Mir1291	15	0.782369	0.294433	0.803214	0.100878	0.0433968	0.461073	0.078654	0.880267	microRNA mir-1291
102502	Pls1	9	-0.142726	0.0711372	0.100517	-0.104109	0.791254	0.910547	0.890003	0.916864	plastin 1 (I-isoform)
102545	Cmtm7	9	0.596817	1.18483	1.07559	1.13934	0.223715	0.0394787	0.0852996	0.068115	CKLF-like MARVEL transmembrane domain containing 7
102566	Ano10	9	-0.863962	-0.953468	-0.787882	-0.694332	0.0358003	0.0333892	0.0987831	0.146937	anoctamin 10
102570	Slc22a13	9	0.274038	0.104814	0.105661	0.106642	0.181428	0.653819	0.687385	0.750339	solute carrier family 22 (organic cation transporter), member 13
102580	Alg9	9	0.0080884	0.0664771	-0.0396779	0.0113853	0.970521	0.773488	0.886883	0.978583	asparagine-linked glycosylation 9 (alpha 1,2 mannosyltransferase)
102595	Plekho2	9	-0.186322	0.0770192	0.365855	0.458649	0.548027	0.83424	0.327936	0.247444	pleckstrin homology domain containing, family O member 2
102607	Snx19	9	-0.862821	-0.662368	-0.486049	-0.41438	0.00589529	0.0263882	0.11652	0.185806	sorting nexin 19
102614	Rpp25	9	-0.104221	0.119552	-0.0170557	0.11301	0.786454	0.780883	0.975704	0.868276	ribonuclease P/MRP 25 subunit
102626	Mapkapk3	9	-0.0230345	0.209164	-0.00268643	-0.0486764	0.962018	0.678325	0.997073	0.955897	mitogen-activated protein kinase-activated protein kinase 3
102631508	LOC102631508	10	0.498963	0.16676	0.425833	0.18999	0.283866	0.759693	0.456397	0.816746	uncharacterized LOC102631508
102631730	LOC102631730	11	0.383495	0.224414	0.176517	0.220883	0.00894325	0.0947416	0.232997	0.148513	uncharacterized LOC102631730
102631848	LOC102631848	Y	0.192681	0.0546708	0.106707	-0.0729367	0.407909	0.845408	0.726488	0.866056	Y-linked testis-specific protein 1-like
102631875	LOC102631875	X	-0.510894	-1.07477	-0.120868	-0.190978	0.217425	0.0303973	0.831151	0.786517	uncharacterized LOC102631875
102631912	LOC102631912	12	0.589668	0.910457	0.698	0.70959	0.293356	0.141706	0.308676	0.336112	NADH dehydrogenase [ubiquinone] 1 beta subcomplex subunit 1-like
102631977	LOC102631977	4	-0.00317355	-0.0218192	-0.0185777	0.0789298	0.989323	0.939193	0.955774	0.844408	uncharacterized LOC102631977
102632102	LOC102632102	12	-0.0142934	-0.0255496	0.027802	0.181406	0.968409	0.951335	0.954445	0.727458	zinc finger protein 69-like
102632135	LOC102632135	3	0.199358	0.144416	0.220296	0.285843	0.225053	0.429112	0.272023	0.172358	la-related protein 1B-like
102632156	LOC102632156	14	0.398744	0.393947	0.210918	0.0916535	0.152297	0.193581	0.536839	0.855981	uncharacterized LOC102632156
102632175	Aqp4	18	0.717461	0.54734	1.67419	1.51369	0.256868	0.437525	0.0409671	0.0613812	aquaporin 4
102632213	LOC102632213	3	0.220821	0.193577	-0.0754413	-0.134843	0.165277	0.26443	0.712182	0.550139	leptin receptor gene-related protein-like
102632235	LOC102632235	15	-0.159105	-0.456984	-0.411106	-0.872778	0.6643	0.246086	0.345839	0.056788	uncharacterized LOC102632235
102632285	LOC102632285	7	0.865852	0.217595	0.348772	0.0888315	0.00415823	0.388715	0.215039	0.825104	WD repeat-containing protein 87-like
102632302	LOC102632302	11	0.0442034	-0.0685926	-0.606009	-0.406326	0.833705	0.765312	0.0193929	0.104627	uncharacterized LOC102632302
102632303	LOC102632303	1	0.26878	-0.0361305	0.152558	-0.0163414	0.0328475	0.789299	0.274592	0.943091	uncharacterized LOC102632303
102632351	LOC102632351	2	0.392772	0.366853	0.201859	0.185034	0.162775	0.232064	0.56026	0.66499	putative uncharacterized protein LOC439951 homolog
102632386	LOC102632386	1	0.355592	0.23569	0.209821	0.0599862	0.142955	0.372703	0.474489	0.895036	uncharacterized LOC102632386
102632402	LOC102632402	3	0.344155	0.593541	0.21016	0.508552	0.228068	0.0668656	0.553275	0.162027	60S ribosomal protein L29-like
102632427	LOC102632427	8	0.285542	0.648542	-0.0866216	0.105123	0.282846	0.0384187	0.809421	0.822485	protein FAM136A-like
102632565	LOC102632565	14	-0.206988	-0.0648708	-0.666367	-0.674537	0.288837	0.777043	0.0107629	0.010036	uncharacterized LOC102632565
102632690	LOC102632690	9	0.327651	0.15634	0.33892	-0.0141072	0.0517279	0.369862	0.0912977	0.965567	uncharacterized LOC102632690
102632711	LOC102632711	5	0.141991	0.164635	0.14377	-0.0328291	0.337896	0.315355	0.428731	0.90834	2-acylglycerol O-acyltransferase 2-A-like
102632770	LOC102632770	1	0.297914	0.244986	0.132557	0.0486308	0.122603	0.238603	0.573284	0.892797	ADP-ribosylation factor 1-like
102632778	LOC102632778	10	0.287814	0.546874	0.283152	0.487958	0.263598	0.0625337	0.365909	0.135909	uncharacterized LOC102632778
102632837	LOC102632837	14	0.195049	0.0562173	-0.0117997	-0.117533	0.120809	0.691587	0.948705	0.492487	RING finger protein C14orf164 homolog
102632901	LOC102632901	3	0.370333	0.0417228	0.0560782	-0.0505732	0.0176505	0.793986	0.753807	0.83357	uncharacterized LOC102632901
102632	Acad11	9	-0.54278	-0.767434	-0.705636	-0.772018	0.12675	0.0549505	0.108615	0.0814904	acyl-Coenzyme A dehydrogenase family, member 11
102633050	LOC102633050	19	0.518298	0.753468	0.497055	0.635401	0.198721	0.0934538	0.310061	0.218098	cytochrome b-c1 complex subunit 9-like
102633099	LOC102633099	1	0.405112	0.011979	0.196482	0.116233	0.0526141	0.963232	0.411081	0.70821	uncharacterized LOC102633099
102633149	LOC102633149	16	0.336112	0.639799	0.304252	0.183331	0.233082	0.0491784	0.375054	0.673116	uncharacterized LOC102633149
102633151	LOC102633151	9	0.0891607	0.0439298	0.0285491	0.000251685	0.454216	0.75116	0.863492	0.999142	uncharacterized LOC102633151
102633165	LOC102633165	7	0.0157613	-0.122699	-0.0891264	-0.133384	0.904766	0.35428	0.548981	0.409582	uncharacterized LOC102633165
102633266	LOC102633266	14	0.223614	0.325303	0.358825	0.300025	0.409779	0.276305	0.278067	0.413999	uncharacterized LOC102633266
102633345	LOC102633345	14	-0.206699	-0.204094	-0.20068	-0.255063	0.400038	0.456821	0.508516	0.447884	period circadian protein homolog 2-like
102633384	LOC102633384	13	0.267803	0.141452	0.23115	0.195375	0.0518563	0.320138	0.15164	0.240614	uncharacterized LOC102633384
102633446	LOC102633446	7	0.153674	0.276047	0.0559278	-0.205566	0.595616	0.380171	0.889986	0.63032	uncharacterized LOC102633446
102633458	LOC102633458	14	0.151172	-0.0958183	-0.127323	-0.0823449	0.400038	0.641805	0.569771	0.788415	putative uncharacterized protein C3orf49-like
102633612	LOC102633612	15	0.300743	1.13781	2.15736	1.35708	0.654379	0.117442	0.0134712	0.104733	helicase SRCAP-like
102633627	LOC102633627	17	0.585205	0.854358	0.406835	0.447277	0.181428	0.0805999	0.44467	0.453234	tropomyosin alpha-4 chain-like
102633652	LOC102633652	6	0.228595	0.802531	0.713042	0.614862	0.563884	0.0699451	0.145104	0.220723	arginine/serine-rich protein 45-like
102633679	LOC102633679	7	0.0507646	-0.0723063	0.0915595	-0.138387	0.8197	0.767863	0.739997	0.666985	adenylate cyclase, terminal-differentiation specific-like
102633750	LOC102633750	2	0.280933	0.479665	0.482868	0.230999	0.40512	0.197477	0.243598	0.653852	zinc finger protein 14-like
102633765	LOC102633765	4	-0.268336	-0.117953	0.256252	0.699389	0.260323	0.666527	0.377277	0.0248518	uncharacterized LOC102633765
102633852	LOC102633852	15	-0.996939	-0.950617	-0.639004	-0.866173	0.0411258	0.0635424	0.247041	0.129658	complement component C6-like
102633916	LOC102633916	12	0.0878716	0.102362	-0.0130518	-0.108412	0.605977	0.589837	0.958876	0.673863	uncharacterized LOC102633916
102633979	LOC102633979	10	0.182104	0.172491	-0.0183601	0.00289825	0.163094	0.225872	0.922237	0.992119	uncharacterized LOC102633979
102634072	LOC102634072	5	-0.184977	-0.221062	-0.246663	-0.177957	0.274098	0.235342	0.236656	0.439816	spidroin-2-like
102634085	LOC102634085	1	-0.0600558	0.232006	0.00812804	-0.00206812	0.877367	0.568474	0.988125	0.997824	uncharacterized LOC102634085
102634092	LOC102634092	17	0.137181	0.135884	0.0714689	0.155871	0.549248	0.597502	0.815873	0.651924	uncharacterized LOC102634092
102634135	LOC102634135	4	0.48585	0.265608	0.0436288	0.107107	0.0121362	0.137617	0.845995	0.667358	60S acidic ribosomal protein P1-like
102634168	LOC102634168	17	0.0687726	0.341381	0.254734	0.263355	0.86378	0.406967	0.5828	0.638583	uncharacterized LOC102634168
102634180	LOC102634180	7	-0.397135	0.257141	-0.0836993	0.0427578	0.388603	0.624893	0.899438	0.963914	uncharacterized LOC102634180
102634225	LOC102634225	5	0.665679	0.240741	0.0962428	0.0719433	0.00368369	0.198708	0.658678	0.809617	uncharacterized LOC102634225
102634296	LOC102634296	X	0.0666966	0.142681	0.0284484	0.175513	0.681515	0.417058	0.900744	0.412036	uncharacterized LOC102634296
102634333	LOC102634333	3	0.321947	0.216476	0.163056	-0.0914934	0.0271365	0.132125	0.305317	0.643646	uncharacterized LOC102634333
102634348	LOC102634348	6	0.468326	0.106978	0.188113	0.114446	0.00494188	0.452806	0.231886	0.526792	28S ribosomal protein S21, mitochondrial-like
102634412	LOC102634412	12	0.653905	0.753141	0.19202	0.350266	0.0121709	0.00886974	0.474462	0.212277	uncharacterized LOC102634412
102634437	LOC102634437	4	0.0437776	0.157908	0.0152903	0.136302	0.837224	0.477272	0.959571	0.652639	14-3-3 protein theta-like
102634439	LOC102634439	2	-0.163656	0.456435	0.202018	0.369735	0.52575	0.107941	0.52407	0.264998	uncharacterized LOC102634439
102634490	LOC102634490	7	0.429309	0.174013	0.223877	0.126505	0.0190266	0.323014	0.252704	0.585608	uncharacterized LOC102634490
102634709	LOC102634709	15	0.870269	1.3567	0.617815	0.815095	0.0801469	0.0214474	0.287295	0.18069	40S ribosomal protein S14-like
102634736	LOC102634736	7	1.03715	0.183285	0.62667	-0.311666	0.0188452	0.678454	0.188367	0.574767	uncharacterized LOC102634736
102634770	LOC102634770	8	0.0602437	0.25678	0.262486	0.578407	0.85356	0.446157	0.480058	0.132374	uncharacterized LOC102634770
102634852	LOC102634852	4	0.363124	0.0644289	0.240093	-0.0406762	0.0597225	0.762517	0.279236	0.906838	uncharacterized LOC102634852
102635005	LOC102635005	13	0.460684	-0.197186	0.405691	0.297174	0.308432	0.706393	0.466094	0.669731	uncharacterized LOC102635005
102635043	LOC102635043	6	0.358249	0.131588	0.11334	-0.361484	0.275691	0.731028	0.7979	0.417299	uncharacterized LOC102635043
102635049	LOC102635049	7	0.80223	0.329373	-0.165093	0.454659	0.135529	0.583253	0.817226	0.546716	uncharacterized LOC102635049
102635073	LOC102635073	7	0.166812	0.120219	0.237132	0.166195	0.300905	0.509733	0.233696	0.453234	uncharacterized LOC102635073
102635133	LOC102635133	10	-0.0578101	0.412796	0.157205	0.626371	0.877315	0.276156	0.727611	0.152755	uncharacterized LOC102635133
102635184	LOC102635184	13	0.505272	0.0870633	0.207226	0.113059	0.0120002	0.652325	0.31194	0.660597	uncharacterized LOC102635184
102635190	LOC102635190	6	0.0597322	-0.0602372	-0.0534784	0.0372005	0.649368	0.683657	0.753336	0.876985	uncharacterized LOC102635190
102635218	LOC102635218	Y	-0.0728822	0.122402	0.0393771	0.225905	0.697429	0.552317	0.877919	0.345886	Y-linked testis-specific protein 1-like
102635275	LOC102635275	4	0.353744	0.495992	0.185025	0.0495719	0.0743363	0.0294647	0.425029	0.890791	serine/arginine repetitive matrix protein 1-like
102635358	LOC102635358	19	0.424155	-0.17871	0.101029	-0.451064	0.305155	0.709374	0.861426	0.421912	uncharacterized LOC102635358
102635467	LOC102635467	4	0.463407	0.195842	0.234732	0.214482	0.0215604	0.316968	0.277512	0.360184	uncharacterized LOC102635467
102635496	LOC102635496	2	0.394554	0.179286	0.190462	0.060518	0.00936874	0.191867	0.216012	0.77191	MAM and LDL-receptor class A domain-containing protein C10orf112-like
102635561	LOC102635561	11	0.16201	0.560012	0.239281	0.443282	0.623689	0.117834	0.5512	0.292365	uncharacterized LOC102635561
102635566	LOC102635566	5	0.411856	0.132326	0.493104	0.344993	0.450645	0.839884	0.461334	0.684408	uncharacterized LOC102635566
102635628	LOC102635628	7	0.17675	0.118898	0.0964637	0.0159155	0.200302	0.437641	0.573512	0.95378	ankyrin repeat domain-containing protein 26-like
102635638	LOC102635638	9	0.0609546	-0.137313	-0.187282	-0.187839	0.730556	0.472254	0.367237	0.417209	uncharacterized LOC102635638
102635739	LOC102635739	16	0.43594	0.224941	0.128573	0.153385	0.0219138	0.222637	0.535902	0.515345	uncharacterized LOC102635739
102635760	LOC102635760	X	0.585638	0.638085	0.626764	0.593138	0.0110106	0.0107337	0.0138593	0.0185907	coiled-coil-helix-coiled-coil-helix domain-containing protein 5-like
102635943	LOC102635943	1	0.253851	0.288595	-0.126479	-0.124732	0.158418	0.141067	0.568365	0.643995	uncharacterized LOC102635943
102635990	LOC102635990	10	0.409499	0.138709	0.181861	0.072104	0.00755487	0.307354	0.231	0.714044	uncharacterized LOC102635990
102636082	LOC102636082	1	0.177423	0.00668902	-0.00947383	0.00124826	0.211237	0.971668	0.964416	0.99722	uncharacterized LOC102636082
102636185	LOC102636185	11	-0.346852	-0.281134	0.142341	-0.159952	0.390521	0.537614	0.793108	0.82226	uncharacterized LOC102636185
102636216	LOC102636216	1	0.396137	0.846308	0.811384	0.677723	0.242879	0.0354876	0.0620831	0.116976	40S ribosomal protein S8-like
102636299	LOC102636299	5	0.356796	0.418996	0.236794	-0.0672386	0.406401	0.378851	0.66892	0.937398	small ubiquitin-related modifier 2-like
102636309	LOC102636309	2	0.255004	-0.0470626	-0.120297	-0.0271512	0.515396	0.923662	0.819573	0.974112	uncharacterized LOC102636309
102636313	LOC102636313	4	0.0153288	0.551505	-0.199631	0.160061	0.972169	0.206239	0.695842	0.81826	uncharacterized LOC102636313
102636398	LOC102636398	7	0.393569	-0.0498434	0.129435	-0.168676	0.227956	0.901872	0.764702	0.753776	uncharacterized LOC102636398
102636451	LOC102636451	10	0.22487	0.0226539	0.234925	-0.0227235	0.171022	0.910547	0.240732	0.944236	uncharacterized LOC102636451
102636513	LOC102636513	11	-0.197738	0.0429646	-0.12482	-0.00717769	0.199905	0.81486	0.511087	0.982084	serine/arginine repetitive matrix protein 1-like
102636554	LOC102636554	1	0.142391	0.0517196	0.158653	0.100913	0.210913	0.692796	0.254623	0.531494	uncharacterized LOC102636554
102636566	LOC102636566	17	0.108961	0.350726	0.087588	0.382199	0.623382	0.142674	0.76064	0.167309	zinc finger protein 564-like
102636579	LOC102636579	7	0.292274	0.107456	0.124636	0.130595	0.0647946	0.52558	0.501115	0.542427	non-histone chromosomal protein HMG-17-like
102636661	LOC102636661	15	1.61455	1.05835	1.04307	0.704369	0.0164712	0.101185	0.150676	0.35744	protein transport protein Sec61 subunit beta-like
102636734	LOC102636734	16	0.503012	1.43435	0.57092	1.3047	0.407254	0.0431876	0.441946	0.0911782	protein FAM60A-like
102636769	LOC102636769	2	0.473347	0.11942	0.333717	0.0220673	0.067121	0.672479	0.267327	0.96538	lipocalin-15-like
102636896	LOC102636896	19	0.104743	0.222185	-0.0499399	-0.0439933	0.677013	0.414126	0.88575	0.928222	uncharacterized LOC102636896
102636921	LOC102636921	2	0.390458	0.314652	0.426315	0.244663	0.0401551	0.106232	0.0588667	0.283203	cystatin-related protein 1-like
102636987	LOC102636987	11	0.345459	-0.237394	0.119706	-0.288606	0.137938	0.348465	0.68451	0.336988	uncharacterized LOC102636987
102636989	LOC102636989	7	0.515058	0.210526	0.271037	0.257838	0.00424393	0.161061	0.115397	0.136243	actin-12-like
102637189	LOC102637189	1	0.197573	0.209068	0.0197006	-0.00712645	0.229717	0.247711	0.935183	0.983616	uncharacterized LOC102637189
102637192	LOC102637192	16	0.26634	0.220695	0.102727	0.0682051	0.0843168	0.177242	0.579162	0.787581	keratin-associated protein 20-2-like
102637259	LOC102637259	13	0.529455	-0.111687	0.0685211	-0.0381071	0.0357686	0.673189	0.827566	0.933628	flocculation protein FLO11-like
102637317	LOC102637317	18	0.0190176	-0.142401	0.112596	-0.000500374	0.923144	0.477906	0.618335	0.998956	serine/arginine repetitive matrix protein 1-like
102637348	LOC102637348	10	0.0738631	0.0952995	-0.00103114	0.284176	0.746803	0.707486	0.997573	0.323975	uncharacterized LOC102637348
102637366	LOC102637366	13	0.192785	0.00669184	0.101199	-0.11079	0.349683	0.980395	0.705651	0.742746	uncharacterized LOC102637366
102637403	LOC102637403	8	0.113049	0.479926	-0.0541175	0.0974407	0.484652	0.017673	0.802405	0.701257	putative uncharacterized protein ENSP00000383309-like
102637488	LOC102637488	11	-0.633403	0.0273945	-0.201847	-0.139862	0.115941	0.957834	0.690489	0.842958	uncharacterized LOC102637488
102637492	LOC102637492	5	0.375363	0.246258	0.276032	0.368453	0.193604	0.441691	0.432646	0.328249	uncharacterized LOC102637492
102637572	LOC102637572	7	-0.141843	-0.298289	0.201308	-0.60715	0.771041	0.572849	0.742852	0.319291	optic atrophy 3 protein homolog
102637577	LOC102637577	4	0.791293	0.69762	0.502899	0.132482	0.0036615	0.00870959	0.0534116	0.669257	uncharacterized LOC102637577
102637591	LOC102637591	14	0.127329	0.18354	0.300096	0.0260542	0.592071	0.481936	0.28972	0.95545	uncharacterized LOC102637591
102637736	LOC102637736	14	0.540849	0.349952	0.33467	0.334152	0.01469	0.0977144	0.156765	0.16601	uncharacterized LOC102637736
102637749	LOC102637749	17	0.425053	0.526788	0.170789	0.342804	0.0658277	0.0408176	0.530698	0.224128	40S ribosomal protein S2-like
102637783	LOC102637783	2	-0.0949056	-0.300207	-0.667709	-0.239367	0.741244	0.325765	0.0605223	0.545366	putative uncharacterized protein C10orf113-like
102637796	LOC102637796	19	0.100034	0.0246011	-0.426496	0.0746429	0.858621	0.971625	0.505976	0.942857	uncharacterized LOC102637796
102637808	LOC102637808	13	0.475725	0.401975	0.174104	0.0588263	0.00805632	0.0241607	0.326648	0.81826	low-density lipoprotein receptor class A domain-containing protein 1-like
102637816	LOC102637816	11	-0.626678	0.120767	-0.168685	0.7416	0.211338	0.840712	0.801724	0.252051	uncharacterized LOC102637816
102637837	LOC102637837	11	-0.0460347	0.258194	0.418728	0.198488	0.894638	0.465581	0.278292	0.688204	uncharacterized LOC102637837
102637887	LOC102637887	5	0.301293	0.226435	0.150785	-0.090133	0.0949468	0.238465	0.481977	0.753828	uncharacterized LOC102637887
102637899	LOC102637899	8	0.593012	0.0305651	0.337093	-0.0123739	0.10222	0.946197	0.434159	0.986667	uncharacterized LOC102637899
102637907	LOC102637907	2	0.336048	0.236762	0.276785	-0.00617877	0.284042	0.502968	0.47272	0.993259	uncharacterized LOC102637907
102637912	LOC102637912	17	-0.227728	-0.315212	0.151908	-0.399175	0.459337	0.353356	0.701774	0.321027	sperm motility kinase W-like
102637942	LOC102637942	2	0.0912593	0.0610567	0.312701	0.74176	0.786454	0.874618	0.424898	0.0689714	uncharacterized LOC102637942
102637973	LOC102637973	2	0.480018	0.0933657	0.199989	-0.0792065	0.0097595	0.592394	0.284195	0.753776	putative UDP-GlcNAc:betaGal beta-1,3-N-acetylglucosaminyltransferase LOC402377-like
102638012	LOC102638012	16	0.0949263	0.0964351	0.45592	0.231819	0.637858	0.670793	0.0712537	0.376725	protein Bop-like
102638043	LOC102638043	15	-0.0309844	0.382607	0.107648	0.791164	0.949772	0.444471	0.863509	0.166953	uncharacterized LOC102638043
102638084	LOC102638084	1	-0.012765	-0.0336964	-0.270773	0.222428	0.98398	0.965424	0.722108	0.829901	putative uncharacterized protein encoded by MAPKAPK5-AS1-like
102638183	LOC102638183	4	0.447348	0.183415	0.129208	0.117464	0.0164378	0.299952	0.515258	0.624687	small nuclear ribonucleoprotein F-like
102638268	LOC102638268	13	0.540873	0.28112	0.305513	0.00278613	0.00939196	0.135935	0.152747	0.994498	spermatogenesis-associated protein 31D1-like
102638410	LOC102638410	12	-0.692892	-0.644972	-0.496727	-0.660841	0.154895	0.224159	0.396752	0.291789	uncharacterized LOC102638410
102638454	LOC102638454	4	0.024054	-0.0657591	0.0639803	0.148871	0.860741	0.651918	0.695952	0.37665	uncharacterized LOC102638454
102638466	LOC102638466	1	0.159265	0.453656	0.140984	-0.034323	0.414348	0.0455621	0.561957	0.929389	uncharacterized LOC102638466
102638502	LOC102638502	8	0.310212	-0.0343243	-0.0422079	-0.121658	0.0553505	0.851601	0.840644	0.582252	uncharacterized LOC102638502
102638515	LOC102638515	2	0.138932	0.25835	0.269825	0.0275246	0.530811	0.28578	0.313374	0.949806	serine/arginine repetitive matrix protein 2-like
102638573	LOC102638573	X	0.276186	0.23932	0.2233	0.089105	0.0729213	0.13975	0.218054	0.700637	protein DDX26B-like
102638670	LOC102638670	4	0.321025	0.0203032	0.321564	0.0580089	0.403015	0.967933	0.497303	0.940084	uncharacterized LOC102638670
102638754	LOC102638754	13	-0.0165323	-0.0703721	0.215716	-0.392103	0.961145	0.848549	0.572691	0.329516	synaptonemal complex protein 2-like
102638773	LOC102638773	1	0.295764	-0.0844018	0.239273	0.108971	0.224767	0.767214	0.421318	0.794821	uncharacterized LOC102638773
102638785	LOC102638785	18	0.342769	0.431435	0.221508	0.347051	0.101497	0.062437	0.370053	0.180823	40S ribosomal protein S25-like
102638789	LOC102638789	19	-0.0120974	-0.152888	-0.28068	-0.00694104	0.943419	0.377224	0.151077	0.983231	prostatic steroid-binding protein C1-like
102638797	LOC102638797	13	0.361069	0.0649362	0.370283	0.0470308	0.0261203	0.697664	0.0476531	0.86064	uncharacterized LOC102638797
102638837	LOC102638837	8	0.457622	0.263401	0.306168	0.153705	0.00872424	0.0978547	0.0914524	0.425957	transducin-like enhancer protein 2-like
102638850	LOC102638850	16	1.00107	1.22615	1.0178	0.939039	0.048442	0.0306461	0.0911071	0.118841	40S ribosomal protein S21-like
102638882	LOC102638882	15	0.0477558	0.185913	0.163366	0.158964	0.808025	0.363719	0.472049	0.54854	WD repeat-containing protein KIAA1875-like
102638925	LOC102638925	16	-0.289011	0.218012	0.1963	0.212672	0.445407	0.613697	0.687321	0.726962	uncharacterized LOC102638925
102638985	LOC102638985	13	0.0619639	-0.000607089	-0.0107368	-0.0403168	0.622937	0.997046	0.95397	0.859674	sperm motility kinase X-like
102638986	LOC102638986	1	0.325494	0.13439	0.267586	0.0352131	0.149778	0.596191	0.325464	0.936879	sine oculis-binding protein homolog
102639117	LOC102639117	19	0.115484	0.040266	0.0968684	0.011513	0.234058	0.719951	0.413803	0.952353	secretoglobin family 2A member 2-like
102639127	LOC102639127	1	0.314516	0.201096	-0.13017	0.207635	0.149393	0.399604	0.63306	0.488106	zinc finger protein 330-like
102639143	LOC102639143	2	0.0659654	0.340077	0.160966	0.2437	0.843414	0.320484	0.687321	0.59075	uncharacterized LOC102639143
102639170	LOC102639170	14	-0.676519	-0.334567	-1.11468	-0.734555	0.057173	0.366616	0.0127434	0.0851897	protein CDV3-like
102639173	LOC102639173	7	0.0947588	0.0821012	0.184173	0.120067	0.638177	0.719699	0.446203	0.699693	uncharacterized LOC102639173
102639220	LOC102639220	18	0.264562	0.521131	0.191605	0.379513	0.354522	0.102401	0.593694	0.3114	60S ribosomal protein L24-like
102639227	LOC102639227	X	0.518046	0.0872612	0.0994297	0.217912	0.0304683	0.727724	0.724949	0.464382	uncharacterized LOC102639227
102639251	LOC102639251	9	0.589924	0.10967	0.235405	-0.0284197	0.00720694	0.582914	0.272338	0.934921	zinc finger protein 660-like
102639495	LOC102639495	5	1.2528	0.229268	0.379429	0.0358332	0.0113758	0.626831	0.453855	0.966641	zygote arrest protein 1-like
102639543	LOC102639543	1	0.154953	0.102705	0.491438	0.97009	0.681298	0.81486	0.273714	0.0407619	pyrin domain-containing protein 3-like
102639613	LOC102639613	17	0.0734362	0.268986	0.571038	0.343261	0.841336	0.481082	0.177452	0.465057	uncharacterized LOC102639613
102639645	LOC102639645	14	0.825173	0.303974	0.33423	0.194456	0.0022686	0.153384	0.16475	0.465455	uncharacterized LOC102639645
102639802	LOC102639802	16	1.22821	1.57717	1.26416	1.36877	0.0258544	0.0126412	0.0464071	0.0317018	butyrophilin-like protein 2-like
102639811	LOC102639811	17	0.469023	0.52624	0.0109396	0.170812	0.100753	0.0902841	0.979822	0.694937	28S ribosomal protein S21, mitochondrial-like
102639847	LOC102639847	8	0.215037	0.13876	0.227676	0.0833491	0.399253	0.634366	0.466993	0.859815	uncharacterized LOC102639847
102639870	LOC102639870	8	0.244277	0.261419	-0.0466969	0.198328	0.406801	0.425003	0.91352	0.659858	heterogeneous nuclear ribonucleoprotein C-like 1-like
102639915	LOC102639915	16	0.199903	0.517554	0.25977	0.0143904	0.479742	0.0997827	0.452529	0.980626	60S ribosomal protein L29-like
102639950	LOC102639950	13	0.250071	0.085758	0.101721	0.0773556	0.0543894	0.533702	0.499868	0.683938	uncharacterized LOC102639950
102639981	LOC102639981	11	1.04988	-0.0568362	0.0372346	-0.402524	0.0693788	0.936266	0.9638	0.625358	uncharacterized LOC102639981
102640004	LOC102640004	5	0.313593	0.123645	0.103888	0.129567	0.0333612	0.405457	0.5317	0.487168	uncharacterized LOC102640004
102640021	LOC102640021	16	0.340164	0.271415	0.189189	0.0022935	0.128959	0.261356	0.483333	0.996896	uncharacterized LOC102640021
102640028	LOC102640028	9	0.162906	-0.00783432	-0.144167	-0.256125	0.42854	0.977165	0.573816	0.344532	uncharacterized LOC102640028
102640040	LOC102640040	11	0.402332	0.407255	0.365434	-0.083072	0.0669253	0.0823016	0.159974	0.821242	small ubiquitin-related modifier 2-like
102640118	LOC102640118	4	-0.0629217	0.0671335	-0.0441267	-0.0988595	0.813893	0.82299	0.903158	0.822859	uncharacterized LOC102640118
102640171	LOC102640171	7	1.30264	1.26318	1.54509	1.64999	0.0469951	0.0678843	0.0498116	0.0363183	tripartite motif-containing protein 30A-like
102640226	LOC102640226	12	0.131512	0.527184	0.476089	0.483514	0.689	0.134445	0.226818	0.24135	DNA-directed RNA polymerases I, II, and III subunit RPABC3-like
102640399	LOC102640399	7	1.02465	0.433154	0.971074	0.307701	0.0545929	0.43756	0.123674	0.695879	uncharacterized LOC102640399
102640457	LOC102640457	16	0.240437	0.211135	0.153215	0.0101547	0.161732	0.25892	0.463109	0.977618	zinc finger protein Rlf-like
102640468	LOC102640468	X	0.079863	0.311915	-0.0674871	0.0768977	0.703699	0.164693	0.805413	0.831418	splicing factor U2AF 65 kDa subunit-like
102640495	LOC102640495	17	0.0551873	-0.17821	-0.154503	-0.0553502	0.705706	0.252635	0.369679	0.824683	transmembrane protein 217-like
102640588	LOC102640588	11	1.16774	0.334607	0.579983	0.260887	0.00359113	0.305398	0.121051	0.536285	uncharacterized LOC102640588
102640615	LOC102640615	13	0.744906	0.915328	0.76625	0.847817	0.0468761	0.0292095	0.0846511	0.057153	non-histone chromosomal protein HMG-17-like
102640773	LOC102640773	8	-0.0956344	0.0392278	-0.0793684	0.0962262	0.660226	0.878857	0.77925	0.791643	uncharacterized LOC102640773
102640775	LOC102640775	14	0.0986793	0.309016	0.314993	0.202753	0.720509	0.293654	0.333145	0.606769	cyclin-dependent kinases regulatory subunit 1-like
102640779	LOC102640779	11	-0.381635	0.00772996	0.340288	0.643634	0.099885	0.979096	0.220128	0.0280568	uncharacterized LOC102640779
102640809	LOC102640809	14	0.417752	0.246683	0.170494	0.017089	0.108904	0.379813	0.591224	0.974951	uncharacterized LOC102640809
102640868	LOC102640868	X	0.212482	0.0539674	0.065324	0.0845949	0.293181	0.823373	0.811322	0.812115	putative uncharacterized protein CXorf58-like
102640920	LOC102640920	5	0.371388	0.579611	0.527538	0.904348	0.362993	0.198861	0.28969	0.0827166	transmembrane protein PVRIG-like
102644	Oaf	9	-0.363765	-0.40835	-0.630567	-0.6648	0.099076	0.088645	0.0245285	0.0180692	OAF homolog (Drosophila)
102657	Cd276	9	-0.328033	-0.380757	-0.378127	-0.16921	0.210096	0.185536	0.238772	0.674739	CD276 antigen
102680	Slc6a20a	9	0.190423	-0.0771831	-0.153413	-0.12343	0.239831	0.678835	0.438677	0.605433	solute carrier family 6 (neurotransmitter transporter), member 20A
102693	Phldb1	9	0.080598	-0.138388	-0.0159059	0.00389426	0.455368	0.24275	0.918849	0.986291	pleckstrin homology-like domain, family B, member 1
102747	Lrrc49	9	0.177428	-0.0173681	0.0495528	0.327313	0.370089	0.945813	0.857586	0.197166	leucine rich repeat containing 49
102774	Bbs4	9	0.0465822	0.292939	-0.0339961	-0.103683	0.848395	0.239807	0.917949	0.788481	Bardet-Biedl syndrome 4 (human)
102791	Tcta	9	0.377339	0.794051	0.57513	0.579331	0.257338	0.0419003	0.165332	0.172782	T cell leukemia translocation altered gene
102857	Slc6a8	X	-0.911045	-0.660336	0.0812706	0.111183	0.062391	0.195881	0.903405	0.899869	solute carrier family 6 (neurotransmitter transporter, creatine), member 8
102866	Pls3	X	-1.11427	-1.46803	-1.57812	-1.45487	0.0347687	0.0160313	0.0137226	0.0211311	plastin 3 (T-isoform)
102871	D330045A20Rik	X	0.248448	0.0653495	0.0274804	0.145399	0.112258	0.711	0.900486	0.494173	RIKEN cDNA D330045A20 gene
102920	Cenpi	X	0.588998	0.661053	0.459868	0.578605	0.0910748	0.0805291	0.264559	0.17754	centromere protein I
102941	B630019K06Rik	X	-0.586312	-0.709733	-0.371924	-0.401971	0.0252003	0.0160617	0.197129	0.176012	novel protein similar to F-box and leucine-rich repeat protein 17 (Fbxl17)
102954	Nudt10	X	0.0403095	0.0664295	-0.0443781	0.190276	0.882488	0.824593	0.902548	0.607035	nudix (nucleoside diphosphate linked moiety X)-type motif 10
102991	AU022751	X	0.0170889	-0.0179905	0.0198982	-0.0963597	0.90371	0.910099	0.915378	0.613935	expressed sequence AU022751
103012	Firre	X	-0.152417	0.219382	0.834942	0.884111	0.617013	0.514656	0.0317823	0.023637	functional intergenic repeating RNA element
103080	2010-09-01	10	0.31081	0.375448	0.0484024	-0.0216026	0.286887	0.242547	0.909468	0.972033	septin 10
103098	Slc6a15	10	0.338004	0.0113288	0.147778	-0.0504533	0.00770517	0.930964	0.240348	0.767627	solute carrier family 6 (neurotransmitter transporter), member 15
103135	Pan2	10	-0.603611	-0.436953	-0.0309038	-0.126253	0.0260252	0.104225	0.930574	0.751021	PAN2 polyA specific ribonuclease subunit homolog (S. cerevisiae)
103136	Pwp1	10	0.280896	0.574334	0.544085	0.588982	0.0536057	0.00268369	0.00364614	0.00196694	PWP1 homolog (S. cerevisiae)
103140	Gstt3	10	-0.110163	-0.0752431	0.0674445	-0.0457241	0.746817	0.848533	0.884506	0.944271	glutathione S-transferase, theta 3
103142	Rdh9	10	-0.955747	-1.05169	-1.56966	-1.80666	0.0137492	0.0129992	0.000808625	0.000250645	retinol dehydrogenase 9
103149	Upb1	10	0.233801	0.0907988	0.0382179	-0.0706114	0.129718	0.597264	0.855925	0.783687	ureidopropionase, beta
103161	Apof	10	-0.203902	-0.262612	-0.386161	-0.399516	0.068035	0.0367329	0.00690037	0.00575543	apolipoprotein F
103172	Chchd10	10	-0.17639	-0.152693	-0.207523	-0.300192	0.135706	0.232638	0.152747	0.0445006	coiled-coil-helix-coiled-coil-helix domain containing 10
103175	D630029K05Rik	10	0.268664	0.051012	0.111746	0.0984449	0.0434108	0.719918	0.458837	0.5808	RIKEN cDNA D630029K05 gene
103199	Fig4	10	-0.155113	-0.16783	-0.412438	-0.34896	0.328836	0.34045	0.0452917	0.0853269	FIG4 homolog (S. cerevisiae)
103213	Traf3ip2	10	-0.111022	-0.460399	-0.323794	-0.30139	0.592413	0.049638	0.198428	0.252051	TRAF3 interacting protein 2
103220	BC030307	10	0.0582503	0.258491	0.236335	0.294635	0.70532	0.117827	0.200624	0.120552	cDNA sequence BC030307
103236	Csnk1g2	10	-0.127257	-0.205105	-0.121825	-0.0428916	0.400765	0.219378	0.515776	0.879554	casein kinase 1, gamma 2
103266	Tmem263	10	0.105687	0.221143	-0.0857444	-0.115023	0.523415	0.221889	0.685133	0.64437	transmembrane protein 263
103268	Cep57l1	10	0.297663	0.399028	-0.0296022	0.000386894	0.122762	0.0633969	0.914463	0.999142	centrosomal protein 57-like 1
103284	Zc3h10	10	-0.267662	-0.187208	-0.166747	-0.087855	0.0631262	0.213154	0.316038	0.677808	zinc finger CCCH type containing 10
103406	Zfr2	10	0.255395	0.174544	0.127173	0.0485963	0.186276	0.412996	0.597859	0.894234	zinc finger RNA binding protein 2
103425	Ncln	10	-0.435944	-0.514079	-0.209381	-0.0896527	0.171995	0.140376	0.597859	0.879471	nicalin homolog (zebrafish)
103466	Nt5dc3	10	-0.708053	-0.679762	-0.355296	-0.405333	0.0585949	0.086158	0.409381	0.390547	5'-nucleotidase domain containing 3
103468	Nup107	10	-0.0353236	-0.267503	0.0918786	-0.125856	0.861877	0.196888	0.70598	0.662015	nucleoporin 107
103511	Fam26e	10	0.0778024	0.644621	-0.0352756	0.123359	0.861299	0.155981	0.95457	0.873141	family with sequence similarity 26, member E
103534	Mgat4b	11	-0.576972	-0.390509	-0.0861275	-0.123314	0.0092855	0.0603638	0.715797	0.658165	mannoside acetylglucosaminyltransferase 4, isoenzyme B
103537	Mbtd1	11	0.167022	0.315863	0.115364	0.0612561	0.504225	0.248213	0.721863	0.896863	mbt domain containing 1
103551	E130012A19Rik	11	-0.0717192	-0.230982	-0.439035	-0.441947	0.681515	0.218132	0.04595	0.0437283	RIKEN cDNA E130012A19 gene
103554	Psme4	11	-0.82929	-0.956553	-0.682489	-0.611582	0.0235213	0.0185465	0.0969027	0.137276	proteasome (prosome, macropain) activator subunit 4
103573	Xpo1	11	0.0654404	-0.148591	-0.332285	-0.1717	0.722387	0.455346	0.137879	0.488995	exportin 1, CRM1 homolog (yeast)
103583	Fbxw11	11	-0.201132	0.0287823	-0.00662693	0.151453	0.165273	0.867936	0.976058	0.437594	F-box and WD-40 domain protein 11
103655	Sec14l4	11	-0.589614	-0.590068	-0.349623	-0.308194	0.0237014	0.0321787	0.219181	0.306425	SEC14-like 4 (S. cerevisiae)
103677	Smg6	11	-0.539176	-0.651078	-0.295331	-0.132176	0.161732	0.122628	0.53184	0.848536	Smg-6 homolog, nonsense mediated mRNA decay factor (C. elegans)
103694	Tmed4	11	0.240571	0.260756	0.275154	0.22587	0.0376087	0.0373766	0.0452237	0.094903	transmembrane emp24 protein transport domain containing 4
103710	Slc35e4	11	0.205676	0.0996923	-0.00603302	0.0633575	0.188435	0.572727	0.979975	0.816746	solute carrier family 35, member E4
103711	Pnpo	11	-0.469625	-0.531712	-0.467026	-0.510274	0.0102212	0.00820466	0.019507	0.0115884	pyridoxine 5'-phosphate oxidase
103712	6330403K07Rik	11	0.426632	-0.0382438	0.284155	0.00359071	0.0176228	0.837727	0.144768	0.991923	RIKEN cDNA 6330403K07 gene
103724	Tbc1d10a	11	-0.254847	-0.137321	-0.172902	0.0508868	0.240985	0.578522	0.520862	0.9027	TBC1 domain family, member 10a
103733	Tubg1	11	-0.598233	-0.619276	-0.582787	-0.567379	0.0254909	0.0303973	0.0578142	0.062377	tubulin, gamma 1
103737	Pex12	11	0.285649	0.453064	0.226318	0.291083	0.109134	0.0297497	0.284563	0.189842	peroxisomal biogenesis factor 12
103742	Mien1	11	0.303196	0.426533	0.430215	0.275398	0.379751	0.262115	0.307484	0.583073	migration and invasion enhancer 1
103743	Tmem98	11	-1.34371	-1.3321	-1.24096	-1.34618	0.00535226	0.00759788	0.0127072	0.00751228	transmembrane protein 98
103765	Tmem17	11	0.265449	0.781727	0.251712	0.431413	0.492403	0.0724639	0.603285	0.405831	transmembrane protein 17
103768	Tubg2	11	-0.357813	-0.333874	-0.312126	-0.294935	0.104615	0.157426	0.236802	0.290047	tubulin, gamma 2
103775	Slc25a41	17	0.453966	0.141204	0.159887	-0.031816	0.0101178	0.382572	0.367711	0.909908	solute carrier family 25, member 41
103784	Wdr92	11	0.258808	0.382154	0.168977	0.219568	0.156174	0.0629419	0.443857	0.356624	WD repeat domain 92
103806	Maml1	11	-0.779866	-0.878183	-0.626209	-0.494771	0.0108349	0.00881157	0.0561405	0.126166	mastermind like 1 (Drosophila)
103836	Zfp692	11	-0.402949	-0.188565	-0.0756424	0.146447	0.0266084	0.291535	0.720557	0.523231	zinc finger protein 692
103841	Cuedc1	11	-0.137739	-0.115581	-0.0476849	0.071044	0.35365	0.489178	0.813002	0.776969	CUE domain containing 1
103844	Inca1	11	0.46295	0.384559	0.426641	0.321212	0.0964191	0.195522	0.200884	0.368954	inhibitor of CDK, cyclin A1 interacting protein 1
103850	Nt5m	11	0.158355	0.536558	0.435397	0.483639	0.563451	0.0781407	0.193265	0.160787	5',3'-nucleotidase, mitochondrial
103889	Hoxb2	11	0.0420636	0.0608986	-0.0817026	-0.0529612	0.879049	0.841818	0.811815	0.914411	homeobox B2
103963	Rpn1	6	-0.260923	-0.422678	-0.506538	-0.600326	0.174191	0.0535221	0.0402589	0.016584	ribophorin I
103964	Try5	6	-0.090088	1.88364	-0.398874	4.05296	0.964907	0.358903	0.878779	0.0860945	trypsin 5
103967	Dnm3	1	0.092116	-0.109234	-0.12599	-0.0334064	0.539227	0.514421	0.491299	0.906101	dynamin 3
103968	Plin1	7	-0.696938	-0.656172	0.0881147	-0.514273	0.118373	0.17225	0.886701	0.374023	perilipin 1
103978	Gpc5	14	0.54547	0.145437	0.144624	0.00705713	0.00303762	0.325281	0.375054	0.980344	glypican 5
103988	Gck	11	-1.29291	-0.922647	-0.880288	-0.982396	0.0377016	0.142674	0.212069	0.177477	glucokinase
104001	Rtn1	12	-0.0275401	-0.185065	-0.0447621	-0.243704	0.897116	0.389524	0.868947	0.339623	reticulon 1
104002	Ctsq	13	0.359492	0.0957934	0.108501	0.0736774	0.0452736	0.613929	0.603922	0.797772	cathepsin Q
104009	Qsox1	1	-0.717258	-0.863779	-0.947956	-0.991413	0.0353093	0.0236457	0.0209318	0.0156665	quiescin Q6 sulfhydryl oxidase 1
104010	Cdh22	2	0.280683	0.106851	0.0401786	-0.0416202	0.0451386	0.460931	0.819305	0.862556	cadherin 22
104015	Synj1	16	-0.355807	-0.286102	0.0355876	0.0783822	0.109068	0.229729	0.910084	0.839034	synaptojanin 1
104027	Synpo	18	-0.0423202	0.0406203	0.213152	0.436759	0.86615	0.886014	0.454699	0.139043	synaptopodin
104069	Sncb	13	0.0888934	0.16524	0.18619	0.0138555	0.607857	0.379428	0.366949	0.968631	synuclein, beta
104079	Nxph3	11	-0.00205964	-0.0291901	-0.0324141	-0.0152282	0.989299	0.866275	0.871825	0.957403	neurexophilin 3
104080	Nxph4	10	-0.0315421	-0.00605935	-0.0855004	-0.0256542	0.902318	0.984233	0.784044	0.955986	neurexophilin 4
104082	Wdr7	18	-0.749571	-0.666352	-0.265949	-0.0523847	0.0188596	0.0409201	0.434065	0.924335	WD repeat domain 7
104086	Cyp27a1	1	-0.614141	-0.880011	-0.716271	-0.795685	0.0215604	0.00602402	0.0209318	0.0113111	cytochrome P450, family 27, subfamily a, polypeptide 1
104099	Itga9	9	-0.355213	-0.348617	-0.258221	-0.0430083	0.141254	0.182908	0.371556	0.927325	integrin alpha 9
104103	Airn	17	0.478878	0.523093	1.038	0.949118	0.104875	0.101665	0.00705567	0.0127953	antisense Igf2r RNA
104110	Adcy4	14	-0.0636939	-0.349939	-0.310706	-0.00400505	0.687055	0.0487026	0.109898	0.990749	adenylate cyclase 4
104111	Adcy3	12	-0.247068	-0.209507	-0.187149	-0.408816	0.091204	0.178418	0.27688	0.0265931	adenylate cyclase 3
104112	Acly	11	-1.82605	-2.19496	-2.23196	-2.19563	0.00222848	0.000554165	0.000377245	0.000426492	ATP citrate lyase
104130	Ndufb11	X	0.184483	0.367191	0.344846	0.42769	0.360293	0.102704	0.170039	0.0972986	NADH dehydrogenase (ubiquinone) 1 beta subcomplex, 11
104156	Etv5	16	-0.294146	-0.472852	0.0369819	0.269509	0.282566	0.119289	0.926144	0.478326	ets variant 5
104158	Ces1d	8	-0.0512316	-0.094659	-0.321025	-0.438853	0.777537	0.632267	0.139676	0.0482487	carboxylesterase 1D
104174	Gldc	19	-0.761245	-1.2405	-1.35672	-1.39558	0.0718491	0.0153905	0.0117307	0.00991769	glycine decarboxylase
104175	Sbk1	7	-0.567888	-0.677721	-0.236947	-0.150932	0.129149	0.0978547	0.607561	0.814961	SH3-binding kinase 1
104183	Chil4	3	0.207549	0.0786517	0.567057	0.100499	0.514207	0.835499	0.151078	0.862902	chitinase-like 4
104184	Blmh	11	0.495417	0.551038	0.471301	0.366695	0.00757568	0.00652358	0.0171401	0.0549813	bleomycin hydrolase
104215	Rhoq	17	-0.80331	-0.573484	-0.276799	-0.357557	0.0147482	0.07173	0.421109	0.332488	ras homolog gene family, member Q
104245	Slc6a5	7	0.320025	0.196212	0.11153	-0.0412677	0.0734076	0.297138	0.603422	0.898891	solute carrier family 6 (neurotransmitter transporter, glycine), member 5
104248	Cabin1	10	-0.678137	-0.652694	-0.209422	-0.0692267	0.0459036	0.06786	0.596163	0.908983	calcineurin binding protein 1
104252	Cdc42ep2	19	-0.368152	-0.187553	-0.150026	-0.247373	0.0625313	0.365156	0.517388	0.312501	CDC42 effector protein (Rho GTPase binding) 2
104263	Kdm3a	6	0.345706	0.484614	0.148772	0.243379	0.182313	0.0925668	0.651315	0.498936	lysine (K)-specific demethylase 3A
104271	Tex15	8	0.149051	0.069583	0.0847772	0.0252046	0.149625	0.546569	0.500971	0.89655	testis expressed gene 15
104303	Arl1	10	0.078866	0.1016	-0.191927	-0.00730122	0.566502	0.506253	0.248949	0.980067	ADP-ribosylation factor-like 1
104307	Rnu12	15	0.104768	0.165564	0.312421	0.464576	0.859943	0.798957	0.657285	0.555996	RNA U12, small nuclear
104318	Csnk1d	11	-0.436174	-0.414912	-0.206941	-0.249098	0.14075	0.196296	0.568543	0.550415	casein kinase 1, delta
104346	Gas8	8	0.262778	0.0976161	0.148419	0.157574	0.221421	0.69321	0.579844	0.622956	growth arrest specific 8
104348	Zfp120	2	0.634919	1.01868	0.68075	0.615321	0.11131	0.0294069	0.159692	0.217321	zinc finger protein 120
104349	Zfp119a	17	0.373307	0.471338	0.506552	0.498463	0.255	0.192	0.211453	0.239047	zinc finger protein 119a
104360	Isl2	9	0.162547	-0.0193696	-0.109825	-0.0479029	0.370904	0.934141	0.63383	0.890448	insulin related protein 2 (islet 2)
104362	Meig1	2	1.84762	2.44731	1.97226	1.86827	0.00796725	0.00214212	0.00878054	0.0125994	meiosis expressed gene 1
104368	Snora70	X	0.537392	1.04631	0.474099	1.13345	0.392174	0.131194	0.54373	0.156544	small nucleolar RNA, H/ACA box 70
104369	Snora69	X	0.769193	1.25618	1.43639	1.50462	0.0698157	0.0149216	0.00793448	0.00609013	small nucleolar RNA, H/ACA box 69
104382	Barhl2	5	0.0900127	0.20367	0.0305195	-0.0145062	0.675423	0.380174	0.920248	0.974121	BarH-like 2 (Drosophila)
104383	Rcor2	19	0.320494	0.175687	0.147537	0.0516134	0.034481	0.247936	0.380351	0.833799	REST corepressor 2
104384	Rhox9	X	0.135102	0.0775009	0.0818681	0.208429	0.365123	0.651918	0.670918	0.284212	reproductive homeobox 9
104394	E2f4	8	-0.253881	0.0295289	0.33012	0.355849	0.073627	0.856823	0.0586331	0.0418487	E2F transcription factor 4
104401	Pcnxl3	19	-1.49976	-1.38189	-0.645977	-0.4567	0.00966576	0.0199872	0.268979	0.492701	pecanex-like 3 (Drosophila)
104416	Bap1	14	0.32078	0.41943	0.334604	0.269616	0.0339469	0.0160617	0.0589882	0.124016	Brca1 associated protein 1
104418	Dgkz	2	-0.124312	-0.238673	0.0875753	-0.0122194	0.378826	0.126544	0.623675	0.966705	diacylglycerol kinase zeta
104433	Snora62	9	0.410392	0.360223	0.274759	0.262213	0.0374634	0.0774686	0.218419	0.264048	small nucleolar RNA, H/ACA box 62
104443	Npffr2	5	0.214928	0.137966	0.159098	0.128094	0.0887893	0.303852	0.283799	0.439731	neuropeptide FF receptor 2
104444	Rexo2	9	0.391684	0.510254	0.556653	0.441249	0.0871698	0.0461785	0.0507799	0.116704	REX2, RNA exonuclease 2 homolog (S. cerevisiae)
104445	Cdc42ep1	15	-0.960756	-0.961052	-0.426024	-0.54817	0.0120526	0.0172476	0.275723	0.17992	CDC42 effector protein (Rho GTPase binding) 1
104457	0610010K14Rik	11	-0.100162	0.0548707	0.13075	0.0602039	0.626858	0.820289	0.60661	0.873178	RIKEN cDNA 0610010K14 gene
104458	Rars	11	0.0391039	0.00050061	-0.17446	-0.184974	0.90735	0.99891	0.655123	0.700722	arginyl-tRNA synthetase
104479	Ccdc117	11	0.307165	0.379083	-0.0690249	-0.00525763	0.199319	0.149152	0.832601	0.992346	coiled-coil domain containing 117
104570	Smek2	11	0.0584673	0.0659378	0.160669	0.168316	0.678991	0.677285	0.338484	0.354862	SMEK homolog 2, suppressor of mek1 (Dictyostelium)
104582	Rprml	11	-0.0160672	-0.142412	-0.201041	-0.227308	0.927705	0.426418	0.305881	0.277253	reprimo-like
104601	Mycbpap	11	0.154699	0.14303	-0.00534342	-0.0306032	0.187369	0.265112	0.976247	0.890588	MYCBP associated protein
104625	Cnot6	11	0.204506	0.228124	0.295822	0.396287	0.141744	0.130897	0.0901598	0.0266001	CCR4-NOT transcription complex, subunit 6
104662	Tsr1	11	-0.138747	-0.111747	-0.0794739	-0.0624923	0.659563	0.75554	0.851967	0.917091	TSR1 20S rRNA accumulation
104681	Slc16a6	11	0.477579	0.745758	0.900832	0.809859	0.253631	0.108291	0.090865	0.127448	solute carrier family 16 (monocarboxylic acid transporters), member 6
104709	Pik3r6	11	0.358972	0.2851	0.41422	0.192544	0.0457018	0.121917	0.0536864	0.386021	phosphoinositide-3-kinase, regulatory subunit 6
104718	Ttc7b	12	-1.17779	-1.04516	-0.676045	-0.663119	0.00752561	0.0185972	0.128941	0.140847	tetratricopeptide repeat domain 7B
104721	Ddx1	12	0.0253387	-0.157108	-0.187192	-0.168045	0.907243	0.476848	0.43843	0.552956	DEAD (Asp-Glu-Ala-Asp) box polypeptide 1
104725	Sptssa	12	0.453251	0.623275	0.0868411	0.110921	0.413036	0.307602	0.914463	0.918823	serine palmitoyltransferase, small subunit A
104732	4930427A07Rik	12	0.209053	0.00313326	-0.16506	-0.264182	0.170933	0.987499	0.369693	0.170963	RIKEN cDNA 4930427A07 gene
104759	Pld4	12	0.732	0.678546	0.477545	0.627116	0.0529237	0.0879914	0.270567	0.165504	phospholipase D family, member 4
104771	Jkamp	12	0.452312	0.616841	0.432545	0.387819	0.135022	0.067431	0.237071	0.31903	JNK1/MAPK8-associated membrane protein
104776	Aldh6a1	12	-0.147249	-0.327791	-0.391463	-0.479069	0.486736	0.158521	0.139199	0.074774	aldehyde dehydrogenase family 6, subfamily A1
104799	Vipas39	12	-0.370603	-0.382488	-0.289205	-0.289633	0.174034	0.199196	0.379343	0.430133	VPS33B interacting protein, apical-basolateral polarity regulator, spe-39 homolog
104806	Fancm	12	-0.0401296	-0.16117	0.183666	0.107361	0.87246	0.536159	0.520705	0.785001	Fanconi anemia, complementation group M
104816	Aspg	12	-0.825257	-1.07381	-0.964478	-0.782575	0.0156242	0.00679392	0.013466	0.0388305	asparaginase homolog (S. cerevisiae)
104831	Ptpn23	9	-1.08545	-0.670205	-0.0954322	-0.0618433	0.00862139	0.0775895	0.83665	0.926275	protein tyrosine phosphatase, non-receptor type 23
104836	Cbll1	12	-0.485318	-0.361616	-0.0238818	-0.0682301	0.0361613	0.122814	0.939124	0.862255	Casitas B-lineage lymphoma-like 1
104859	Tecpr2	12	-0.327537	-0.5958	-0.278425	-0.125182	0.25967	0.0704107	0.433809	0.805474	tectonin beta-propeller repeat containing 2
104871	Spata7	12	0.392523	0.341753	0.218163	0.169742	0.179972	0.285936	0.54532	0.714667	spermatogenesis associated 7
104884	Tdp1	12	-0.175581	0.10985	-0.117514	0.0107464	0.412692	0.65515	0.670567	0.981079	tyrosyl-DNA phosphodiesterase 1
104885	Tmem179	12	-0.1841	0.0467616	-0.124622	-0.039186	0.40451	0.861112	0.660311	0.929118	transmembrane protein 179
104886	Rab15	12	0.108374	0.129842	-0.00391557	0.0574073	0.384199	0.346363	0.983639	0.787253	RAB15, member RAS oncogene family
104910	Slc25a47	12	-0.106854	-0.513531	0.0860013	-0.190079	0.860377	0.41045	0.916196	0.853478	solute carrier family 25, member 47
104923	Adi1	12	0.194196	0.302166	0.336175	0.299272	0.190448	0.0704921	0.0742557	0.111148	acireductone dioxygenase 1
104943	Fam110c	12	-0.203443	0.0708621	0.230369	0.159781	0.537562	0.857137	0.571637	0.769456	family with sequence similarity 110, member C
105000	Dnal1	12	0.325287	0.215802	0.279315	0.2084	0.0372293	0.171776	0.121785	0.261882	dynein, axonemal, light chain 1
105005	Fam84a	12	-0.232534	-0.366346	-0.414633	-0.354028	0.270073	0.117198	0.119753	0.189498	family with sequence similarity 84, member A
105014	Rdh14	12	-0.0271561	0.298484	0.0505023	0.0780456	0.929288	0.331179	0.899438	0.880672	retinol dehydrogenase 14 (all-trans and 9-cis)
105083	Pelo	13	0.246055	0.199232	0.333513	0.381988	0.252446	0.403425	0.209633	0.163668	pelota homolog (Drosophila)
105148	Iars	13	-0.250928	-0.293143	-0.122389	-0.0266845	0.539312	0.521059	0.824432	0.975559	isoleucine-tRNA synthetase
105171	Arrdc3	13	-0.166777	0.246111	0.334458	0.109213	0.79531	0.727112	0.669192	0.9281	arrestin domain containing 3
105193	Nhlrc1	13	-0.136114	-0.0264914	-0.424132	-0.305901	0.495205	0.914646	0.093019	0.232126	NHL repeat containing 1
105203	Fam208b	13	-0.278657	-0.141377	0.0636471	0.228232	0.19615	0.561884	0.828159	0.433612	family with sequence similarity 208, member B
105239	Rnf44	13	-1.00595	-0.918283	-0.0612823	-0.041988	0.0314703	0.058033	0.920711	0.961119	ring finger protein 44
105243	Slc9a3	13	-0.846731	-0.983893	-1.07131	-1.15612	0.187128	0.161994	0.176675	0.154357	solute carrier family 9 (sodium/hydrogen exchanger), member 3
105245	Txndc5	13	-0.596297	-0.780972	-0.97763	-0.922711	0.0250074	0.0110387	0.0025947	0.00438533	thioredoxin domain containing 5
105246	Brd9	13	-0.263191	-0.220272	-0.0941191	-0.114008	0.25516	0.390261	0.758345	0.767627	bromodomain containing 9
105278	Cdk20	13	-0.781607	-0.512788	-0.652076	-0.625494	0.0134282	0.0879751	0.0588667	0.0673471	cyclin-dependent kinase 20
105298	Epdr1	13	0.371611	0.43312	0.223766	-0.133488	0.166476	0.13975	0.495027	0.76309	ependymin related protein 1 (zebrafish)
105348	Golm1	13	-0.303795	-0.493526	-0.752486	-0.746903	0.456632	0.270463	0.140576	0.149048	golgi membrane protein 1
105349	Akr1c18	13	1.15634	1.22699	0.630983	0.714425	0.31124	0.331615	0.668715	0.6894	aldo-keto reductase family 1, member C18
105351	AW209491	13	0.585671	0.893595	0.587727	0.475816	0.0956596	0.0292032	0.165014	0.282081	expressed sequence AW209491
105352	Dusp22	13	0.430188	0.533543	0.615131	0.533281	0.202628	0.150543	0.144713	0.21715	dual specificity phosphatase 22
105355	Slc17a3	13	0.17847	0.187759	-0.2029	-0.171284	0.419315	0.446207	0.454734	0.597381	solute carrier family 17 (sodium phosphate), member 3
105372	Utp15	13	-0.0844786	-0.243368	-0.424028	-0.296315	0.714148	0.323449	0.130706	0.310227	UTP15, U3 small nucleolar ribonucleoprotein, homolog (yeast)
105377	Ankrd32	13	0.434109	0.415964	0.346665	0.251374	0.0283452	0.044518	0.121833	0.276419	ankyrin repeat domain 32
105387	Akr1c14	13	0.532048	0.623896	0.510254	0.442174	0.0193541	0.0143325	0.0468675	0.080508	aldo-keto reductase family 1, member C14
105418	E330034G19Rik	14	0.353541	0.215376	0.205258	0.154292	0.0282701	0.177025	0.247442	0.432116	RIKEN cDNA E330034G19 gene
105428	Fam149b	14	0.0409683	0.188037	0.0428327	0.0152056	0.791034	0.243256	0.8311	0.958816	family with sequence similarity 149, member B
105439	Slain1	14	0.0363903	0.0476653	-0.032765	0.172526	0.80968	0.774866	0.869006	0.3578	SLAIN motif family, member 1
105440	Kctd9	14	0.40064	0.523801	0.440003	0.345507	0.0276292	0.0126141	0.0378642	0.0964639	potassium channel tetramerisation domain containing 9
105445	Dock9	14	-0.755083	-0.968116	-0.532699	-0.499747	0.113392	0.0667992	0.347135	0.428564	dedicator of cytokinesis 9
105446	Gmpr2	14	0.395497	0.616425	0.347698	0.373809	0.279623	0.127695	0.437627	0.45787	guanosine monophosphate reductase 2
105450	Mmrn2	14	-0.616157	-0.700683	-0.880324	-0.720236	0.0592226	0.048979	0.0288439	0.0671755	multimerin 2
105501	Abhd4	14	-0.490034	-0.503664	-0.312649	-0.238552	0.0128859	0.0165302	0.13488	0.26989	abhydrolase domain containing 4
105504	Exoc5	14	0.186986	0.355222	-0.022692	0.117598	0.149153	0.0236457	0.902168	0.51306	exocyst complex component 5
105511	Fam170b	14	0.0136451	-0.00411509	-0.0765909	-0.0213284	0.944196	0.986181	0.746294	0.952165	family with sequence similarity 170, member B
105513	Chmp7	14	-0.272714	-0.0881931	-0.108521	-0.0472315	0.176272	0.702988	0.673856	0.901975	charged multivesicular body protein 7
105522	Ankrd28	14	-0.494202	-0.374344	-0.592583	-0.540411	0.00172891	0.00932346	0.000293375	0.000630146	ankyrin repeat domain 28
105559	Mbnl2	14	-0.64787	-0.769614	-0.435582	-0.396424	0.0376576	0.0266097	0.217319	0.286678	muscleblind-like 2
105590	Zfp957	14	-0.120106	-0.131767	-0.151569	-0.270063	0.403325	0.408728	0.38594	0.139365	zinc finger protein 957
105638	Dph3	14	0.518472	0.736174	0.569383	0.574793	0.13779	0.0605244	0.182009	0.190605	diphthamine biosynthesis 3
105651	Ppp1r3e	14	-0.00672319	-0.050709	-0.0532892	0.0118375	0.969641	0.785581	0.801766	0.971542	protein phosphatase 1, regulatory (inhibitor) subunit 3E
105653	Phyhip	14	0.126621	0.072842	-0.100302	-0.0353931	0.341116	0.632674	0.544481	0.889184	phytanoyl-CoA hydroxylase interacting protein
105663	Thtpa	14	-0.17304	-0.00195729	-0.156474	-0.0294026	0.346843	0.993247	0.491126	0.935925	thiamine triphosphatase
105670	Rcbtb2	14	0.643413	0.80135	0.355153	0.546262	0.0717034	0.0438236	0.392248	0.21208	regulator of chromosome condensation (RCC1) and BTB (POZ) domain containing protein 2
105675	Ppif	14	-0.425769	-0.453697	-0.240309	-0.302552	0.0509523	0.0531662	0.333842	0.252051	peptidylprolyl isomerase F (cyclophilin F)
105689	Mycbp2	14	-0.639897	-0.489378	-0.171514	-0.0476994	0.11131	0.255901	0.739618	0.951257	MYC binding protein 2
105722	Ano6	15	-0.853952	-0.90736	-0.710813	-0.729861	0.0426163	0.0449785	0.144712	0.139599	anoctamin 6
105727	Slc38a1	15	0.0948551	-0.0907241	0.00555269	0.175175	0.613838	0.667438	0.984472	0.49477	solute carrier family 38, member 1
105732	Fam83h	15	-0.788985	-0.752907	-0.103084	-0.0225896	0.173614	0.234058	0.90101	0.985226	family with sequence similarity 83, member H
105734	Tigd5	15	-0.0659805	-0.256117	0.0057073	-0.076962	0.756234	0.253211	0.985495	0.831418	tigger transposable element derived 5
105782	Scrib	15	-0.557735	-0.507243	-0.44132	-0.370987	0.0549514	0.096475	0.192168	0.297703	scribbled homolog (Drosophila)
105785	Kdelr3	15	1.09811	1.50982	1.39419	1.29232	0.165378	0.0860515	0.15458	0.197414	KDEL (Lys-Asp-Glu-Leu) endoplasmic reticulum protein retention receptor 3
105787	Prkaa1	15	0.0828814	0.157272	0.0809048	0.0345432	0.544464	0.291455	0.637579	0.893285	protein kinase, AMP-activated, alpha 1 catalytic subunit
105827	Amigo2	15	-1.23857	-1.0453	-0.917202	-0.760135	0.00304439	0.00911132	0.0223091	0.0516511	adhesion molecule with Ig like domain 2
105833	Ccdc65	15	0.406164	0.128128	0.110273	-0.0348235	0.011495	0.388882	0.505613	0.891805	coiled-coil domain containing 65
105835	Sgsm3	15	-0.560846	-0.125287	-0.45421	-0.289882	0.0280689	0.632111	0.11648	0.33482	small G protein signaling modulator 3
105837	Mtbp	15	0.405114	0.726903	0.563683	0.760319	0.0202963	0.00108896	0.00620332	0.00058345	Mdm2, transformed 3T3 cell double minute p53 binding protein
105841	Dennd3	15	-0.401323	-0.433409	-0.271101	-0.311247	0.223951	0.232639	0.505176	0.499165	DENN/MADD domain containing 3
105844	Card10	15	-0.50015	-0.645822	-0.505558	-0.255402	0.143725	0.0872848	0.223579	0.607186	caspase recruitment domain family, member 10
105847	Lmf2	15	-0.877463	-1.00567	-0.550914	-0.422088	0.0694514	0.0568375	0.326648	0.515327	lipase maturation factor 2
105853	Mal2	15	0.478811	0.871943	0.683466	0.777777	0.0324084	0.0022771	0.0116493	0.0049851	mal, T cell differentiation protein 2
105855	Nckap1l	15	0.119005	0.249842	0.319554	0.489004	0.713899	0.476921	0.403787	0.226128	NCK associated protein 1 like
105859	Csdc2	15	-0.160865	-0.102659	0.238418	0.070213	0.377189	0.621785	0.283744	0.827958	cold shock domain containing C2, RNA binding
105866	Krt72	15	0.136349	-0.0717597	-0.134709	-0.0809292	0.454216	0.734272	0.550656	0.796434	keratin 72
105887	Ugt3a1	15	-0.315373	-0.439943	-0.441143	-0.524771	0.213078	0.116363	0.161171	0.103922	UDP glycosyltransferases 3 family, polypeptide A1
105892	9030619P08Rik	15	-1.68939	-0.69902	-0.764296	-1.27212	0.0309806	0.372056	0.375054	0.158396	lymphocyte antigen 6 complex pseudogene
105988	Espl1	15	0.149096	0.408148	0.141449	0.090991	0.411385	0.0510797	0.530593	0.763315	extra spindle pole bodies 1 (S. cerevisiae)
106014	Fam19a5	15	0.393189	0.219317	0.511699	0.740877	0.209549	0.534078	0.18666	0.0635628	family with sequence similarity 19, member A5
106021	Topors	4	-0.109536	-0.195495	-0.334347	-0.338816	0.618064	0.412996	0.208926	0.220402	topoisomerase I binding, arginine/serine-rich
106025	Sharpin	15	-0.269161	-0.238045	-0.154057	-0.145529	0.081489	0.144804	0.393731	0.479376	SHANK-associated RH domain interacting protein
106039	Gga1	15	-0.663074	-0.531099	-0.0668095	-0.0652937	0.0337579	0.0945172	0.866013	0.903755	golgi associated, gamma adaptin ear containing, ARF binding protein 1
106042	Prickle1	15	-0.00631927	-0.107804	-0.160963	-0.158371	0.973451	0.58286	0.445823	0.514538	prickle homolog 1 (Drosophila)
106052	Fbxo4	15	0.362211	0.608407	0.232963	0.32189	0.29269	0.111444	0.589079	0.505144	F-box protein 4
106064	AW549877	15	-0.0451784	0.220893	0.372582	0.413622	0.819686	0.281205	0.113555	0.0810163	expressed sequence AW549877
106068	Slc45a4	15	-0.515208	-0.463523	-0.454038	-0.211407	0.15203	0.235688	0.293352	0.706686	solute carrier family 45, member 4
106073	Mfsd5	15	-0.318108	-0.167417	-0.00268462	0.00323429	0.0135436	0.164747	0.987266	0.989531	major facilitator superfamily domain containing 5
106143	Cggbp1	16	-0.0152352	0.119982	-0.0370407	-0.0942934	0.910028	0.375785	0.824244	0.599452	CGG triplet repeat binding protein 1
106200	Txndc11	16	-0.919014	-0.599594	-0.379201	-0.213739	0.004086	0.0357735	0.203523	0.532625	thioredoxin domain containing 11
106205	Zc3h7a	16	0.125405	0.333408	0.280923	0.252064	0.408088	0.0555211	0.14007	0.19377	zinc finger CCCH type containing 7 A
106248	Qtrtd1	16	0.380876	0.526173	0.538214	0.51792	0.0503484	0.0199941	0.0240092	0.0288669	queuine tRNA-ribosyltransferase domain containing 1
106264	0610012G03Rik	16	0.215843	0.345453	0.299715	0.175302	0.324361	0.153668	0.265083	0.582623	RIKEN cDNA 0610012G03 gene
106298	Rrn3	16	0.0201013	0.0487385	-0.0236683	-0.128485	0.932618	0.851524	0.941582	0.707336	RRN3 RNA polymerase I transcription factor homolog (yeast)
106326	Osbpl11	16	-0.558485	-0.442497	-0.160187	-0.438181	0.0444945	0.120142	0.62115	0.18199	oxysterol binding protein-like 11
106338	Nsun3	16	0.333572	0.543135	0.655018	0.682458	0.0601808	0.0123028	0.00427303	0.00313067	NOL1/NOP2/Sun domain family member 3
106344	Rfc4	16	0.344411	0.660576	0.499198	0.518166	0.400765	0.143691	0.317583	0.33558	replication factor C (activator 1) 4
106347	Ildr1	16	-0.0512064	-0.0619822	-0.126472	-0.167664	0.817089	0.801994	0.63125	0.578189	immunoglobulin-like domain containing receptor 1
106369	Ypel1	16	0.190834	0.305565	0.404932	0.2628	0.432479	0.25303	0.179747	0.424771	yippee-like 1 (Drosophila)
106389	Eaf2	16	0.168658	0.194548	0.268068	0.0887723	0.303754	0.282654	0.188532	0.7404	ELL associated factor 2
106393	Srl	16	0.0326696	-0.141424	-0.100843	-0.257652	0.86914	0.492582	0.669573	0.28073	sarcalumenin
106407	Slc51a	16	0.257924	0.0174562	0.092036	0.0616185	0.172264	0.942131	0.703982	0.858409	solute carrier family 51, alpha subunit
106504	Stk38	17	-0.239514	-0.233671	-0.311892	-0.24801	0.0680608	0.0943985	0.0530939	0.118718	serine/threonine kinase 38
106512	Gpsm3	17	0.046702	0.100091	0.198437	0.251419	0.790694	0.597404	0.328861	0.243155	G-protein signalling modulator 3 (AGS3-like, C. elegans)
106522	Pkdcc	17	-0.4136	-0.0933281	-0.452404	-0.449932	0.159935	0.785709	0.208911	0.229818	protein kinase domain containing, cytoplasmic
106529	Tecr	8	-0.199679	-0.35668	-0.16605	-0.264234	0.353787	0.134318	0.535757	0.354342	trans-2,3-enoyl-CoA reductase
106557	Ldhal6b	17	-0.0655038	0.0854181	0.259115	-0.00833	0.745909	0.703285	0.274594	0.983733	lactate dehydrogenase A-like 6B
106564	Ppcs	4	-0.00199699	0.453824	0.143179	0.156175	0.995902	0.245305	0.76064	0.800058	phosphopantothenoylcysteine synthetase
106565	Dlk2	17	0.264665	0.124362	0.137654	0.0772792	0.132739	0.523197	0.51964	0.794821	delta-like 2 homolog (Drosophila)
106572	Rab31	17	0.486146	0.655731	0.643286	0.561993	0.221152	0.134079	0.190993	0.275738	RAB31, member RAS oncogene family
106581	Itfg3	17	-0.959416	-1.12288	-0.667923	-0.552184	0.0175689	0.0126141	0.128363	0.218668	integrin alpha FG-GAP repeat containing 3
106582	Nrm	17	0.024675	0.171853	0.326381	0.239873	0.947904	0.665197	0.440643	0.649246	nurim (nuclear envelope membrane protein)
106583	Scaf8	17	-0.63669	-0.4339	-0.147675	-0.276235	0.0364019	0.157426	0.68074	0.47373	SR-related CTD-associated factor 8
106585	Ankrd12	17	-0.250894	0.295737	0.348554	0.647726	0.546183	0.523805	0.491522	0.220402	ankyrin repeat domain 12
106618	Wdr90	17	-0.0722491	-0.304713	-0.212467	-0.231134	0.689249	0.117523	0.321156	0.314887	WD repeat domain 90
106628	Trip10	17	-0.281531	-0.17649	-0.455981	-0.402566	0.0766922	0.292442	0.0226136	0.0405124	thyroid hormone receptor interactor 10
106633	Ift140	17	-0.639994	-0.823915	-0.580717	-0.478427	0.059339	0.0314802	0.147796	0.248	intraflagellar transport 140
106639	Vmac	17	-0.334076	-0.0846438	-0.264876	-0.194342	0.0919298	0.702132	0.259994	0.461226	vimentin-type intermediate filament associated coiled-coil protein
106648	Cyp4f15	17	-0.337522	-0.742397	-0.711888	-0.781891	0.0925593	0.00514695	0.00640468	0.00340457	cytochrome P450, family 4, subfamily f, polypeptide 15
106672	AI413582	17	0.572013	1.08933	0.945825	1.12554	0.397759	0.144026	0.254529	0.193597	expressed sequence AI413582
106707	Rpusd1	17	-0.199637	-0.175931	0.0369917	-0.0811976	0.313108	0.425543	0.896166	0.816308	RNA pseudouridylate synthase domain containing 1
106722	G6b	17	-0.0411754	0.0477011	0.0173149	-0.00221063	0.786672	0.778714	0.935207	0.994995	immunoreceptor tyrosine-based inhibitory motif (ITIM) containing platelet receptor
106757	Catsperd	17	0.885289	0.857143	0.698786	1.08387	0.0281831	0.0429146	0.125044	0.0222698	catsper channel auxiliary subunit delta
106759	Ticam1	17	-0.926989	-0.605911	-0.329741	-0.121274	0.00406702	0.035226	0.266238	0.763449	toll-like receptor adaptor molecule 1
106763	Ttbk1	17	0.149992	0.289996	0.118704	0.0551695	0.513913	0.247887	0.686201	0.898733	tau tubulin kinase 1
106766	Stap2	17	-0.661116	-0.793134	-0.738999	-0.765701	0.0147755	0.00918676	0.0161281	0.0128436	signal transducing adaptor family member 2
106794	Dhx57	17	-0.299849	-0.301087	-0.0084798	0.073834	0.202167	0.242888	0.981054	0.865067	DEAH (Asp-Glu-Ala-Asp/His) box polypeptide 57
106795	Tcf19	17	-0.338709	-0.119159	-0.173103	-0.171022	0.200592	0.695409	0.60153	0.674739	transcription factor 19
106821	Oard1	17	0.521921	0.90003	0.336794	0.361576	0.0519761	0.00753159	0.272937	0.268154	O-acyl-ADP-ribose deacylase 1
106840	Unc119b	5	0.0607736	0.203845	0.123072	0.0765939	0.717335	0.253991	0.541845	0.78041	unc-119 homolog B (C. elegans)
106861	Abhd3	18	0.130202	0.108041	0.00592397	-0.234785	0.38957	0.526766	0.979975	0.228195	abhydrolase domain containing 3
106869	Tnfaip8	18	0.292089	0.839446	0.534419	0.80884	0.54167	0.11013	0.354213	0.180823	tumor necrosis factor, alpha-induced protein 8
106877	Afap1l1	18	-0.213504	-0.17616	-0.176	-0.0849802	0.104381	0.210757	0.261014	0.664499	actin filament associated protein 1-like 1
106878	Smim3	18	0.526788	0.996808	1.02106	1.03515	0.413797	0.16115	0.200884	0.211805	small integral membrane protein 3
106894	Hmgxb3	18	-0.550702	-0.289967	0.00750966	0.131851	0.0969521	0.416494	0.987629	0.815637	HMG box domain containing 3
106931	Kctd1	18	-0.0670542	-0.28445	-0.132984	-0.29427	0.754341	0.209182	0.607242	0.270221	potassium channel tetramerisation domain containing 1
106947	Slc39a3	10	-0.430671	-0.0733181	-0.0301014	0.036165	0.0172773	0.683591	0.89251	0.903392	solute carrier family 39 (zinc transporter), member 3
106952	Arap3	18	-0.421887	-0.363226	-0.193714	-0.0954129	0.0306405	0.069187	0.365945	0.739719	ArfGAP with RhoGAP domain, ankyrin repeat and PH domain 3
106957	Slc39a6	18	0.177898	0.103878	0.119854	0.141593	0.45212	0.703285	0.694037	0.704251	solute carrier family 39 (metal ion transporter), member 6
107022	Gramd3	18	-0.117683	-0.194402	-0.213702	-0.240811	0.54354	0.359304	0.359884	0.339433	GRAM domain containing 3
107029	Me2	18	0.433182	0.484686	0.370055	0.41766	0.0527598	0.0462905	0.15731	0.117537	malic enzyme 2, NAD(+)-dependent, mitochondrial
107035	Fbxo38	18	-0.738786	-0.857556	-0.679802	-0.807812	0.0490567	0.0378333	0.123654	0.0706046	F-box protein 38
107045	Lars	18	-0.192289	-0.258328	-0.308431	-0.312755	0.549358	0.466415	0.427898	0.477919	leucyl-tRNA synthetase
107047	Psmg2	18	0.229556	0.37835	0.162305	0.18446	0.310081	0.130313	0.565626	0.574316	proteasome (prosome, macropain) assembly chaperone 2
107065	Lrrtm2	18	0.515405	0.105185	0.154521	-0.000294495	0.0100025	0.575587	0.445177	0.999142	leucine rich repeat transmembrane neuronal 2
107071	Wdr74	19	0.0230433	0.32431	0.111489	0.0981439	0.90523	0.0982852	0.614016	0.728689	WD repeat domain 74
107094	Rrp12	19	0.0750494	-0.0492576	0.0322358	0.0869294	0.720486	0.840037	0.913408	0.807001	ribosomal RNA processing 12 homolog (S. cerevisiae)
107141	Cyp2c50	19	0.387655	0.377152	0.317116	0.182347	0.11369	0.152223	0.276538	0.604592	cytochrome P450, family 2, subfamily c, polypeptide 50
107146	Glyat	19	0.0845259	0.177325	0.113509	0.206791	0.671555	0.411301	0.647385	0.433533	glycine-N-acyltransferase
107173	Gpr137	19	-0.272049	0.00548363	0.237583	0.245198	0.181806	0.983577	0.335901	0.359443	G protein-coupled receptor 137
107182	Btaf1	19	-0.143461	-0.232671	-0.313717	-0.0524139	0.625257	0.468783	0.369633	0.9268	BTAF1 RNA polymerase II, B-TFIID transcription factor-associated, (Mot1 homolog, S. cerevisiae)
107197	Uqcc3	19	0.180253	0.344122	0.103288	0.125581	0.557317	0.303717	0.800378	0.814078	ubiquinol-cytochrome c reductase complex assembly factor 3
107221	Ffar4	19	-0.181022	-0.149389	-0.0967561	-0.292586	0.291711	0.435124	0.660759	0.182533	free fatty acid receptor 4
107227	Macrod1	19	-0.515282	-0.709813	-0.511685	-0.785968	0.0582724	0.0239616	0.114577	0.0195693	MACRO domain containing 1
107239	Carns1	19	-0.48675	-0.332323	-0.375484	-0.331676	0.0238673	0.116068	0.119426	0.172878	carnosine synthase 1
107242	AI837181	19	-0.117188	-0.0456764	0.0870247	-0.0287494	0.382029	0.771579	0.606477	0.911775	expressed sequence AI837181
107250	Kazald1	19	0.256254	0.426613	0.357804	0.215213	0.208023	0.0644922	0.157595	0.434688	Kazal-type serine peptidase inhibitor domain 1
107260	Otub1	19	-0.0305646	0.124196	0.303667	0.31705	0.774489	0.26787	0.0232204	0.0178559	OTU domain, ubiquitin aldehyde binding 1
107271	Yars	4	-0.0160917	0.144935	0.113001	0.175161	0.970521	0.750373	0.832809	0.794548	tyrosyl-tRNA synthetase
107272	Psat1	19	2.67668	3.0556	3.0626	3.55653	1.04102e-05	1.62003e-06	1.44171e-06	2.35833e-07	phosphoserine aminotransferase 1
107305	Vps37c	19	-0.489071	-0.259057	0.0108535	0.235765	0.0255302	0.227842	0.971178	0.360102	vacuolar protein sorting 37C (yeast)
107321	Lpxn	19	0.712605	1.22091	1.10194	1.422	0.212236	0.0606992	0.124562	0.0516511	leupaxin
107328	Trpt1	19	-0.0838565	0.171963	0.207968	-0.10319	0.725919	0.509808	0.463878	0.795964	tRNA phosphotransferase 1
107338	Gbf1	19	-1.08281	-1.26239	-0.624847	-0.54442	0.0257652	0.0194127	0.240335	0.338411	golgi-specific brefeldin A-resistance factor 1
107350	AW112010	19	0.467871	0.507699	0.50424	0.581349	0.166181	0.169044	0.221755	0.173242	expressed sequence AW112010
107351	Kank1	19	-0.680009	-0.72941	-0.545524	-0.527577	0.0119618	0.0124885	0.0605467	0.0675029	KN motif and ankyrin repeat domains 1
107358	Tm9sf3	19	-0.0479917	-0.118705	-0.253261	-0.284642	0.616112	0.249928	0.0378562	0.0206123	transmembrane 9 superfamily member 3
107368	Pdzd8	19	-0.716232	-0.899784	-0.362977	-0.452167	0.0609316	0.0357641	0.410265	0.341825	PDZ domain containing 8
107371	Exoc6	19	0.059867	0.300341	0.064113	0.0159982	0.691797	0.070811	0.740451	0.956252	exocyst complex component 6
107372	C030016D13Rik	19	-0.32269	0.0325067	0.3218	0.153949	0.233306	0.924305	0.329211	0.723766	RIKEN cDNA C030016D13 gene
107373	Fam111a	19	0.653163	1.16378	1.09385	1.28059	0.130081	0.0244014	0.0454438	0.0208327	family with sequence similarity 111, member A
107375	Slc25a45	19	-0.228279	-0.149914	-0.115809	-0.149583	0.410742	0.637323	0.752924	0.740967	solute carrier family 25, member 45
107376	E330013P04Rik	19	0.293641	0.16003	0.274444	0.1389	0.0886948	0.384938	0.184048	0.561625	RIKEN cDNA E330013P04 gene
107392	Brms1	19	0.439499	0.55196	0.394829	0.297512	0.0643751	0.0377163	0.159692	0.312796	breast cancer metastasis-suppressor 1
107435	Hat1	2	0.603487	0.812628	0.545841	0.546513	0.0369245	0.0155262	0.103485	0.10605	histone aminotransferase 1
107448	Unc5a	13	-0.346333	-0.238888	-0.0718834	-0.0204156	0.276344	0.505272	0.871825	0.976158	unc-5 homolog A (C. elegans)
107449	Unc5b	10	-0.168358	-0.320332	-0.120228	-0.00992585	0.594483	0.350412	0.770666	0.98826	unc-5 homolog B (C. elegans)
107476	Acaca	11	-0.718801	-0.504928	-0.505181	-0.174678	0.0241774	0.107847	0.152763	0.693767	acetyl-Coenzyme A carboxylase alpha
107477	Guca1b	17	0.120065	-0.0146121	-0.0962329	-0.0427451	0.391513	0.935662	0.582921	0.870029	guanylate cyclase activator 1B
107503	Atf5	7	-0.0849676	0.0742233	0.211921	0.155774	0.751191	0.808861	0.504287	0.700728	activating transcription factor 5
107508	Eprs	1	-0.612268	-0.84051	-0.776175	-0.753165	0.119086	0.0562502	0.109795	0.123351	glutamyl-prolyl-tRNA synthetase
107513	Ssr1	13	-0.0510444	-0.213587	-0.431584	-0.342882	0.803135	0.316413	0.080113	0.163851	signal sequence receptor, alpha
107515	Lgr4	2	-0.497013	-0.644967	-0.645857	-0.770926	0.0351605	0.0173438	0.0225322	0.00789701	leucine-rich repeat-containing G protein-coupled receptor 4
107522	Ece2	16	0.270077	0.336951	0.316154	0.293502	0.198096	0.143537	0.220128	0.280562	endothelin converting enzyme 2
107526	Gimap4	6	0.00657304	0.38675	0.214948	0.539865	0.972874	0.0541847	0.312613	0.0186728	GTPase, IMAP family member 4
107527	Il1rl2	1	0.557359	0.305204	0.488221	0.575204	0.0496352	0.29651	0.142111	0.088137	interleukin 1 receptor-like 2
107528	Magee1	X	0.303489	0.0908027	0.157074	-0.15615	0.0635783	0.607429	0.406154	0.465366	melanoma antigen, family E, 1
107566	Arl2bp	8	0.969794	0.984956	1.37171	1.28992	0.000617278	0.000367433	1.03237e-05	2.14313e-05	ADP-ribosylation factor-like 2 binding protein
107568	Wwp1	4	-0.231423	-0.13398	0.0773346	0.0487175	0.315405	0.611401	0.803301	0.91324	WW domain containing E3 ubiquitin protein ligase 1
107569	Nt5c3	6	0.5759	0.877353	0.5852	0.731304	0.163402	0.0603906	0.243482	0.160819	5'-nucleotidase, cytosolic III
107576	Tcrg-C4	13	0.520504	0.7844	0.912188	1.07978	0.328836	0.182984	0.16995	0.112672	T cell receptor gamma, constant 4
107581	Col16a1	4	0.199909	0.101148	0.058998	-0.0949891	0.11679	0.466415	0.715542	0.604296	collagen, type XVI, alpha 1
107585	Dio3	12	0.483887	0.338897	0.184761	-0.0868474	0.0313691	0.130809	0.459078	0.80756	deiodinase, iodothyronine type III
107586	Ovol2	2	0.0899014	0.140308	0.10655	0.0151276	0.678205	0.557939	0.695906	0.97317	ovo-like 2 (Drosophila)
107587	Osr2	15	0.316044	0.0938949	0.069801	0.0548348	0.128962	0.689321	0.799148	0.88763	odd-skipped related 2
107589	Mylk	16	-1.16231	-1.09316	-0.680185	-0.790456	0.0131276	0.0241684	0.167382	0.117064	myosin, light polypeptide kinase
107605	Rdh1	10	-0.106757	-0.151396	-0.339825	-0.398596	0.53222	0.421475	0.112856	0.0653025	retinol dehydrogenase 1 (all trans)
107607	Nod1	6	-0.732816	-0.32968	-0.211572	-0.135794	0.0225558	0.29085	0.547412	0.775222	nucleotide-binding oligomerization domain containing 1
107650	Pi4kb	3	-0.0197078	0.168626	0.10667	0.220784	0.88418	0.218606	0.485872	0.163851	phosphatidylinositol 4-kinase, catalytic, beta polypeptide
107652	Uap1	1	-0.4183	-0.395634	-0.447111	-0.478639	0.0824	0.122156	0.124562	0.104736	UDP-N-acetylglucosamine pyrophosphorylase 1
107656	Krt9	11	0.721753	0.161621	0.324917	0.0531988	0.00506365	0.464492	0.185999	0.88763	keratin 9
107684	Coro2a	4	-0.469159	-0.52517	-0.305783	-0.0294176	0.26839	0.260716	0.562695	0.974112	coronin, actin binding protein 2A
107701	Sf3b4	3	-0.27532	0.333221	0.336153	0.373269	0.507159	0.469627	0.50951	0.521728	splicing factor 3b, subunit 4
107702	Rnh1	7	0.101426	0.196685	0.0873707	0.0696124	0.582792	0.325705	0.710488	0.828197	ribonuclease/angiogenin inhibitor 1
107723	Slc12a6	2	0.18219	0.732002	0.90204	0.986047	0.290771	0.00250521	0.000384017	0.000171003	solute carrier family 12, member 6
107732	Mrpl10	11	0.083487	0.201246	0.26461	0.238744	0.554277	0.190974	0.130886	0.180558	mitochondrial ribosomal protein L10
107733	Mrpl41	2	0.484671	0.712282	0.544543	0.625647	0.198347	0.0903502	0.238175	0.192642	mitochondrial ribosomal protein L41
107734	Mrpl30	1	0.325474	0.59863	0.453637	0.512703	0.263527	0.0697072	0.207884	0.167309	mitochondrial ribosomal protein L30
107746	Rapgef1	2	-1.09696	-0.867989	-0.250658	-0.0782992	0.00858535	0.0325443	0.553198	0.903755	Rap guanine nucleotide exchange factor (GEF) 1
107747	Aldh1l1	6	-0.233929	-0.499052	-0.487616	-0.575017	0.616562	0.323153	0.381207	0.339433	aldehyde dehydrogenase 1 family, member L1
107751	Prrxl1	14	0.079475	-0.134906	-0.0503992	0.000710335	0.716165	0.574704	0.86424	0.998651	paired related homeobox protein-like 1
107753	Lgals2	15	-0.655418	-0.392199	-1.08959	-0.511616	0.614296	0.79434	0.486923	0.819503	lectin, galactose-binding, soluble 2
107765	Ankrd1	19	0.228483	0.731765	0.437575	0.57601	0.641886	0.167867	0.458711	0.366198	ankyrin repeat domain 1 (cardiac muscle)
107766	Haao	17	-0.0264783	-0.0339055	-0.0932742	-0.124429	0.859943	0.838705	0.591442	0.526703	3-hydroxyanthranilate 3,4-dioxygenase
107767	Scamp1	13	-0.19607	-0.296845	-0.221593	-0.237591	0.146067	0.0523024	0.179599	0.160819	secretory carrier membrane protein 1
107769	Tm6sf1	7	0.862348	1.03331	0.893606	0.815107	0.0650028	0.0451435	0.110969	0.148558	transmembrane 6 superfamily member 1
107770	Tm6sf2	8	-0.800811	-0.929661	-0.835083	-0.872307	0.0227414	0.0173071	0.0383309	0.030445	transmembrane 6 superfamily member 2
107771	Bmyc	2	-0.861146	-0.864558	-0.496212	-0.615694	0.0046082	0.00617239	0.0925452	0.0399408	brain expressed myelocytomatosis oncogene
107815	Scml2	X	0.291313	0.214063	0.186003	0.162045	0.0326863	0.118236	0.222936	0.316772	sex comb on midleg-like 2 (Drosophila)
107817	Jmjd6	11	0.223174	0.279089	0.138569	0.0604031	0.279583	0.220515	0.592208	0.876024	jumonji domain containing 6
107823	Whsc1	5	-0.235068	-0.178014	-0.0707909	0.130151	0.214615	0.396075	0.779243	0.651854	Wolf-Hirschhorn syndrome candidate 1 (human)
107829	Thoc5	11	0.0355929	0.0952911	-0.00711418	0.127325	0.848082	0.629035	0.978827	0.621286	THO complex 5
107831	Bai1	15	0.183025	0.181778	-0.036993	-0.0961557	0.229717	0.27807	0.861805	0.685133	brain-specific angiogenesis inhibitor 1
107849	Prl2c5	13	1.33905	0.493438	0.554708	0.489393	0.00834504	0.277808	0.271473	0.37192	prolactin family 2, subfamily c, member 5
107868	Usp9y	Y	0.416711	0.221604	0.312661	0.0203932	0.014776	0.169066	0.092336	0.944236	ubiquitin specific peptidase 9, Y chromosome
107869	Cth	3	0.0601746	0.00141985	-0.0547506	-0.0510322	0.637522	0.992907	0.740053	0.816746	cystathionase (cystathionine gamma-lyase)
107889	Gcm2	13	0.333497	0.305695	0.280851	0.080624	0.0451412	0.0783335	0.145726	0.750517	glial cells missing homolog 2 (Drosophila)
107895	Mgat5	1	-0.82068	-0.750614	-0.295901	-0.273209	0.030727	0.0565133	0.482987	0.583587	mannoside acetylglucosaminyltransferase 5
107932	Chd4	6	-1.13951	-1.28246	-0.903565	-0.925508	0.0194598	0.0169981	0.0952721	0.0875016	chromodomain helicase DNA binding protein 4
107934	Celsr3	9	0.545571	0.182028	0.213902	0.19962	0.00805632	0.32245	0.29168	0.366087	cadherin, EGF LAG seven-pass G-type receptor 3 (flamingo homolog, Drosophila)
107939	Pom121	5	-0.947779	-0.99347	-0.244628	-0.151778	0.0548832	0.0607646	0.682573	0.859618	nuclear pore membrane protein 121
107951	Cdk9	2	-0.0612098	0.0749848	0.00270574	-0.197889	0.700991	0.672862	0.990851	0.328844	cyclin-dependent kinase 9 (CDC2-related kinase)
107970	Hist1h1t	13	0.154212	0.162232	0.241946	0.238426	0.442967	0.469627	0.323384	0.370858	histone cluster 1, H1t
107971	Frs3	17	-0.135247	0.0721101	-0.0220075	-0.109503	0.560255	0.790551	0.948705	0.776226	fibroblast growth factor receptor substrate 3
107975	Pacs1	19	-0.292325	-0.357929	0.0442498	-0.215756	0.201216	0.1543	0.891491	0.498208	phosphofurin acidic cluster sorting protein 1
107976	Bre	5	-0.355414	-0.502914	-0.258991	-0.378366	0.23985	0.131516	0.486684	0.341744	brain and reproductive organ-expressed protein
107986	Ddb2	2	-0.00499071	0.35236	0.0444912	0.325493	0.98576	0.21599	0.905517	0.337764	damage specific DNA binding protein 2
107993	Bfsp2	9	0.224401	-0.0784536	-0.0136275	-0.0510301	0.106356	0.611043	0.946365	0.831418	beaded filament structural protein 2, phakinin
107995	Cdc20	4	0.502386	0.519226	0.358234	0.459974	0.210901	0.238911	0.466193	0.390547	cell division cycle 20
107999	Gtpbp6	5	-0.113533	0.0735365	0.0221134	0.103344	0.333088	0.582581	0.895153	0.537202	GTP binding protein 6 (putative)
108000	Cenpf	1	0.185072	0.178377	0.229501	0.280046	0.213889	0.275675	0.211579	0.138137	centromere protein F
108010	Igkv3-8	6	-0.169276	-0.224903	-0.148758	0.0818182	0.483473	0.399604	0.624529	0.852572	immunoglobulin kappa variable 3-8
108011	Ap4e1	2	0.105151	0.207072	0.140974	0.257809	0.372713	0.113836	0.32791	0.086536	adaptor-related protein complex AP-4, epsilon 1
108012	Ap1s2	X	0.117333	0.237435	0.125029	0.359315	0.697301	0.467137	0.746633	0.352498	adaptor-related protein complex 1, sigma 2 subunit
108013	Celf4	18	0.0872234	0.0816025	-0.122455	-0.0284713	0.519746	0.593517	0.457482	0.912766	CUGBP, Elav-like family member 4
108014	Srsf9	5	-0.113849	-0.0838772	-0.0288049	-0.191244	0.596537	0.732358	0.925018	0.520679	serine/arginine-rich splicing factor 9
108015	Chrnb4	9	0.300797	0.279186	0.204884	-0.0215288	0.0611681	0.0997145	0.270133	0.943569	cholinergic receptor, nicotinic, beta polypeptide 4
108017	Fxyd4	6	0.0863508	0.00344825	0.0156359	-0.0445539	0.516293	0.984173	0.935788	0.85378	FXYD domain-containing ion transport regulator 4
108022	Igkv6-15	6	0.269734	0.904177	0.767829	1.4382	0.501708	0.0494944	0.125996	0.00759319	immunoglobulin kappa variable 6-15
108024	Igkv6-20	6	0.187861	0.588695	0.588118	0.919185	0.530329	0.0781407	0.11648	0.018326	immunoglobulin kappa variable 6-20
108030	Lin7a	10	-0.14514	0.13186	0.0683157	-0.00366588	0.505737	0.592956	0.815897	0.994178	lin-7 homolog A (C. elegans)
108037	Shmt2	10	-0.266656	-0.436647	-0.172618	-0.1413	0.425773	0.236079	0.689181	0.809936	serine hydroxymethyltransferase 2 (mitochondrial)
108043	Chrnb3	8	0.394675	0.215419	0.286	0.130154	0.0461031	0.287264	0.207982	0.639274	cholinergic receptor, nicotinic, beta polypeptide 3
108052	Slc14a1	18	-0.614698	-0.75821	-0.938703	-0.538233	0.210593	0.160366	0.127128	0.417361	solute carrier family 14 (urea transporter), member 1
108058	Camk2d	3	-0.0660479	0.109154	0.144039	0.276762	0.756977	0.641428	0.57207	0.299595	calcium/calmodulin-dependent protein kinase II, delta
108062	Cstf2	X	-0.204133	-0.0749137	-0.257619	-0.0684242	0.223435	0.698347	0.212755	0.816569	cleavage stimulation factor, 3' pre-RNA subunit 2
108067	Eif2b3	4	-0.0990366	0.137084	0.0130953	-0.0769146	0.676816	0.603367	0.970646	0.856946	eukaryotic translation initiation factor 2B, subunit 3
108068	Grm2	9	0.129804	0.0117844	0.0955679	-0.103895	0.543137	0.966704	0.73014	0.768019	glutamate receptor, metabotropic 2
108069	Grm3	5	0.42716	0.0914693	0.242914	0.0761656	0.0133443	0.581953	0.180563	0.751443	glutamate receptor, metabotropic 3
108071	Grm5	7	0.343239	0.269425	0.326639	0.140579	0.0298598	0.0910179	0.0723704	0.47582	glutamate receptor, metabotropic 5
108072	Grm6	11	0.278901	0.134712	0.147148	0.0249719	0.0654786	0.397976	0.400252	0.930311	glutamate receptor, metabotropic 6
108073	Grm7	6	0.419309	0.119378	0.218524	0.0318705	0.0237183	0.519082	0.27541	0.92138	glutamate receptor, metabotropic 7
108075	Ltbp4	7	-1.30711	-1.36639	-1.33864	-1.22165	0.0126159	0.0150645	0.021489	0.0327738	latent transforming growth factor beta binding protein 4
108077	Skiv2l	17	-0.934041	-0.97472	-0.658464	-0.736523	0.0142968	0.0171446	0.108049	0.0748346	superkiller viralicidic activity 2-like (S. cerevisiae)
108078	Olr1	6	0.300881	0.301261	0.452402	0.482785	0.132919	0.164235	0.0714784	0.0547102	oxidized low density lipoprotein (lectin-like) receptor 1
108079	Prkaa2	4	-0.559244	-0.570404	-0.293196	-0.0747655	0.0499121	0.0609274	0.365604	0.880672	protein kinase, AMP-activated, alpha 2 catalytic subunit
108083	Pip4k2b	11	-0.662378	-0.517	-0.405927	-0.287828	0.0382672	0.112414	0.260329	0.480627	phosphatidylinositol-5-phosphate 4-kinase, type II, beta
108086	Rnf216	5	-0.494124	-0.483061	-0.126667	-0.0692723	0.0705062	0.0968513	0.707663	0.888952	ring finger protein 216
108089	Rnf144a	12	-0.532406	-0.588098	-0.574691	-0.620539	0.0481583	0.0443877	0.0730684	0.053567	ring finger protein 144A
108096	Slco1a5	6	0.226408	0.196011	0.0663664	0.089155	0.159179	0.262783	0.752924	0.727693	solute carrier organic anion transporter family, member 1a5
108097	Prkab2	3	0.331657	0.730505	0.743305	0.67835	0.0396023	0.000839168	0.000535565	0.00121317	protein kinase, AMP-activated, beta 2 non-catalytic subunit
108098	Med21	6	0.772466	1.19157	0.881053	0.9543	0.126847	0.040507	0.15458	0.129362	mediator complex subunit 21
108099	Prkag2	5	-0.861992	-0.710297	-0.71124	-0.709927	0.000627109	0.00215455	0.00176728	0.00189369	protein kinase, AMP-activated, gamma 2 non-catalytic subunit
108100	Baiap2	11	-0.602176	-0.601166	-0.582859	-0.705282	0.165068	0.204085	0.267377	0.199293	brain-specific angiogenesis inhibitor 1-associated protein 2
108101	Fermt3	19	0.271981	0.275267	0.448649	0.704172	0.407633	0.452626	0.264792	0.092125	fermitin family homolog 3 (Drosophila)
108105	B3gnt5	16	0.113986	0.395608	0.183283	0.447129	0.627721	0.120343	0.520157	0.12623	UDP-GlcNAc:betaGal beta-1,3-N-acetylglucosaminyltransferase 5
108112	Eif4ebp3	18	-0.45686	-0.146463	-0.00900622	-0.20841	0.395573	0.820267	0.991091	0.826323	eukaryotic translation initiation factor 4E binding protein 3
108114	Slc22a7	17	0.122951	0.0835229	0.00613991	-0.287841	0.882177	0.931766	0.996332	0.831418	solute carrier family 22 (organic anion transporter), member 7
108115	Slco4a1	2	0.0807717	-0.185916	0.034367	-0.201087	0.561572	0.219378	0.857346	0.258254	solute carrier organic anion transporter family, member 4a1
108116	Slco3a1	7	-0.523639	-0.495388	-0.158021	0.0760558	0.0391244	0.0626449	0.588618	0.86027	solute carrier organic anion transporter family, member 3a1
108121	U2af1	17	0.13347	0.174173	0.0946042	0.0365264	0.731237	0.686469	0.856303	0.961613	U2 small nuclear ribonucleoprotein auxiliary factor (U2AF) 1
108123	Napg	18	0.206463	0.236899	0.124837	0.0442545	0.153943	0.133046	0.477039	0.868187	N-ethylmaleimide sensitive fusion protein attachment protein gamma
108124	Napa	7	-0.145901	-0.112496	-0.0865975	-0.0650619	0.324361	0.500702	0.647835	0.80109	N-ethylmaleimide sensitive fusion protein attachment protein alpha
108138	Xrcc4	13	0.264269	0.211069	0.125667	0.046659	0.154147	0.295977	0.583166	0.893493	X-ray repair complementing defective repair in Chinese hamster cells 4
108143	Taf9	13	0.368206	0.424265	0.197837	0.363567	0.148161	0.125947	0.5253	0.264207	TAF9 RNA polymerase II, TATA box binding protein (TBP)-associated factor
108147	Atic	1	-0.0523034	-0.156352	-0.00837074	0.102676	0.829707	0.542653	0.980821	0.792812	5-aminoimidazole-4-carboxamide ribonucleotide formyltransferase/IMP cyclohydrolase
108148	Galnt2	8	-0.504111	-0.323439	-0.482493	-0.431489	0.0212335	0.127818	0.0519908	0.0779978	UDP-N-acetyl-alpha-D-galactosamine:polypeptide N-acetylgalactosaminyltransferase 2
108150	Galnt7	8	-0.242191	0.103534	0.0804649	0.323579	0.411561	0.764316	0.844208	0.418351	UDP-N-acetyl-alpha-D-galactosamine: polypeptide N-acetylgalactosaminyltransferase 7
108151	Sema3d	5	-0.401075	-0.445421	-0.497247	-0.441366	0.050457	0.0455374	0.0449658	0.0708395	sema domain, immunoglobulin domain (Ig), short basic domain, secreted, (semaphorin) 3D
108153	Adamts7	9	-0.874273	-0.928404	-0.78984	-0.83861	0.02277	0.0249199	0.0686531	0.0535626	a disintegrin-like and metallopeptidase (reprolysin type) with thrombospondin type 1 motif, 7
108154	Adamts6	13	0.469147	0.222829	0.18825	0.126577	0.0118096	0.193844	0.32115	0.574441	a disintegrin-like and metallopeptidase (reprolysin type) with thrombospondin type 1 motif, 6
108155	Ogt	X	-0.27545	0.224506	0.368654	0.544063	0.23796	0.385122	0.201627	0.0675281	O-linked N-acetylglucosamine (GlcNAc) transferase (UDP-N-acetylglucosamine:polypeptide-N-acetylglucosaminyl transferase)
108156	Mthfd1	12	-0.789885	-1.29701	-1.19594	-1.28772	0.0745114	0.0155687	0.030488	0.0203883	methylenetetrahydrofolate dehydrogenase (NADP+ dependent), methenyltetrahydrofolate cyclohydrolase, formyltetrahydrofolate synthase
108159	Ubxn8	8	0.233697	0.21995	0.186442	0.213396	0.0915818	0.135988	0.256277	0.214289	UBX domain protein 8
108160	Fam50a	X	-0.175681	-0.044123	-0.290258	-0.345426	0.38077	0.855519	0.23953	0.1772	family with sequence similarity 50, member A
108161	Fam50b	13	0.203116	0.154674	0.223416	0.0581523	0.260903	0.442093	0.310152	0.862387	family with sequence similarity 50, member B
108176	Npm3-ps1	6	0.735708	0.887325	0.77333	0.628129	0.0694514	0.0471397	0.113335	0.204545	nucleoplasmin 3, pseudogene 1
108645	Mat2b	11	0.731764	0.854388	0.618769	0.491534	0.0472112	0.0356385	0.149941	0.26994	methionine adenosyltransferase II, beta
108652	Slc35b3	13	0.682465	1.03991	0.760924	0.897857	0.0834168	0.0246344	0.112127	0.063563	solute carrier family 35, member B3
108653	Rimklb	6	0.300591	-0.0355352	-0.0285667	-0.0625285	0.0110183	0.757333	0.832399	0.683265	ribosomal modification protein rimK-like family member B
108654	Fam210a	18	0.246601	0.241514	0.137603	0.0564872	0.0944417	0.125248	0.430174	0.822003	family with sequence similarity 210, member A
108655	Foxp1	6	-1.14617	-0.980348	-0.608496	-0.547098	0.00805632	0.023042	0.163491	0.224464	forkhead box P1
108657	Rnpepl1	1	-0.819955	-0.611823	0.122617	0.123729	0.0491941	0.153957	0.815897	0.863294	arginyl aminopeptidase (aminopeptidase B)-like 1
108660	Rnf187	11	-0.305627	-0.0985978	0.0912941	0.143508	0.136555	0.670205	0.730079	0.637461	ring finger protein 187
108664	Atp6v1h	1	-0.0153588	0.179518	0.00174725	-0.0435128	0.916304	0.219255	0.993255	0.858783	ATPase, H+ transporting, lysosomal V1 subunit H
108670	Epsti1	14	0.872431	1.25365	0.78586	1.27852	0.0980055	0.0375461	0.212941	0.0511876	epithelial stromal interaction 1 (breast)
108671	Dnajc9	14	0.191045	0.473964	0.294503	0.268271	0.457916	0.0981229	0.346348	0.443815	DnaJ (Hsp40) homolog, subfamily C, member 9
108672	Zdhhc15	X	0.29811	0.272066	0.158243	0.217268	0.181225	0.264462	0.566545	0.480103	zinc finger, DHHC domain containing 15
108673	Ccdc86	19	0.0106195	0.113064	0.337029	0.374269	0.969664	0.695368	0.270328	0.247005	coiled-coil domain containing 86
108679	Cops8	1	-0.182226	-0.19816	-0.145668	-0.195858	0.305447	0.313817	0.508276	0.417361	COP9 (constitutive photomorphogenic) homolog, subunit 8 (Arabidopsis thaliana)
108682	Gpt2	8	-0.249776	-0.391102	-0.194946	-0.295847	0.297926	0.140292	0.512235	0.351786	glutamic pyruvate transaminase (alanine aminotransferase) 2
108686	Ccdc88a	11	0.38099	0.136114	0.320966	0.153529	0.0846735	0.57288	0.220495	0.630899	coiled coil domain containing 88A
108687	Edem2	2	-0.226643	-0.45516	-0.485267	-0.38418	0.154236	0.0199286	0.0194103	0.0563402	ER degradation enhancer, mannosidase alpha-like 2
108689	Obfc1	19	-0.386618	-0.0675046	-0.302278	-0.286534	0.106261	0.808078	0.28634	0.351495	oligonucleotide/oligosaccharide-binding fold containing 1
108699	Chn1	2	0.221475	0.0427716	0.276144	0.0744582	0.125677	0.798246	0.121785	0.748049	chimerin 1
108705	Pttg1ip	10	0.0500199	0.0433213	0.190108	0.15837	0.656515	0.734272	0.164458	0.266261	pituitary tumor-transforming 1 interacting protein
108707	Fam207a	10	0.205466	0.176768	0.201491	0.0715071	0.224016	0.343449	0.327446	0.809557	family with sequence similarity 207, member A
108723	Card11	5	0.387473	0.2788	0.267717	0.373144	0.0696282	0.21355	0.280343	0.149288	caspase recruitment domain family, member 11
108735	Sft2d2	1	-0.244386	-0.131879	0.118839	0.0443614	0.0711905	0.356065	0.453078	0.850258	SFT2 domain containing 2
108737	Oxsr1	9	-0.205847	-0.28786	-0.505227	-0.397704	0.293295	0.1831	0.0463088	0.111524	oxidative-stress responsive 1
108755	Lyrm2	4	0.33995	0.662977	0.325459	0.341129	0.438417	0.170651	0.550409	0.595485	LYR motif containing 2
108760	Galnt16	12	0.241535	0.23774	0.061739	0.0745945	0.169002	0.214882	0.791045	0.806626	UDP-N-acetyl-alpha-D-galactosamine:polypeptide N-acetylgalactosaminyltransferase 16
108767	Pnrc1	4	-0.340064	-0.616616	-0.592196	-0.41152	0.289703	0.0872365	0.141773	0.329072	proline-rich nuclear receptor coactivator 1
108797	Mex3b	7	0.212649	-0.217353	-0.122035	-0.137845	0.227574	0.262115	0.578788	0.59243	mex3 homolog B (C. elegans)
108800	Ston2	12	-0.88427	-0.965858	-0.582004	-0.468603	0.00597618	0.00522456	0.0719952	0.145361	stonin 2
108802	Calr4	4	0.234232	0.133845	0.0935512	0.0228798	0.108907	0.396181	0.600658	0.935384	calreticulin 4
108803	4933402P03Rik	11	0.320441	0.155186	0.12309	-0.00323494	0.0808558	0.428285	0.575002	0.993905	RIKEN cDNA 4933402P03 gene
108809	4933407E24Rik	4	0.405685	0.15692	0.17624	0.0329741	0.0149908	0.318501	0.310225	0.903392	RIKEN cDNA 4933407E24 gene
108811	Ccdc122	14	0.46506	0.697935	0.256292	0.215073	0.309135	0.167363	0.663347	0.781983	coiled-coil domain containing 122
108812	Als2cr12	1	-0.125544	-0.151337	0.0398045	-0.209826	0.659216	0.633324	0.921549	0.60899	amyotrophic lateral sclerosis 2 (juvenile) chromosome region, candidate 12 (human)
108829	Jmjd1c	10	-0.553656	-0.50228	-0.147267	-0.0199794	0.0123124	0.0262766	0.522214	0.957148	jumonji domain containing 1C
108832	Tmem74b	2	0.670174	0.147868	0.0771596	-0.0892122	0.020328	0.60809	0.822583	0.845181	transmembrane protein 74B
108837	Ibtk	9	-0.0740583	-0.00562441	-0.109461	-0.119041	0.689926	0.981132	0.631796	0.66757	inhibitor of Bruton agammaglobulinemia tyrosine kinase
108841	Rdh13	7	-0.266477	0.198055	-0.0430503	-0.0722451	0.147784	0.322739	0.86463	0.821217	retinol dehydrogenase 13 (all-trans and 9-cis)
108853	Mtrf1l	10	0.0119097	0.105369	-0.00348737	-0.0566646	0.96012	0.671354	0.991453	0.890715	mitochondrial translational release factor 1-like
108857	Ankhd1	18	-0.722592	-0.647289	-0.144213	-0.135542	0.034246	0.0667992	0.722108	0.802874	ankyrin repeat and KH domain containing 1
108888	Atad3a	4	-0.0372089	-0.0317929	0.0118619	0.0832589	0.844396	0.881893	0.964047	0.779817	ATPase family, AAA domain containing 3A
108897	Aif1l	2	-0.00527723	0.0243662	0.207218	-0.00159758	0.980768	0.92389	0.399374	0.99763	allograft inflammatory factor 1-like
108899	2700081O15Rik	19	-0.198957	-0.22378	-0.292644	-0.151249	0.302762	0.293946	0.220128	0.593023	RIKEN cDNA 2700081O15 gene
108900	Fam72a	1	0.582202	0.089901	0.0739789	-0.058315	0.00147046	0.522172	0.640262	0.782567	family with sequence similarity 72, member A
108902	B3gnt1	19	-0.155294	-0.196425	-0.404286	-0.407327	0.42704	0.363529	0.102295	0.102279	UDP-GlcNAc:betaGal beta-1,3-N-acetylglucosaminyltransferase 1
108903	Tbcd	11	-0.225225	-0.215255	-0.197475	-0.323907	0.352049	0.425678	0.510625	0.307115	tubulin-specific chaperone d
108907	Nusap1	2	0.868534	1.02484	0.770707	0.959373	0.140021	0.110419	0.27541	0.195128	nucleolar and spindle associated protein 1
108911	Rcc2	4	-0.835146	-0.647246	-0.894897	-0.58948	0.0222029	0.0744198	0.032573	0.149379	regulator of chromosome condensation 2
108912	Cdca2	14	0.260578	0.119628	0.331967	0.161025	0.139448	0.54118	0.127579	0.507972	cell division cycle associated 2
108927	Lhfp	3	0.242134	0.389761	0.0191333	-0.00400499	0.456865	0.275408	0.969287	0.996225	lipoma HMGIC fusion partner
108937	Rnf169	7	-0.82005	-0.6901	-0.58381	-0.47891	0.00289884	0.00874979	0.0258421	0.060697	ring finger protein 169
108943	Trmt10a	3	0.742288	1.15011	0.801096	0.847123	0.0118547	0.0012106	0.014392	0.0102977	tRNA methyltransferase 10A
108946	Zzz3	3	-0.220452	-0.112336	-0.236361	-0.0809308	0.289585	0.637598	0.351539	0.825799	zinc finger, ZZ domain containing 3
108950	1700049L16Rik	10	0.713152	0.2662	0.0841137	0.052817	0.00665102	0.247474	0.761309	0.894411	hematological and neurological expressed 1-like pseudogene
108954	Ppp1r15b	1	-0.621404	-0.33946	-0.225112	-0.24652	0.0203053	0.189135	0.433118	0.440199	protein phosphatase 1, regulatory (inhibitor) subunit 15b
108956	Apol7c	15	5.01794	5.24105	4.69239	5.11845	3.37197e-08	1.61844e-08	8.64079e-08	3.01776e-08	apolipoprotein L 7c
108958	Fam73b	2	-0.780066	-0.558392	-0.407906	-0.335798	0.0269672	0.11051	0.288374	0.433147	family with sequence similarity 73, member B
108960	Irak2	6	0.0887892	0.0076953	0.093828	0.240489	0.701919	0.979151	0.752924	0.431038	interleukin-1 receptor-associated kinase 2
108961	E2f8	7	-0.845551	-0.804765	-0.708895	-0.594256	0.00721724	0.0130819	0.0310187	0.0651554	E2F transcription factor 8
108989	Tpr	1	-0.6192	-0.739834	-0.385345	-0.289018	0.120265	0.0900831	0.418532	0.618417	translocated promoter region, nuclear basket protein
108995	Tbc1d10c	19	0.158474	0.343088	0.125971	0.707134	0.574653	0.262089	0.729685	0.0475676	TBC1 domain family, member 10c
109006	Ciapin1	8	0.154505	0.239901	0.0656283	0.0695135	0.45771	0.294021	0.815427	0.854937	cytokine induced apoptosis inhibitor 1
109019	Nabp1	1	0.159266	0.509831	0.341551	0.337634	0.605526	0.126544	0.353196	0.407182	nucleic acid binding protein 1
109032	Sp110	1	0.662761	0.863147	0.477563	0.638927	0.0848872	0.0449785	0.289064	0.175723	Sp110 nuclear body protein
109042	Prkcdbp	7	0.114193	0.225811	-0.02101	-0.0161729	0.756234	0.572904	0.968917	0.982265	protein kinase C, delta binding protein
109050	Fam212b	3	0.38534	0.281018	0.310794	0.109801	0.0419747	0.144589	0.154925	0.687137	family with sequence similarity 212, member B
109052	Krt75	15	0.201354	0.1335	0.0468617	0.0950117	0.204342	0.449034	0.828159	0.703211	keratin 75
109054	Pfdn4	2	0.205702	0.490559	0.58636	0.529846	0.407532	0.0791512	0.0652206	0.0939741	prefoldin 4
109065	Dnaaf2	12	-0.10518	0.190484	0.0319687	0.07491	0.572136	0.347141	0.904023	0.816556	dynein, axonemal assembly factor 2
109075	Exosc4	15	0.0836739	0.208	0.0833375	0.0142426	0.614238	0.244522	0.69078	0.966139	exosome component 4
109077	Ints5	19	-0.661003	-0.349482	-0.207549	-0.230103	0.0138272	0.164693	0.458325	0.464255	integrator complex subunit 5
109079	Sephs1	2	0.174168	0.291563	0.0529387	0.0928641	0.132939	0.0318477	0.720848	0.572532	selenophosphate synthetase 1
109082	Fbxw17	13	0.261594	0.423123	0.118298	0.146141	0.176132	0.0549901	0.625499	0.605872	F-box and WD-40 domain protein 17
109093	Rars2	4	0.287496	0.532084	0.165308	0.124563	0.267833	0.0704921	0.612733	0.775183	arginyl-tRNA synthetase 2, mitochondrial
109095	Rbm15b	9	-0.241807	-0.0197001	-0.302859	-0.217328	0.193236	0.934099	0.18666	0.37572	RNA binding motif protein 15B
109108	Slc30a9	5	0.106087	0.10958	-0.00880732	-0.0433485	0.474033	0.510919	0.968917	0.875679	solute carrier family 30 (zinc transporter), member 9
109113	Uhrf2	19	0.0218493	0.104557	0.0341519	-0.0149352	0.859244	0.408223	0.826324	0.947969	ubiquitin-like, containing PHD and RING finger domains 2
109115	Supt3	17	0.150016	0.139031	-0.0612352	-0.0155545	0.507545	0.587154	0.844259	0.974121	suppressor of Ty 3
109129	Mmadhc	2	0.553016	0.614484	0.473184	0.378851	0.0359213	0.0326692	0.120008	0.221199	methylmalonic aciduria (cobalamin deficiency) cblD type, with homocystinuria
109135	Plekha5	6	-0.578576	-0.335007	-0.0297552	-0.0999588	0.0193541	0.159664	0.92456	0.786392	pleckstrin homology domain containing, family A member 5
109136	Mmaa	8	0.273627	0.504245	0.0868597	0.0142176	0.279385	0.0774686	0.798667	0.979005	methylmalonic aciduria (cobalamin deficiency) type A
109145	Gins4	8	0.622146	0.785785	0.705192	0.590648	0.0806411	0.0469728	0.102837	0.175055	GINS complex subunit 4 (Sld5 homolog)
109151	Chd9	8	-1.1628	-0.747224	-0.257215	-0.138557	0.0246078	0.139841	0.662638	0.871889	chromodomain helicase DNA binding protein 9
109154	Mlec	5	0.127219	0.257206	0.279981	0.330342	0.24445	0.0436531	0.0473206	0.0210772	malectin
109161	Ube2q2	9	0.423568	0.680472	0.499425	0.325156	0.0748422	0.0173494	0.0849571	0.270366	ubiquitin-conjugating enzyme E2Q (putative) 2
109163	3010003L21Rik	6	0.950149	1.24623	1.44996	1.50788	0.0016573	0.000135969	2.33234e-05	1.34033e-05	RIKEN cDNA 3010003L21 gene
109168	Atl3	19	-0.14555	-0.0492578	-0.0641344	0.00120609	0.330844	0.78016	0.746633	0.997566	atlastin GTPase 3
109181	Trip11	12	-0.923919	-0.700636	-0.297547	-0.127768	0.0303742	0.101852	0.532656	0.856946	thyroid hormone receptor interactor 11
109202	A930024E05Rik	5	-0.00515045	0.101336	-0.0139722	0.20171	0.97627	0.572344	0.953108	0.329441	RIKEN cDNA A930024E05 gene
109205	Sobp	10	0.114685	0.0593271	-0.108136	-0.0443587	0.298503	0.639895	0.424428	0.819798	sine oculis-binding protein homolog (Drosophila)
109212	Fam64a	11	1.25594	1.74449	1.77437	1.81645	0.022759	0.00753159	0.00666257	0.00603149	family with sequence similarity 64, member A
109218	Tmem139	6	0.00834329	-0.0194012	-0.0883798	0.0662726	0.963345	0.926345	0.677553	0.819538	transmembrane protein 139
109222	Rarres1	3	0.0282977	0.251729	0.364407	0.0928402	0.973198	0.778599	0.712583	0.951257	retinoic acid receptor responder (tazarotene induced) 1
109225	Ms4a7	19	1.68546	1.7705	1.72178	1.82044	0.0915384	0.0998296	0.153181	0.137499	membrane-spanning 4-domains, subfamily A, member 7
109229	Fam118b	9	-0.0111302	0.365406	0.129972	0.0431728	0.956751	0.0823016	0.578271	0.903755	family with sequence similarity 118, member B
109232	Sccpdh	1	1.00461	1.4101	1.22771	1.09325	0.0256389	0.00812997	0.0203198	0.034812	saccharopine dehydrogenase (putative)
109241	Mbd5	2	-0.665742	-0.190907	0.429582	0.566348	0.0331273	0.552942	0.219948	0.117123	methyl-CpG binding domain protein 5
109242	Kif24	4	-0.043666	-0.0887669	-0.149859	-0.0921388	0.80057	0.634691	0.454734	0.726261	kinesin family member 24
109245	Lrrc39	3	0.0258185	-0.143171	0.196422	0.360697	0.95867	0.789436	0.742234	0.583916	leucine rich repeat containing 39
109246	Tspan9	6	-1.04173	-1.06712	-1.02132	-0.935873	0.00847856	0.0108823	0.0166742	0.0261638	tetraspanin 9
109254	Adtrp	13	0.164203	0.321924	0.14879	0.0886268	0.55235	0.284624	0.672273	0.860832	androgen dependent TFPI regulating protein
109263	Rlf	4	0.0367008	0.330283	0.217984	0.209488	0.891734	0.224427	0.471878	0.553944	rearranged L-myc fusion sequence
109264	Me3	7	0.00396609	-0.191282	-0.133993	-0.143861	0.979434	0.220512	0.439172	0.460595	malic enzyme 3, NADP(+)-dependent, mitochondrial
109267	Ssc4d	5	-0.393793	0.0578004	-0.24496	-0.180556	0.052426	0.796943	0.289767	0.496644	scavenger receptor cysteine rich family, 4 domains
109270	Prr5	15	-0.0341222	0.0884796	0.261713	0.242081	0.890129	0.735462	0.340408	0.428564	proline rich 5 (renal)
109272	Mybpc1	10	0.156436	-0.0405573	-0.00461158	-0.185331	0.446948	0.870373	0.988277	0.523598	myosin binding protein C, slow-type
109275	Actr5	2	-0.325441	-0.0857607	-0.0343347	0.0662889	0.12991	0.725329	0.911008	0.865179	ARP5 actin-related protein 5
109280	Slc22a13b-ps	9	0.186033	0.454561	0.311297	0.134742	0.404794	0.0721203	0.256368	0.702166	solute carrier family 22 (organic cation transporter), member 13b, pseudogene
109284	R3hdm4	10	-0.802967	-0.568415	0.0507644	0.163528	0.018506	0.0869355	0.905714	0.732341	R3H domain containing 4
109294	Prex2	1	-0.28143	-0.236146	-0.214146	-0.0661252	0.0724099	0.151821	0.243278	0.798084	phosphatidylinositol-3,4,5-trisphosphate-dependent Rac exchange factor 2
109305	Orai1	5	-0.608905	-0.444154	-0.447655	-0.205867	0.0528906	0.172313	0.218656	0.646038	ORAI calcium release-activated calcium modulator 1
109314	Prr9	3	0.389734	0.026497	0.106652	-0.0106531	0.0164074	0.875716	0.538659	0.970681	proline rich 9
109323	C1qtnf7	5	0.340684	0.396665	0.10324	0.112304	0.258333	0.232291	0.79897	0.834387	C1q and tumor necrosis factor related protein 7
109331	Rnf20	4	-0.60871	-0.510838	-0.357618	-0.433702	0.0195265	0.0514831	0.204658	0.133842	ring finger protein 20
109332	Cdcp1	9	0.0962327	0.190428	0.327194	0.100075	0.712786	0.503678	0.288374	0.82226	CUB domain containing protein 1
109333	Pkn2	3	0.103784	0.0153166	-0.213209	-0.230344	0.530811	0.942058	0.286126	0.280679	protein kinase N2
109342	Slc5a10	11	0.587811	0.34656	0.358704	0.0587817	0.0278059	0.189328	0.22497	0.897703	solute carrier family 5 (sodium/glucose cotransporter), member 10
109346	Ankrd39	1	0.0878684	0.591362	0.308511	0.348087	0.805988	0.113129	0.455486	0.450948	ankyrin repeat domain 39
109349	Fam163b	2	0.297059	0.322936	0.119719	0.0895036	0.037427	0.0368769	0.456085	0.654137	family with sequence similarity 163, member B
109359	Fam175b	7	-0.00409786	0.10868	-0.113369	-0.159865	0.974232	0.397227	0.423569	0.288599	family with sequence similarity 175, member B
109361	D730005E14Rik	15	0.326334	0.314894	0.30855	0.350986	0.0818716	0.114542	0.168136	0.125447	RIKEN cDNA D730005E14 gene
109552	Sri	5	0.368032	0.395792	0.4243	0.403502	0.0355489	0.0363992	0.0404607	0.0491159	sorcin
109575	Tbx10	19	0.135756	0.0295934	-0.0528716	-0.217044	0.503591	0.905596	0.849656	0.427499	T-box 10
109593	Lmo3	6	0.278115	0.138773	0.214451	0.0540973	0.0582242	0.364577	0.209894	0.824683	LIM domain only 3
109594	Lmo1	7	0.383108	0.101564	0.274831	0.025451	0.00851411	0.441944	0.0704335	0.911653	LIM domain only 1
109620	Dsp	13	-1.06578	-1.47155	-1.01098	-1.01887	0.0751354	0.0314943	0.157185	0.162863	desmoplakin
109624	Cald1	6	-0.193124	-0.228073	-0.390737	-0.342456	0.132833	0.103664	0.0190161	0.035426	caldesmon 1
109637	Upk1a	7	0.28312	0.0156524	-0.190695	-0.0371583	0.0856926	0.938653	0.324372	0.902658	uroplakin 1A
109648	Npy	6	0.116527	0.10308	0.882047	0.100898	0.860845	0.890936	0.243202	0.933966	neuropeptide Y
109652	Acy1	9	-0.595526	-0.834282	-0.685589	-0.811751	0.0569638	0.021947	0.0691642	0.0335261	aminoacylase 1
109658	Txlna	4	-0.369691	-0.208062	-0.250144	-0.161703	0.238943	0.558892	0.519985	0.754524	taxilin alpha
109660	Ctrl	8	0.0681411	2.02917	0.221468	4.07122	0.973203	0.317213	0.934864	0.0820801	chymotrypsin-like
109663	Hoxc11	15	0.623772	0.383341	0.385875	0.1733	0.00949598	0.0843208	0.121785	0.538593	homeobox C11
109672	Cyb5a	18	0.292808	0.349233	0.374585	0.385221	0.0133718	0.008505	0.00566826	0.00487801	cytochrome b5 type A (microsomal)
109674	Ampd2	3	-1.10547	-1.11529	-0.843716	-0.602999	0.0153728	0.0210808	0.0901598	0.230533	adenosine monophosphate deaminase 2
109676	Ank2	3	-0.383636	-0.478496	-0.343802	-0.409048	0.0669364	0.0405867	0.165229	0.10669	ankyrin 2, brain
109685	Hyal3	9	0.0417783	0.0534071	0.272979	-0.0144942	0.889511	0.871876	0.415665	0.980344	hyaluronoglucosaminidase 3
109689	Arrb1	7	-0.593684	-0.407313	-0.197075	-0.0791688	0.0459623	0.180542	0.566588	0.878413	arrestin, beta 1
109697	Cpa1	6	0.77212	2.64339	0.369273	4.88544	0.702776	0.221699	0.895153	0.0521121	carboxypeptidase A1, pancreatic
109700	Itga1	13	-0.263577	-0.468569	-0.449533	-0.55012	0.319543	0.111288	0.173019	0.104463	integrin alpha 1
109711	Actn1	12	0.122187	0.244475	0.593371	0.716851	0.733725	0.532276	0.168719	0.105192	actinin, alpha 1
109731	Maob	X	-0.429804	-0.730594	-0.90147	-0.901214	0.169881	0.0435776	0.0266694	0.0261803	monoamine oxidase B
109754	Cyb5r3	15	-0.257493	-0.2734	-0.0688459	-0.135122	0.0987891	0.104225	0.728513	0.528707	cytochrome b5 reductase 3
109778	Blvra	2	0.589008	0.953694	0.727828	0.672213	0.19615	0.0645883	0.195304	0.252682	biliverdin reductase A
109785	Pgm3	9	-0.175142	-0.00476315	-0.205362	-0.326668	0.474484	0.988108	0.495418	0.306152	phosphoglucomutase 3
109791	Clps	17	0.641583	2.88689	0.755557	4.87946	0.751753	0.178418	0.770344	0.0505942	colipase, pancreatic
109801	Glo1	17	-0.748673	-0.900195	-1.02451	-1.24341	0.00589529	0.00254587	0.000737233	0.000137401	glyoxalase 1
109815	Vimp	7	0.457697	0.608416	0.203991	0.154281	0.0617138	0.0293999	0.473944	0.664616	VCP-interacting membrane protein
109820	Pgc	17	-0.132362	-0.418315	-0.359257	-0.479981	0.690213	0.239169	0.360881	0.251004	progastricsin (pepsinogen C)
109821	F11	8	0.482312	0.264849	-0.288737	-0.215989	0.0688292	0.34263	0.347608	0.550118	coagulation factor XI
109828	C7	15	-0.836902	-1.00926	-0.719895	-0.53379	0.0682949	0.046421	0.184816	0.354862	complement component 7
109857	Cbr3	16	1.03771	1.41866	1.62566	1.93116	0.146782	0.0743976	0.0712537	0.0342531	carbonyl reductase 3
109880	Braf	6	-0.49006	-0.292867	0.229526	0.288325	0.0374517	0.218723	0.382535	0.306892	Braf transforming gene
109889	Mzf1	7	0.21114	0.000621895	0.103806	0.0483393	0.127152	0.997185	0.537417	0.842362	myeloid zinc finger 1
109900	Asl	5	-0.327054	-0.531855	-0.651369	-0.63618	0.170108	0.0507118	0.0340786	0.0372737	argininosuccinate lyase
109901	Cela1	15	-0.115207	1.22777	-0.169053	3.01939	0.940993	0.438966	0.935775	0.0963519	chymotrypsin-like elastase family, member 1
109904	Mcf2	X	0.441012	0.0354929	0.0694146	-0.0814099	0.0287414	0.871232	0.773706	0.794137	mcf.2 transforming sequence
109905	Rap1a	3	0.378358	0.456718	0.152982	0.120322	0.192396	0.151486	0.681203	0.812476	RAS-related protein-1a
109910	Zfp91	19	-0.374642	-0.293607	-0.14731	-0.0296696	0.0869698	0.206423	0.575002	0.94378	zinc finger protein 91
109929	Zbtb25	12	-0.0939305	0.287753	0.065485	0.505356	0.573316	0.113499	0.762946	0.0190392	zinc finger and BTB domain containing 25
109934	Abr	11	-0.0438585	-0.117638	0.0181387	0.134272	0.894638	0.736961	0.968692	0.796504	active BCR-related gene
109978	Art4	6	-0.0403309	-0.0278128	-0.438529	-0.152351	0.867044	0.920953	0.119609	0.654184	ADP-ribosyltransferase 4
109979	Art3	5	0.261079	0.146672	-0.128237	-0.0993262	0.132919	0.439836	0.544323	0.715286	ADP-ribosyltransferase 3
110006	Gusb	5	-0.334028	-0.497378	-0.279646	-0.246865	0.1263	0.0454374	0.283736	0.387179	glucuronidase, beta
110012	Tpgs1	10	0.199894	0.307279	0.327431	0.318507	0.22349	0.0937723	0.114414	0.126442	tubulin polyglutamylase complex subunit 1
110033	Kif22	7	0.69383	0.361792	0.339436	0.381191	0.0413754	0.295434	0.374162	0.357576	kinesin family member 22
110052	Dek	13	-0.0704499	-0.140301	-0.233234	-0.359036	0.603479	0.339281	0.159167	0.0366718	DEK oncogene (DNA binding)
110058	Syt17	7	0.135882	0.0403163	0.00129122	-0.197571	0.356695	0.820058	0.996017	0.306479	synaptotagmin XVII
110074	Dut	2	0.0540647	0.230809	0.0594443	0.132803	0.833048	0.383727	0.858465	0.730645	deoxyuridine triphosphatase
110075	Bmp3	5	0.136839	0.12806	-0.0104404	-0.0781332	0.301045	0.383548	0.958579	0.711287	bone morphogenetic protein 3
110078	Pygb	2	-0.955204	-1.10745	-1.10669	-1.11068	0.021321	0.0162727	0.0213945	0.020281	brain glycogen phosphorylase
110082	Dnah5	15	0.229559	0.0664237	0.0915338	-0.0864289	0.0559444	0.605945	0.512483	0.60355	dynein, axonemal, heavy chain 5
110083	Dnah12	14	0.283969	0.00559299	0.0573811	-0.030704	0.0332284	0.972125	0.715797	0.894181	dynein, axonemal, heavy chain 12
110084	Dnah1	14	0.321563	0.105007	0.0990046	-0.0647789	0.0608243	0.568893	0.629403	0.820421	dynein, axonemal, heavy chain 1
110094	Phka2	X	-0.454105	-0.525314	-0.23792	-0.256964	0.0347866	0.0271204	0.320257	0.316846	phosphorylase kinase alpha 2
110095	Pygl	12	-0.54679	-0.967811	-1.045	-1.21676	0.134443	0.0264354	0.026251	0.0111353	liver glycogen phosphorylase
110109	Nop2	6	-0.0467009	0.174809	0.0692107	0.278609	0.881213	0.593091	0.862947	0.485415	NOP2 nucleolar protein
110115	Cyp11b1	15	0.257597	0.0834873	1.10911	0.0839895	0.762384	0.936646	0.266238	0.959432	cytochrome P450, family 11, subfamily b, polypeptide 1
110119	Mpi	9	-0.450926	-0.421506	-0.349867	-0.428762	0.037211	0.062349	0.157595	0.089478	mannose phosphate isomerase
110135	Fgb	3	-0.076397	-0.194476	-0.280242	-0.305548	0.526292	0.140061	0.0670353	0.0467023	fibrinogen beta chain
110147	Ehmt2	17	-0.448071	-0.148293	-0.175801	-0.165352	0.0705062	0.580949	0.548976	0.644446	euchromatic histone lysine N-methyltransferase 2
110157	Raf1	6	-0.532985	-0.454724	-0.467224	-0.420558	0.0022532	0.00692192	0.00562824	0.0115307	v-raf-leukemia viral oncogene 1
110168	Gpr18	14	0.386109	0.302837	0.0110957	0.544104	0.151195	0.301028	0.978696	0.107713	G protein-coupled receptor 18
110172	Slc35b1	11	-0.417397	-0.306905	-0.286367	-0.199149	0.0528332	0.168724	0.248431	0.477488	solute carrier family 35, member B1
110173	Manba	3	0.0268534	0.0321568	-0.00107653	-0.0193638	0.908916	0.902855	0.997573	0.964766	mannosidase, beta A, lysosomal
110175	Ggct	6	0.643251	0.9025	0.685126	0.544192	0.0591815	0.022742	0.0937232	0.185576	gamma-glutamyl cyclotransferase
110187	Scgb2b26	7	0.0329728	0.213104	0.103141	0.159529	0.871775	0.30542	0.671257	0.555841	secretoglobin, family 2B, member 26
110196	Fdps	3	-0.740577	-0.77989	-0.892399	-0.948911	0.018042	0.0205729	0.0135646	0.00922783	farnesyl diphosphate synthetase
110197	Dgkg	16	0.302681	0.149411	0.156997	0.110881	0.0635827	0.383331	0.404911	0.634698	diacylglycerol kinase, gamma
110198	Akr7a5	4	-0.126182	-0.162475	-0.0469294	-0.196894	0.557094	0.4959	0.875202	0.508571	aldo-keto reductase family 7, member A5 (aflatoxin aldehyde reductase)
110208	Pgd	4	0.181669	-0.095935	-0.0664412	-0.190323	0.600261	0.812968	0.890581	0.727947	phosphogluconate dehydrogenase
110213	Tmbim6	15	-0.390927	-0.547663	-0.360783	-0.492319	0.105548	0.0450251	0.213302	0.100012	transmembrane BAX inhibitor motif containing 6
110253	Triobp	15	-0.190369	-0.275164	-0.191979	-0.100658	0.257544	0.137733	0.348509	0.704688	TRIO and F-actin binding protein
110265	Msra	14	0.155144	0.143495	0.118857	0.0216731	0.140743	0.208687	0.346236	0.914081	methionine sulfoxide reductase A
110279	Bcr	10	-0.372299	-0.500096	-0.432714	-0.287703	0.0695482	0.0321324	0.0827649	0.255595	breakpoint cluster region
110304	Glra3	8	0.723688	0.118385	0.216552	0.0214677	0.000388956	0.405178	0.174341	0.932787	glycine receptor, alpha 3 subunit
110308	Krt5	15	0.301869	-0.0397941	-0.0747813	0.164177	0.105479	0.855752	0.755137	0.521453	keratin 5
110310	Krt7	15	-0.775978	-0.500882	-0.954093	-0.834628	0.0280689	0.151706	0.0222889	0.0412247	keratin 7
110312	Pmch	10	0.0931886	0.0446709	-0.00444919	-0.0486112	0.595183	0.827937	0.986435	0.879938	pro-melanin-concentrating hormone
110323	Cox6b1	7	0.341732	0.485697	0.356681	0.313417	0.195436	0.0978547	0.267377	0.368555	cytochrome c oxidase, subunit VIb polypeptide 1
110326	Tas1r1	4	0.116467	0.0982331	0.0703309	-0.0618806	0.427471	0.554586	0.711786	0.810026	taste receptor, type 1, member 1
110332	Pp2d1	17	0.133215	0.0704112	0.0441015	-0.0049433	0.247554	0.591177	0.773956	0.983733	protein phosphatase 2C-like domain containing 1
110350	Dync2h1	9	0.221736	0.0215414	0.145808	0.126385	0.122671	0.901643	0.394709	0.525317	dynein cytoplasmic 2 heavy chain 1
110351	Rap1gap	4	-0.105126	-0.159513	-0.139889	0.00675248	0.504185	0.35672	0.466157	0.983616	Rap1 GTPase-activating protein
110355	Adrbk1	19	-0.33799	-0.273623	-0.0380497	0.0522606	0.167893	0.306391	0.914463	0.91132	adrenergic receptor kinase, beta 1
110379	Sec13	6	0.339906	0.635854	0.526952	0.507823	0.257003	0.0627465	0.158707	0.185119	SEC13 homolog (S. cerevisiae)
110380	Shroom2	X	-0.823163	-0.757902	-0.263533	-0.245984	0.0203475	0.0383882	0.491515	0.58698	shroom family member 2
110382	C8b	4	0.17635	0.0846891	-0.122733	-0.0848365	0.379619	0.716288	0.629091	0.809908	complement component 8, beta polypeptide
110385	Pde4c	8	-0.242724	-0.371606	-0.20707	-0.229921	0.358259	0.203253	0.528981	0.543517	phosphodiesterase 4C, cAMP specific
110391	Qdpr	5	0.0644745	-0.0609452	-0.109246	-0.181189	0.692451	0.74029	0.580456	0.392207	quinoid dihydropteridine reductase
110417	Pigh	12	0.693403	0.891361	0.558318	0.446868	0.0306574	0.0153826	0.125582	0.23106	phosphatidylinositol glycan anchor biosynthesis, class H
110446	Acat1	9	0.110862	0.0948365	-0.187634	-0.201807	0.530336	0.635686	0.378566	0.388001	acetyl-Coenzyme A acetyltransferase 1
110454	Ly6a	15	1.00293	1.20661	1.23664	1.38248	0.00395919	0.00123721	0.000808625	0.000324891	lymphocyte antigen 6 complex, locus A
110460	Acat2	17	-0.146009	-0.170992	-0.515932	-0.43347	0.523208	0.502968	0.0749183	0.132549	acetyl-Coenzyme A acetyltransferase 2
110511	Olfr153	2	0.0446619	-0.0656371	-0.0671526	-0.0884905	0.806232	0.741724	0.768237	0.754295	olfactory receptor 153
110521	Hivep1	13	-0.902585	-0.780178	-0.109557	0.0520487	0.0200079	0.0472014	0.811322	0.938902	human immunodeficiency virus type I enhancer binding protein 1
110524	Dgkq	5	-0.0487625	0.0458693	0.191885	0.277075	0.793761	0.827802	0.371749	0.221996	diacylglycerol kinase, theta
110532	Adarb1	10	-0.620638	-0.617173	-0.594207	-0.414884	0.0096502	0.01467	0.0223656	0.0997286	adenosine deaminase, RNA-specific, B1
110542	Amhr2	15	0.377413	0.263576	0.0772282	-0.0719589	0.0432129	0.165721	0.733499	0.812345	anti-Mullerian hormone type 2 receptor
110557	H2-Q6	17	-0.031253	-0.206134	-0.320808	0.075366	0.942857	0.653271	0.516609	0.924335	histocompatibility 2, Q region locus 6
110593	Prdm2	4	-0.411768	-0.269728	-0.00875723	0.0145699	0.0822018	0.281499	0.980031	0.976158	PR domain containing 2, with ZNF domain
110595	Timp4	6	0.243043	-0.102946	0.26743	-0.213234	0.333364	0.724232	0.382556	0.555185	tissue inhibitor of metalloproteinase 4
110596	Arhgef28	13	0.012567	-0.0577653	-0.145613	-0.186018	0.941048	0.750476	0.445085	0.36797	Rho guanine nucleotide exchange factor (GEF) 28
110606	Fntb	12	-0.51821	-0.338023	-0.199696	-0.19429	0.0972427	0.311546	0.59947	0.678814	farnesyltransferase, CAAX box, beta
110611	Hdlbp	1	-0.458334	-0.727635	-0.566097	-0.57258	0.175808	0.0584169	0.175599	0.182023	high density lipoprotein (HDL) binding protein
110612	Iglv2	16	0.142837	0.453884	0.298401	1.39848	0.764252	0.367196	0.602049	0.0193292	immunoglobulin lambda variable 2
110616	Atxn3	12	0.0446917	0.0299281	-0.053045	-0.172194	0.755558	0.856948	0.772108	0.34159	ataxin 3
110637	Grik4	9	0.212246	0.0798137	0.051976	-0.0183014	0.127246	0.607375	0.774764	0.946343	glutamate receptor, ionotropic, kainate 4
110639	Prps2	X	-0.577716	-0.611717	-0.7364	-0.833126	0.0266584	0.0292338	0.016994	0.00789701	phosphoribosyl pyrophosphate synthetase 2
110648	Lmx1a	1	0.196733	0.0607094	-0.103498	-0.0937553	0.291627	0.782223	0.666608	0.76309	LIM homeobox transcription factor 1 alpha
110651	Rps6ka3	X	-0.755357	-0.681125	-0.676049	-0.490122	0.0706465	0.122271	0.172185	0.351625	ribosomal protein S6 kinase polypeptide 3
110695	Aldh7a1	18	0.114378	0.0252694	-0.0424328	-0.0409955	0.399221	0.877944	0.817316	0.871869	aldehyde dehydrogenase family 7, member A1
110696	H2-M10.3	17	0.223766	0.257885	0.208057	-0.0629718	0.257449	0.235762	0.386425	0.862667	histocompatibility 2, M region locus 10.3
110749	Chaf1b	16	-0.0787567	-0.0354805	-0.173058	-0.199023	0.829716	0.93601	0.695293	0.71633	chromatin assembly factor 1, subunit B (p60)
110750	Cse1l	2	0.0388655	-0.034495	-0.140365	-0.125596	0.843875	0.876725	0.537807	0.653368	chromosome segregation 1-like (S. cerevisiae)
110751	Adam33	2	0.00472482	-0.0325511	0.0887793	-0.0875266	0.974642	0.841439	0.601664	0.675776	a disintegrin and metallopeptidase domain 33
110784	Nr3c2	8	-0.545072	-0.536203	-0.169237	-0.131188	0.0528493	0.0723875	0.610337	0.765548	nuclear receptor subfamily 3, group C, member 2
110785	Iglc1	16	-0.219896	0.549203	0.0182657	1.05309	0.621852	0.252635	0.978696	0.0592425	immunoglobulin lambda constant 1
110786	Iglc2	16	-0.145232	-0.0114555	0.477392	1.21268	0.825944	0.988472	0.533776	0.123785	immunoglobulin lambda constant 2
110789	Gpr98	13	0.175844	0.0468344	0.110026	-0.0155679	0.162566	0.746929	0.471995	0.950007	G protein-coupled receptor 98
110794	Cebpe	14	0.331311	0.377544	0.201701	0.231434	0.275496	0.259009	0.596985	0.605959	CCAAT/enhancer binding protein (C/EBP), epsilon
110796	Tshz1	18	-0.449474	-0.423495	0.00516865	0.0805211	0.171454	0.237744	0.991502	0.896535	teashirt zinc finger family member 1
110805	Foxe1	4	0.107485	0.157117	-0.214842	-0.258766	0.631131	0.525249	0.423337	0.374047	forkhead box E1
110809	Srsf1	11	-0.352018	-0.32349	-0.399181	-0.27246	0.104007	0.163015	0.130713	0.323168	serine/arginine-rich splicing factor 1
110816	Pwp2	10	-0.423792	-0.472629	-0.625924	-0.539015	0.1318	0.12138	0.0754788	0.12452	PWP2 periodic tryptophan protein homolog (yeast)
110821	Pcca	14	0.105324	-0.0392016	-0.304778	-0.379646	0.580555	0.862681	0.189063	0.111492	propionyl-Coenzyme A carboxylase, alpha polypeptide
110826	Etfb	7	0.203838	0.272046	0.191832	0.177267	0.161402	0.0914897	0.275364	0.351349	electron transferring flavoprotein, beta polypeptide
110829	Lims1	10	0.195218	0.264012	0.231607	0.189467	0.233082	0.143148	0.248861	0.385311	LIM and senescent cell antigen-like domains 1
110834	Chrna3	9	0.134707	0.173331	0.231744	0.0647131	0.374555	0.300771	0.216595	0.808068	cholinergic receptor, nicotinic, alpha polypeptide 3
110835	Chrna5	9	0.34941	0.162132	0.245474	0.0770427	0.0244936	0.285608	0.153906	0.728439	cholinergic receptor, nicotinic, alpha polypeptide 5
110842	Etfa	9	0.264497	0.328651	0.0769482	0.00279967	0.166488	0.117318	0.75878	0.995228	electron transferring flavoprotein, alpha polypeptide
110854	Ppp2r4	2	-0.256779	0.0473376	0.0724778	-0.00457686	0.17975	0.835499	0.774813	0.991494	protein phosphatase 2A activator, regulatory subunit B
110855	Pde6c	19	0.690935	1.18251	1.40894	1.02302	0.11997	0.0256715	0.0145582	0.0651416	phosphodiesterase 6C, cGMP specific, cone, alpha prime
110862	Kcnq3	15	0.232633	0.00514792	0.103761	-0.0460386	0.115151	0.978278	0.56287	0.862637	potassium voltage-gated channel, subfamily Q, member 3
110876	Scn2a1	2	0.079348	-0.0447082	-0.0356838	-0.0982049	0.438474	0.705417	0.795674	0.491178	sodium channel, voltage-gated, type II, alpha 1
110877	Slc18a1	8	-0.319345	-0.101945	0.254832	0.270599	0.18865	0.715894	0.385438	0.405831	solute carrier family 18 (vesicular monoamine), member 1
110880	Scn4a	11	0.259627	0.142251	0.0685168	-0.0141642	0.0730262	0.352	0.701195	0.959501	sodium channel, voltage-gated, type IV, alpha
110886	Gabra5	7	0.160369	0.136865	0.0557763	0.0651561	0.195417	0.314637	0.73017	0.746531	gamma-aminobutyric acid (GABA) A receptor, subunit alpha 5
110891	Slc8a2	7	0.644521	0.398059	0.300998	0.157322	0.00304648	0.035146	0.131761	0.475263	solute carrier family 8 (sodium/calcium exchanger), member 2
110893	Slc8a3	12	0.351536	0.138562	0.0782127	-0.00168945	0.042548	0.437089	0.705927	0.996859	solute carrier family 8 (sodium/calcium exchanger), member 3
110895	Slc9a4	1	-0.331603	-0.536345	-0.609221	-0.683783	0.371592	0.190628	0.18666	0.148454	solute carrier family 9 (sodium/hydrogen exchanger), member 4
110902	Chrna2	14	-0.295188	-0.177377	-0.271205	-0.0874268	0.4149	0.669986	0.546569	0.899321	cholinergic receptor, nicotinic, alpha polypeptide 2 (neuronal)
110911	Cds2	2	0.113202	0.0374841	0.0213943	-0.0209538	0.634529	0.896268	0.951092	0.96538	CDP-diacylglycerol synthase (phosphatidate cytidylyltransferase) 2
110920	Hspa13	16	0.319373	0.495539	-0.180765	0.079101	0.227623	0.0937723	0.585037	0.873141	heat shock protein 70 family, member 13
110935	Atp6v1b1	6	0.213642	0.232457	-0.0695466	-0.103965	0.227797	0.233028	0.76743	0.712258	ATPase, H+ transporting, lysosomal V1 subunit B1
110948	Hlcs	16	-0.995449	-1.05125	-0.856107	-0.824889	0.00791541	0.0086152	0.030488	0.0350391	holocarboxylase synthetase (biotin- [propriony-Coenzyme A-carboxylase (ATP-hydrolysing)] ligase)
110957	D1Pas1	1	0.0936931	0.0920879	0.0162765	0.0495807	0.468603	0.526728	0.931438	0.828126	DNA segment, Chr 1, Pasteur Institute 1
110958	M1ap	6	0.107186	0.212246	0.165619	0.114836	0.491741	0.214687	0.380864	0.619762	meiosis 1 associated protein
110959	Nudt19	7	-0.160653	-0.0969686	-0.158779	-0.100414	0.436713	0.683317	0.535492	0.771536	nudix (nucleoside diphosphate linked moiety X)-type motif 19
110960	Tars	15	-0.464068	-0.698236	-1.11883	-1.20428	0.32214	0.177595	0.0632339	0.0460813	threonyl-tRNA synthetase
110962	Mbd6	10	-1.20708	-0.86519	-0.185879	0.175125	0.00824957	0.045049	0.697889	0.780193	methyl-CpG binding domain protein 6
111173	Erc1	6	-0.689593	-0.722056	-0.432376	-0.247775	0.0544977	0.0605812	0.29168	0.62202	ELKS/RAB6-interacting/CAST family member 1
111174	Taar1	10	0.135111	0.0251272	0.0716727	-0.051031	0.183012	0.835499	0.568493	0.760393	trace amine-associated receptor 1
111175	Pecr	1	-0.413356	-0.673309	-0.896565	-1.08508	0.0221962	0.00254769	0.000212723	2.98728e-05	peroxisomal trans-2-enoyl-CoA reductase
111368	Prn	2	0.134	0.187006	0.12523	-0.0409855	0.472303	0.36354	0.590739	0.908885	prion protein gene complex
111970	Dlx1as	2	0.0562953	-0.129126	-0.0415961	-0.0794343	0.724125	0.453411	0.845944	0.754802	distal-less homeobox 1, antisense
111975	Igf2os	7	-0.0220755	0.0983185	-0.0403965	-0.0190857	0.866423	0.468593	0.804729	0.937113	insulin-like growth factor 2, opposite strand
112403	Dxo	17	-0.221315	-0.108712	-0.0566553	-0.0888651	0.2134	0.590429	0.813184	0.763326	decapping exoribonuclease
112405	Egln1	8	-0.557404	-0.493516	-0.150155	-0.0259658	0.095081	0.165815	0.721344	0.968791	egl-9 family hypoxia-inducible factor 1
112406	Egln2	7	-0.0115651	0.0582445	-0.090065	-0.111185	0.952988	0.78238	0.697052	0.692485	egl-9 family hypoxia-inducible factor 2
112407	Egln3	12	-0.471897	-0.579127	-0.496992	-0.46877	0.0208717	0.0124318	0.0333844	0.042602	egl-9 family hypoxia-inducible factor 3
112408	Tas2r116	6	0.149092	-0.0275282	-0.0977004	-0.0713711	0.150058	0.821917	0.434676	0.645703	taste receptor, type 2, member 116
112415	C030039L03Rik	7	0.513488	0.118799	0.296472	0.0273019	0.0206331	0.591775	0.217166	0.943871	RIKEN cDNA C030039L03 gene
112417	Ugt2b37	5	0.461525	0.104007	-0.640572	-0.583335	0.391325	0.87301	0.329261	0.424225	UDP glucuronosyltransferase 2 family, polypeptide B37
112418	1700102P08Rik	9	0.514556	0.211775	0.372327	0.107507	0.0187467	0.313234	0.121116	0.725691	RIKEN cDNA 1700102P08 gene
112419	2010002M12Rik	19	0.477992	0.40065	0.152117	0.607788	0.168538	0.290375	0.736677	0.165504	RIKEN cDNA 2010002M12 gene
112422	2610305D13Rik	4	-0.170569	0.153501	-0.108766	0.333903	0.660587	0.726976	0.834256	0.536136	RIKEN cDNA 2610305D13 gene
11287	Pzp	6	-0.259843	-0.474445	-0.320814	-0.314052	0.252994	0.0662402	0.25011	0.288333	pregnancy zone protein
11298	Aanat	11	0.336743	0.175492	0.247156	0.0189612	0.0168112	0.189796	0.107284	0.937558	arylalkylamine N-acetyltransferase
11302	Aatk	11	-0.0569124	-0.0495959	-0.062032	0.0153935	0.710321	0.775495	0.752406	0.958816	apoptosis-associated tyrosine kinase
11303	Abca1	4	-0.950662	-1.16645	-0.754035	-0.725081	0.0357119	0.0223066	0.145426	0.168954	ATP-binding cassette, sub-family A (ABC1), member 1
11304	Abca4	3	0.460655	0.24239	0.192781	0.113975	0.0071681	0.110359	0.251278	0.563047	ATP-binding cassette, sub-family A (ABC1), member 4
11305	Abca2	2	-1.38804	-1.47636	-0.987966	-0.833723	0.0142242	0.0155262	0.104404	0.174716	ATP-binding cassette, sub-family A (ABC1), member 2
11306	Abcb7	X	0.180854	0.218808	-0.111567	-0.196866	0.146731	0.10839	0.459008	0.212026	ATP-binding cassette, sub-family B (MDR/TAP), member 7
11307	Abcg1	17	0.480019	0.48221	0.48801	0.849831	0.0296222	0.0388266	0.0562821	0.00206463	ATP-binding cassette, sub-family G (WHITE), member 1
11308	Abi1	2	0.197753	0.199743	0.156056	0.156179	0.0865658	0.105996	0.252384	0.279953	abl-interactor 1
11350	Abl1	2	-1.22158	-0.74585	-0.346785	-0.296648	0.00303962	0.0360326	0.343209	0.475848	c-abl oncogene 1, non-receptor tyrosine kinase
11352	Abl2	1	-0.373485	-0.257594	-0.329549	-0.0961059	0.124312	0.326407	0.259154	0.818335	v-abl Abelson murine leukemia viral oncogene 2 (arg, Abelson-related gene)
11354	Scgb1b27	7	0.126364	0.109297	0.0465545	0.13065	0.513913	0.617727	0.862249	0.656199	secretoglobin, family 1B, member 27
11363	Acadl	1	0.090885	0.0566634	-0.245222	-0.451361	0.64639	0.806261	0.299195	0.0675881	acyl-Coenzyme A dehydrogenase, long-chain
11364	Acadm	3	0.105708	0.0393627	-0.0537887	-0.155964	0.401019	0.791827	0.746861	0.347805	acyl-Coenzyme A dehydrogenase, medium chain
11370	Acadvl	11	-0.0783685	-0.157593	-0.239345	-0.384133	0.702073	0.4785	0.323498	0.128076	acyl-Coenzyme A dehydrogenase, very long chain
113845	Vmn1r48	6	-0.276849	-0.330935	-0.0139506	0.0375922	0.369568	0.33224	0.976557	0.951341	vomeronasal 1 receptor 48
113846	Vmn1r47	6	-0.0178262	0.0239823	0.0558667	0.132648	0.888653	0.864333	0.711155	0.394332	vomeronasal 1 receptor 47
113847	Vmn1r43	6	0.024144	0.172032	0.112756	0.137736	0.862532	0.226395	0.47678	0.431997	vomeronasal 1 receptor 43
113848	Vmn1r42	6	0.440316	0.184615	0.13828	-0.0606404	0.0354635	0.383307	0.561005	0.86345	vomeronasal 1 receptor 42
113849	Vmn1r52	6	0.211777	0.507194	0.0954516	0.20578	0.415085	0.082513	0.783519	0.587042	vomeronasal 1 receptor 52
113850	V1ra8	6	0.119721	0.0623659	0.2197	-0.117464	0.333364	0.661128	0.156171	0.497997	vomeronasal 1 receptor, A8
113851	Vmn1r54	6	0.0942703	0.0472475	-0.00730615	-0.0325941	0.534894	0.790752	0.974943	0.910535	vomeronasal 1 receptor 54
113852	Vmn1r50	6	0.0648315	-0.0180302	0.0703745	0.176287	0.686404	0.927478	0.731197	0.401089	vomeronasal 1 receptor 50
113853	Vmn1r53	6	0.242875	0.205341	0.188428	0.209349	0.0881397	0.174929	0.262374	0.237192	vomeronasal 1 receptor 53
113854	Vmn1r44	6	0.660572	0.298282	0.376199	0.179952	0.00313389	0.101831	0.0721207	0.417361	vomeronasal 1 receptor 44
113855	Vmn1r40	6	0.350059	0.0875425	0.108387	-0.0261258	0.049797	0.646929	0.605216	0.937299	vomeronasal 1 receptor 40
113856	Vmn1r46	6	0.130013	-0.0193217	0.141773	-0.00967266	0.294748	0.899907	0.349097	0.970069	vomeronasal 1 receptor 46
113859	Vmn1r29	6	0.144024	0.283098	0.20157	0.144411	0.358491	0.105718	0.29254	0.514625	vomeronasal 1 receptor 29
113860	Vmn1r11	6	0.167536	0.0920995	-0.0434577	0.034395	0.215238	0.546273	0.811678	0.893401	vomeronasal 1 receptor 11
113862	Vmn1r13	6	0.101776	0.0600189	0.039986	0.0100889	0.328541	0.614575	0.773956	0.961946	vomeronasal 1 receptor 13
113863	Vmn1r15	6	0.0806595	-0.00278983	0.185631	0.0587774	0.537283	0.987187	0.243125	0.791175	vomeronasal 1 receptor 15
113864	Vmn1r14	6	0.163112	0.0328428	0.114148	0.00250064	0.144463	0.801312	0.394543	0.992061	vomeronasal 1 receptor 14
113865	Vmn1r25	6	0.0897987	0.0438049	0.08229	0.0230997	0.485943	0.771003	0.6101	0.928012	vomeronasal 1 receptor 25
113868	Acaa1a	9	0.0108279	0.169337	0.154875	0.00288647	0.971232	0.584758	0.656968	0.996859	acetyl-Coenzyme A acyltransferase 1A
11409	Acads	5	0.0828895	0.121276	0.152355	0.0933577	0.66339	0.565729	0.50672	0.76283	acyl-Coenzyme A dehydrogenase, short chain
114128	Laptm4b	15	0.100107	-0.132067	-0.0110723	-0.300292	0.633501	0.572339	0.972043	0.259846	lysosomal-associated protein transmembrane 4B
114141	Cldn16	16	0.349006	0.11512	0.0894655	-6.42973e-05	0.0424772	0.520613	0.660672	0.999727	claudin 16
114142	Foxp2	6	-0.372642	-0.290213	-0.2741	-0.203287	0.120323	0.260853	0.337762	0.543872	forkhead box P2
114143	Atp6v0b	4	0.688093	0.923761	0.777756	0.767754	0.0964191	0.0466184	0.123413	0.131635	ATPase, H+ transporting, lysosomal V0 subunit B
11416	Slc33a1	3	-0.146211	-0.0157226	-0.323709	-0.114931	0.340426	0.936646	0.096943	0.615085	solute carrier family 33 (acetyl-CoA transporter), member 1
11418	Asic2	11	0.246504	0.0883687	0.110907	-0.0730031	0.0683095	0.543413	0.483455	0.724584	acid-sensing (proton-gated) ion channel 2
11419	Asic1	15	0.0797915	0.121269	0.0102875	0.051829	0.658354	0.541668	0.96953	0.875308	acid-sensing (proton-gated) ion channel 1
11421	Ace	11	-0.351781	-0.586961	-0.38881	-0.592768	0.277877	0.103995	0.326371	0.15101	angiotensin I converting enzyme (peptidyl-dipeptidase A) 1
114229	Kiss1r	10	0.021853	-0.00785925	-0.115128	-0.171431	0.913339	0.973825	0.615591	0.501108	KISS1 receptor
114230	Aipl1	11	0.367729	0.183098	0.193949	-0.0620755	0.0296661	0.274201	0.294927	0.816746	aryl hydrocarbon receptor-interacting protein-like 1
11423	Ache	5	-0.0119661	-0.0028311	-0.0516641	-0.0194077	0.944175	0.988889	0.806655	0.950504	acetylcholinesterase
114249	Npnt	3	-0.21892	-0.296861	-0.115364	-0.278218	0.398982	0.299668	0.735462	0.430074	nephronectin
114255	Dok4	8	-0.246326	-0.0982268	-0.26452	-0.152418	0.236243	0.681438	0.296162	0.623654	docking protein 4
11425	Apoc4	7	0.137557	0.22286	0.169571	0.188494	0.468507	0.285254	0.465547	0.472117	apolipoprotein C-IV
11426	Macf1	4	-0.625974	-0.751983	-0.380771	-0.347393	0.0484181	0.0330466	0.290283	0.376023	microtubule-actin crosslinking factor 1
11428	Aco1	4	-0.779653	-1.09762	-1.00309	-1.15284	0.0629808	0.0241607	0.0506301	0.0262609	aconitase 1
11429	Aco2	15	-0.451038	-0.517501	-0.351569	-0.463638	0.158933	0.138243	0.361706	0.258254	aconitase 2, mitochondrial
114301	Palmd	3	-0.299017	-0.747458	-0.572628	-0.93831	0.453106	0.0928469	0.241644	0.0649142	palmdelphin
114304	Slc28a3	13	0.0304786	-0.183491	-0.161848	-0.140044	0.80289	0.148493	0.252384	0.35744	solute carrier family 28 (sodium-coupled nucleoside transporter), member 3
11430	Acox1	11	-0.870051	-1.17355	-0.875889	-0.876015	0.047125	0.0203761	0.0913061	0.0910959	acyl-Coenzyme A oxidase 1, palmitoyl
11431	Acp1	12	0.134146	0.328181	-0.0403959	0.0463589	0.7542	0.475395	0.947447	0.954846	acid phosphatase 1, soluble
11432	Acp2	2	0.117647	0.152418	0.39391	0.377821	0.553016	0.488091	0.112124	0.129214	acid phosphatase 2, lysosomal
114332	Lyve1	7	-0.415322	-0.742403	-1.09381	-1.00876	0.504105	0.275076	0.156283	0.202378	lymphatic vessel endothelial hyaluronan receptor 1
11433	Acp5	9	0.137594	0.00343858	-0.130456	-0.117865	0.42483	0.987855	0.542381	0.654137	acid phosphatase 5, tartrate resistant
11434	Acr	15	0.212335	0.301258	0.241033	0.0791792	0.195315	0.0981229	0.230533	0.771969	acrosin prepropeptide
11435	Chrna1	2	0.3149	0.237988	0.122936	0.0194872	0.0393397	0.125556	0.476376	0.944439	cholinergic receptor, nicotinic, alpha polypeptide 1 (muscle)
11438	Chrna4	2	-1.25783	-1.39729	-1.15474	-1.21053	0.00557727	0.00414548	0.0138593	0.0104583	cholinergic receptor, nicotinic, alpha polypeptide 4
11440	Chrna6	8	0.160257	0.075711	0.0638892	-0.022099	0.227564	0.616731	0.710658	0.933266	cholinergic receptor, nicotinic, alpha polypeptide 6
11441	Chrna7	7	0.121324	-0.00301183	-0.146197	-0.106897	0.344147	0.985821	0.35051	0.56393	cholinergic receptor, nicotinic, alpha polypeptide 7
11443	Chrnb1	11	0.0713601	-0.2373	-0.0265499	-0.164412	0.69837	0.228084	0.91871	0.512838	cholinergic receptor, nicotinic, beta polypeptide 1 (muscle)
11444	Chrnb2	3	-0.277089	-0.386674	-0.249956	-0.208773	0.152163	0.0731249	0.283251	0.419843	cholinergic receptor, nicotinic, beta polypeptide 2 (neuronal)
114479	Slc5a5	8	0.25359	0.0327651	-0.0261869	-0.0368153	0.125836	0.867144	0.911915	0.904947	solute carrier family 5 (sodium iodide symporter), member 5
11447	Chrnd	1	0.496185	0.100524	0.104615	-0.0466975	0.005103	0.51263	0.536219	0.850707	cholinergic receptor, nicotinic, delta polypeptide
11448	Chrne	11	0.262471	0.037876	-0.00127588	0.0395647	0.156835	0.864189	0.996727	0.910908	cholinergic receptor, nicotinic, epsilon polypeptide
11449	Chrng	1	0.205373	0.12957	0.0035097	-0.146794	0.178166	0.442399	0.987742	0.485415	cholinergic receptor, nicotinic, gamma polypeptide
11450	Adipoq	16	-0.192866	-0.481104	0.74735	0.708946	0.749059	0.456799	0.289119	0.353983	adiponectin, C1Q and collagen domain containing
11451	Acrv1	9	0.314451	0.231452	0.282741	0.1264	0.0397263	0.135935	0.112127	0.52574	acrosomal vesicle protein 1
114565	Zbtb21	16	-0.352984	-0.15177	0.0961903	-0.0721725	0.0328254	0.360762	0.610337	0.774577	zinc finger and BTB domain containing 21
114566	Krt82	15	0.180831	0.0905816	0.00424235	0.0845239	0.375377	0.701188	0.989231	0.814078	keratin 82
114570	Crip3	17	0.237901	0.014903	0.182845	0.0280361	0.206777	0.951125	0.426219	0.940971	cysteine-rich protein 3
114584	Clic1	17	0.511686	0.704996	0.736583	0.811795	0.183162	0.0982474	0.125582	0.0955428	chloride intracellular channel 1
114585	D17H6S53E	17	-0.0726802	-0.0946414	-0.289197	-0.191761	0.777105	0.739131	0.332248	0.592252	DNA segment, Chr 17, human D6S53E
11459	Acta1	8	-0.346944	-0.180966	-0.527004	-0.334041	0.257452	0.604061	0.1667	0.420761	actin, alpha 1, skeletal muscle
114601	Ehbp1l1	19	0.260442	0.0808469	0.151448	0.135112	0.0482134	0.562149	0.311583	0.417209	EH domain binding protein 1-like 1
114602	Zmynd10	9	0.218114	0.205752	0.191575	0.241826	0.301628	0.380171	0.461088	0.393328	zinc finger, MYND domain containing 10
114604	Prdm15	16	-0.297743	-0.224651	0.136473	0.0918612	0.323399	0.509808	0.730824	0.870574	PR domain containing 15
114606	Tle6	10	-0.88709	-1.19184	-1.08403	-0.754484	0.0019088	0.000154225	0.000324248	0.00603859	transducin-like enhancer of split 6, homolog of Drosophila E(spl)
114615	Elac1	18	-0.323075	-0.273309	-0.219881	-0.240207	0.0602556	0.127781	0.268493	0.253235	elaC homolog 1 (E. coli)
11461	Actb	5	-0.130152	-0.181575	0.0203619	-0.0713599	0.400608	0.287427	0.928293	0.787253	actin, beta
114640	Pth2	7	0.225819	0.349333	0.160254	0.0641464	0.188627	0.0708153	0.4429	0.83267	parathyroid hormone 2
114641	Rpl31	1	0.326996	0.557715	0.475183	0.705333	0.458398	0.249479	0.375054	0.212082	ribosomal protein L31
114642	Brdt	5	0.231273	0.26783	0.161391	0.0714725	0.151519	0.127803	0.405634	0.794137	bromodomain, testis-specific
114643	Oas1c	5	-0.250289	-0.229572	-0.000582409	-0.074122	0.373408	0.465481	0.998837	0.890448	2'-5' oligoadenylate synthetase 1C
114644	Slc13a3	2	-0.367555	-0.367831	0.143066	0.237801	0.559132	0.603335	0.869254	0.828907	solute carrier family 13 (sodium-dependent dicarboxylate transporter), member 3
11464	Actc1	2	0.2928	0.229859	0.301803	0.331545	0.206746	0.368656	0.284125	0.26964	actin, alpha, cardiac muscle 1
114652	Ly6g5c	17	0.10196	0.0185958	0.0984968	0.052076	0.355227	0.890612	0.468052	0.780991	lymphocyte antigen 6 complex, locus G5C
114654	Ly6g6d	17	-0.095168	0.0186171	0.0759099	0.0730768	0.626897	0.93961	0.765138	0.829705	lymphocyte antigen 6 complex, locus G6D
114661	Prss28	17	-0.0202136	0.0476668	-0.0339525	-0.119499	0.877134	0.733289	0.837334	0.473146	protease, serine 28
114662	Prss29	17	0.325533	0.300064	0.195347	0.00842602	0.105064	0.163387	0.412541	0.983616	protease, serine 29
114663	Impa2	18	-0.22092	-0.0349732	-0.392006	-0.313669	0.434168	0.921312	0.25798	0.410582	inositol (myo)-1(or 4)-monophosphatase 2
114664	Hsd17b11	5	-0.0656904	-0.195519	-0.223828	-0.462189	0.821514	0.525553	0.507008	0.185533	hydroxysteroid (17-beta) dehydrogenase 11
114666	Krtap5-5	7	0.185705	0.149467	0.23151	-0.0285963	0.408411	0.557424	0.397643	0.949298	keratin associated protein 5-5
114671	4930444G20Rik	10	0.0359163	0.273672	-0.497141	-0.0403118	0.892149	0.305322	0.104404	0.933266	RIKEN cDNA 4930444G20 gene
114672	1700007E05Rik	16	0.062905	0.0368517	0.561308	-0.082019	0.895272	0.947654	0.28969	0.924335	RIKEN cDNA 1700007E05 gene
114673	4930433N12Rik	9	0.426571	0.0591407	-0.106033	0.0452896	0.057173	0.814611	0.697292	0.911775	RIKEN cDNA 4930433N12 gene
114674	Gtf2ird2	5	0.0634923	0.269552	0.0595112	0.170514	0.732977	0.173583	0.805534	0.496597	GTF2I repeat domain containing 2
114675	4932431P20Rik	7	0.928849	0.306769	0.3455	0.158719	0.000291824	0.088182	0.0909697	0.475263	RIKEN cDNA 4932431P20 gene
114676	4930519F09Rik	10	0.0225899	0.173043	-0.271471	-0.319132	0.928958	0.503627	0.33239	0.285845	pyruvate dehydrogenase E1 alpha 1 pseudogene
114679	Selm	11	0.0384743	0.18878	0.0757558	0.32254	0.930912	0.683703	0.895153	0.5808	selenoprotein M
11468	Actg2	6	-2.10574	-1.82827	-1.77691	-1.50913	0.0372602	0.0794308	0.127105	0.204197	actin, gamma 2, smooth muscle, enteric
11470	Actl7a	4	0.723362	0.278524	0.337945	0.309471	0.00721724	0.240938	0.205814	0.269778	actin-like 7a
114712	Ferd3l	12	0.335821	0.172106	0.198375	0.208127	0.0518003	0.334648	0.313724	0.326689	Fer3-like (Drosophila)
114713	Rasa2	9	0.0324737	0.356623	0.545624	0.454866	0.89545	0.151272	0.0598132	0.11296	RAS p21 protein activator 2
114714	Rad51c	11	-0.05826	-0.493659	-0.509712	-0.542457	0.807723	0.0562252	0.0765402	0.0598394	RAD51 homolog C
114715	Spred1	2	0.0902939	0.39753	0.262891	0.355657	0.719452	0.137991	0.374292	0.258671	sprouty protein with EVH-1 domain 1, related sequence
114716	Spred2	11	-0.839951	-0.625647	-0.36642	-0.316197	0.00421276	0.0222644	0.183739	0.27192	sprouty-related, EVH1 domain containing 2
11471	Actl7b	4	0.179462	-0.0727868	0.14259	0.0518376	0.398188	0.77005	0.591867	0.898003	actin-like 7b
11472	Actn2	13	0.127429	-0.0255986	-0.0249857	0.0667758	0.421758	0.895881	0.914107	0.810278	actinin alpha 2
114741	Supt16	14	-0.399495	-0.747137	-0.650822	-0.781506	0.445695	0.195236	0.308034	0.248179	suppressor of Ty 16
11474	Actn3	19	-0.132448	-0.0736464	-0.0738289	-0.144386	0.26472	0.58602	0.622095	0.357457	actinin alpha 3
11475	Acta2	19	-0.455677	-0.293308	-0.264677	-0.444359	0.542634	0.733575	0.789432	0.703868	actin, alpha 2, smooth muscle, aorta
114774	Pawr	10	0.187518	0.199294	0.261043	0.284273	0.457083	0.478869	0.394321	0.400161	PRKC, apoptosis, WT1, regulator
11477	Acvr1	2	-0.175673	-0.0135411	0.170859	0.110721	0.418663	0.962526	0.526741	0.758303	activin A receptor, type 1
11479	Acvr1b	15	-0.798774	-0.761653	-0.512938	-0.343223	0.0276292	0.0443059	0.201905	0.437197	activin A receptor, type 1B
11480	Acvr2a	2	-0.104621	-0.173502	-0.259486	-0.275353	0.375185	0.182799	0.0852062	0.0675593	activin receptor IIA
11481	Acvr2b	9	-0.206434	-0.345155	-0.421547	-0.227358	0.267125	0.0969292	0.0762625	0.354914	activin receptor IIB
11482	Acvrl1	15	0.319659	0.365713	0.147517	0.258247	0.198592	0.180452	0.639417	0.444999	activin A receptor, type II-like 1
11484	Aspa	11	0.458022	0.625709	0.253125	0.169088	0.238036	0.143537	0.60402	0.802928	aspartoacylase
114863	Prosc	8	-0.280754	-0.239095	-0.2889	-0.326155	0.0723141	0.145263	0.123752	0.0856152	proline synthetase co-transcribed
114868	Psg25	7	0.117468	0.178962	0.087561	0.0908467	0.469134	0.316515	0.674512	0.727474	pregnancy-specific glycoprotein 25
11486	Ada	2	0.145182	0.162555	0.0189312	0.070149	0.746757	0.746401	0.97722	0.934921	adenosine deaminase
114871	Psg28	7	-0.0011499	-0.166606	-0.118164	-0.380776	0.996646	0.594564	0.745362	0.287495	pregnancy-specific glycoprotein 28
114872	Psg29	7	0.16833	0.0429519	-0.0282672	-0.0821853	0.206376	0.783365	0.880159	0.693198	pregnancy-specific glycoprotein 29
114873	Dscaml1	9	0.416797	-0.0341508	-0.0784957	0.0393186	0.0385149	0.879114	0.749265	0.912528	Down syndrome cell adhesion molecule like 1
114874	Ddhd1	14	-0.620665	-0.436289	-0.367698	-0.174413	0.0373866	0.147619	0.270923	0.681764	DDHD domain containing 1
114875	Plcz1	6	0.183249	0.0139093	0.0632389	-0.000240384	0.0800307	0.910919	0.616772	0.999142	phospholipase C, zeta 1
11487	Adam10	9	-0.0673124	-0.106716	-0.174659	-0.182181	0.786165	0.694674	0.550808	0.598641	a disintegrin and metallopeptidase domain 10
114886	Cygb	11	-0.777342	-0.760098	-0.730316	-0.490908	0.018042	0.0275166	0.0472915	0.17689	cytoglobin
114889	Vsx1	2	0.985285	0.364456	0.323394	0.048471	0.00359113	0.185526	0.287867	0.921428	visual system homeobox 1 homolog (zebrafish)
11488	Adam11	11	-0.894714	-1.03105	-0.904538	-1.11423	0.0204337	0.0160313	0.0394695	0.0130838	a disintegrin and metallopeptidase domain 11
114893	Dcun1d1	3	0.148987	0.251615	-0.0391005	0.0605569	0.29248	0.109744	0.841469	0.807507	DCN1, defective in cullin neddylation 1, domain containing 1 (S. cerevisiae)
114896	Afg3l1	8	-0.390715	-0.513131	-0.640529	-0.680732	0.154026	0.0907	0.0646435	0.0499748	AFG3-like AAA ATPase 1
11489	Adam12	7	0.191353	0.18404	0.151694	0.0179341	0.193892	0.253849	0.395662	0.950917	a disintegrin and metallopeptidase domain 12 (meltrin alpha)
11490	Adam15	3	-0.516318	-0.511407	-0.283836	-0.0397105	0.0320501	0.0443877	0.285783	0.927024	a disintegrin and metallopeptidase domain 15 (metargidin)
11491	Adam17	12	-0.336028	-0.298286	-0.398491	-0.201369	0.114535	0.192421	0.126843	0.485415	a disintegrin and metallopeptidase domain 17
11492	Adam19	11	-0.000490113	0.109251	0.280514	0.264582	0.998376	0.723463	0.38631	0.473226	a disintegrin and metallopeptidase domain 19 (meltrin beta)
11495	Adam2	14	0.347746	0.127561	0.136109	0.0163992	0.0150443	0.345872	0.360881	0.946395	a disintegrin and metallopeptidase domain 2
11496	Adam22	5	0.223963	-0.0595875	-0.06156	-0.0849065	0.130692	0.723463	0.749265	0.714204	a disintegrin and metallopeptidase domain 22
11497	Adam3	8	0.172332	0.0491492	0.03233	0.0518329	0.239005	0.774705	0.875202	0.844254	a disintegrin and metallopeptidase domain 3 (cyritestin)
11498	Adam4	12	0.101705	0.177883	0.363159	0.620329	0.715939	0.56247	0.272191	0.0723181	a disintegrin and metallopeptidase domain 4
11499	Adam5	8	0.367611	0.108603	0.193993	0.0334922	0.0197602	0.482468	0.252101	0.898446	a disintegrin and metallopeptidase domain 5
11500	Adam7	14	0.173361	0.179181	0.126509	0.076425	0.119412	0.135362	0.339651	0.6432	a disintegrin and metallopeptidase domain 7
11501	Adam8	7	0.538488	0.636934	0.974293	1.15522	0.251455	0.218294	0.101275	0.0546584	a disintegrin and metallopeptidase domain 8
11502	Adam9	8	-0.341228	-0.582638	-0.511983	-0.521277	0.0910305	0.0174878	0.0423674	0.0386792	a disintegrin and metallopeptidase domain 9 (meltrin gamma)
11504	Adamts1	16	-0.00921985	-0.184516	-0.0741717	-0.0540726	0.973203	0.51082	0.826961	0.910227	a disintegrin-like and metallopeptidase (reprolysin type) with thrombospondin type 1 motif, 1
11512	Adcy6	15	-0.717913	-0.684532	-0.335997	-0.341806	0.0355245	0.0558434	0.375921	0.418277	adenylate cyclase 6
11513	Adcy7	8	0.321047	0.254062	0.437763	0.42004	0.202914	0.361001	0.162105	0.191448	adenylate cyclase 7
11514	Adcy8	15	0.250891	0.0221786	0.0684213	0.0223647	0.0455735	0.874668	0.644539	0.922599	adenylate cyclase 8
11515	Adcy9	16	-0.772442	-0.775319	-0.174013	-0.160266	0.0439799	0.0565426	0.704501	0.792266	adenylate cyclase 9
11516	Adcyap1	17	0.131298	0.0630066	0.176391	0.178493	0.376428	0.714424	0.329904	0.364544	adenylate cyclase activating polypeptide 1
11517	Adcyap1r1	6	-0.621463	-0.797254	-0.710497	-0.688924	0.0400176	0.0209065	0.0484459	0.053567	adenylate cyclase activating polypeptide 1 receptor 1
11518	Add1	5	-0.429119	-0.468036	-0.362963	-0.151916	0.117892	0.11505	0.268091	0.724593	adducin 1 (alpha)
11519	Add2	6	0.281235	0.123065	0.140844	0.00907103	0.030825	0.344348	0.326648	0.970334	adducin 2 (beta)
11520	Plin2	4	0.147207	-0.0942119	0.176968	0.0589702	0.576096	0.75554	0.585144	0.904699	perilipin 2
11522	Adh1	3	0.0539674	0.0339295	0.0101728	-0.00933299	0.543413	0.73936	0.937448	0.957378	alcohol dehydrogenase 1 (class I)
11529	Adh7	3	0.175563	0.617838	0.282784	0.671318	0.667818	0.160451	0.569833	0.188533	alcohol dehydrogenase 7 (class IV), mu or sigma polypeptide
11532	Adh5	3	0.138394	-0.0178568	0.0849702	-0.0228365	0.353298	0.924843	0.657594	0.939134	alcohol dehydrogenase 5 (class III), chi polypeptide
11534	Adk	14	0.0371591	-0.0223089	-0.254615	-0.339785	0.733833	0.861126	0.0605223	0.0148319	adenosine kinase
11535	Adm	7	-0.0642375	0.374133	-0.187415	0.133925	0.810288	0.177399	0.548619	0.744622	adrenomedullin
11536	Gpr182	10	-0.365101	-0.4273	0.0576642	-0.0503837	0.105047	0.0822749	0.848832	0.903755	G protein-coupled receptor 182
11537	Cfd	10	-0.148699	-0.310903	0.364709	0.922159	0.829338	0.675346	0.659667	0.270843	complement factor D (adipsin)
11538	Adnp	2	-0.665872	-0.477333	-0.261724	-0.351398	0.00603017	0.0353194	0.263583	0.148544	activity-dependent neuroprotective protein
11539	Adora1	1	-1.31409	-1.26435	-1.01873	-0.806815	0.000764032	0.000813622	0.00364614	0.0164514	adenosine A1 receptor
11540	Adora2a	10	-0.113209	-0.233248	-0.167175	-0.105217	0.546835	0.253991	0.463822	0.725335	adenosine A2a receptor
11541	Adora2b	11	0.290698	0.182423	0.350243	0.15317	0.253935	0.525492	0.2616	0.703158	adenosine A2b receptor
11542	Adora3	3	0.199308	0.10531	0.183189	0.097389	0.083751	0.391162	0.183406	0.537138	adenosine A3 receptor
11544	Adprh	16	-0.288789	0.0711137	-0.181432	-0.048082	0.399223	0.86378	0.681203	0.943871	ADP-ribosylarginine hydrolase
11545	Parp1	1	-0.59877	-0.772452	-0.744139	-0.751089	0.0617755	0.032959	0.0570183	0.053567	poly (ADP-ribose) polymerase family, member 1
11546	Parp2	14	0.483726	0.54324	0.118433	0.214172	0.04541	0.0390293	0.681619	0.492597	poly (ADP-ribose) polymerase family, member 2
11548	Adra1b	11	-0.301473	-0.243604	-0.0104381	-0.0727702	0.119402	0.241895	0.971503	0.827965	adrenergic receptor, alpha 1b
11549	Adra1a	14	-0.58968	-0.786133	-0.437273	-0.282996	0.0138449	0.0048661	0.0913061	0.285078	adrenergic receptor, alpha 1a
11550	Adra1d	2	0.290702	0.339665	0.19395	0.120867	0.0763927	0.0585217	0.310247	0.600136	adrenergic receptor, alpha 1d
11551	Adra2a	19	0.499785	0.329623	0.332325	0.236293	0.0235405	0.126544	0.170869	0.359902	adrenergic receptor, alpha 2a
11552	Adra2b	2	-0.880033	-0.396193	-0.770782	-0.53415	0.00481272	0.132702	0.0150795	0.0793966	adrenergic receptor, alpha 2b
11553	Adra2c	5	0.73875	0.287987	0.31254	0.0282253	0.00406419	0.176004	0.191249	0.941947	adrenergic receptor, alpha 2c
11554	Adrb1	19	0.177569	-0.0154983	-0.0120598	-0.0542839	0.283456	0.941994	0.961796	0.859356	adrenergic receptor, beta 1
11555	Adrb2	18	0.265931	0.244456	0.150425	0.456305	0.320015	0.411269	0.66203	0.182533	adrenergic receptor, beta 2
11556	Adrb3	8	-0.433456	-0.373648	-0.332073	-0.400466	0.00797878	0.0221095	0.0517098	0.0207989	adrenergic receptor, beta 3
11564	Adsl	15	0.408512	0.545129	0.334802	0.358374	0.143472	0.0782755	0.317359	0.319349	adenylosuccinate lyase
11565	Adssl1	12	-0.305112	-0.620115	-0.560321	-0.8218	0.452306	0.165178	0.260017	0.111321	adenylosuccinate synthetase like 1
11566	Adss	1	0.0360545	0.057909	-0.160514	0.00339319	0.82487	0.744502	0.387695	0.992225	adenylosuccinate synthetase, non muscle
11567	Avil	10	0.0506842	-0.143458	-0.0428879	-0.132927	0.771498	0.439927	0.852994	0.583058	advillin
11568	Aebp1	11	-0.226116	-0.181178	-0.297118	-0.27353	0.346179	0.503659	0.310837	0.396967	AE binding protein 1
11569	Aebp2	6	-0.192834	-0.155241	-0.210818	-0.267725	0.324976	0.480768	0.378363	0.295887	AE binding protein 2
11571	Crisp1	17	-0.0259527	-0.103397	0.0878765	-0.027667	0.859829	0.498896	0.607435	0.916949	cysteine-rich secretory protein 1
11572	Crisp3	17	0.315037	0.130269	0.133633	0.0640884	0.0517596	0.440606	0.47272	0.809766	cysteine-rich secretory protein 3
11576	Afp	5	1.02107	0.95447	0.74903	0.708788	0.127176	0.186391	0.347975	0.424932	alpha fetoprotein
11593	Aga	8	0.483643	0.504218	0.0992938	0.171807	0.0633637	0.0712329	0.761309	0.647505	aspartylglucosaminidase
11595	Acan	7	0.547933	0.0872001	0.127664	0.0126647	0.00190094	0.535446	0.399804	0.959941	aggrecan
11596	Ager	17	-0.115445	0.0588566	-0.105526	-0.0810687	0.502763	0.769219	0.625469	0.779439	advanced glycosylation end product-specific receptor
11600	Angpt1	15	0.0141445	0.0325386	-0.0768974	-0.166693	0.943369	0.883556	0.750911	0.517371	angiopoietin 1
11601	Angpt2	8	0.094634	-0.0394069	-0.551399	-0.253363	0.800294	0.930547	0.207424	0.634698	angiopoietin 2
11602	Angpt4	2	0.211103	-0.0822973	-0.000828173	-0.142039	0.370239	0.765963	0.998077	0.702965	angiopoietin 4
11603	Agrn	4	-0.749086	-0.831284	-0.401528	-0.276242	0.0176121	0.0160957	0.232684	0.463051	agrin
11604	Agrp	8	0.333252	0.115507	0.0938163	-0.0104968	0.0946686	0.59805	0.707356	0.97979	agouti related protein
11605	Gla	X	0.336827	0.442411	0.357389	0.332818	0.415609	0.333125	0.482735	0.579566	galactosidase, alpha
11606	Agt	8	-0.524519	-0.842954	-0.769542	-0.882617	0.0393526	0.00744599	0.0135855	0.00568082	angiotensinogen (serpin peptidase inhibitor, clade A, member 8)
11607	Agtr1a	13	-0.513071	-0.864433	-0.669966	-0.902434	0.0460131	0.00724343	0.0310462	0.00554368	angiotensin II receptor, type 1a
11608	Agtr1b	3	-0.0383965	0.00458396	0.077929	-0.0896543	0.868444	0.987194	0.78574	0.812156	angiotensin II receptor, type 1b
11609	Agtr2	X	0.0803873	-0.0666566	0.136193	0.023247	0.675733	0.760992	0.558647	0.950504	angiotensin II receptor, type 2
11610	Agtrap	4	-0.258712	0.159692	0.330979	0.466796	0.334826	0.6017	0.312106	0.173477	angiotensin II, type I receptor-associated protein
11611	Agxt	1	-0.391544	-0.572699	-0.826962	-0.848641	0.0781711	0.0266125	0.00448049	0.00372081	alanine-glyoxylate aminotransferase
11614	Nr0b1	X	0.631751	0.090323	0.26852	0.0951359	0.0059107	0.66223	0.226668	0.746532	nuclear receptor subfamily 0, group B, member 1
11622	Ahr	12	-0.580504	-0.5754	0.138445	0.1224	0.187536	0.232808	0.815504	0.881306	aryl-hydrocarbon receptor
11624	Ahrr	13	4.54304	5.0041	4.86024	4.7052	2.24419e-12	4.05839e-13	6.80402e-13	1.20754e-12	aryl-hydrocarbon receptor repressor
11625	Ahsg	16	-0.00802258	-0.0178127	-0.0421125	-0.0215978	0.930472	0.859615	0.695293	0.892151	alpha-2-HS-glycoprotein
11628	Aicda	6	0.205222	0.102395	0.128176	0.136484	0.111533	0.465548	0.40236	0.423101	activation-induced cytidine deaminase
11629	Aif1	17	0.873199	1.27329	0.945885	0.993922	0.0828796	0.0289839	0.121258	0.10669	allograft inflammatory factor 1
11630	Aim1	10	-0.774994	-1.12639	-0.823292	-0.91459	0.0278442	0.00766835	0.0438793	0.0265931	absent in melanoma 1
11632	Aip	19	0.285341	0.460355	0.316974	0.412493	0.321774	0.147777	0.366415	0.270796	aryl-hydrocarbon receptor-interacting protein
11634	Aire	10	0.0837156	0.144648	0.177057	0.185755	0.737157	0.596783	0.553509	0.598806	autoimmune regulator (autoimmune polyendocrinopathy candidiasis ectodermal dystrophy)
11636	Ak1	2	-0.0286724	-0.01516	0.0239491	-0.174458	0.899534	0.955016	0.937377	0.556357	adenylate kinase 1
11637	Ak2	4	0.137527	0.0196452	-0.108103	-0.211247	0.437318	0.930952	0.629297	0.368287	adenylate kinase 2
11639	Ak4	4	0.244441	0.328618	0.285516	0.332787	0.464	0.372974	0.486538	0.470524	adenylate kinase 4
11640	Akap1	11	-0.660923	-0.713679	-0.833129	-0.882651	0.0302847	0.0304868	0.0216118	0.0151303	A kinase (PRKA) anchor protein 1
11641	Akap2	4	0.00531759	-0.18843	0.164022	0.308262	0.983755	0.481519	0.5828	0.325322	A kinase (PRKA) anchor protein 2
11642	Akap3	6	0.278454	0.133672	0.159757	0.0178591	0.0306405	0.297169	0.262123	0.938834	A kinase (PRKA) anchor protein 3
11643	Akap4	X	0.195479	0.11749	0.0549516	-0.0324403	0.0772458	0.314806	0.687321	0.869268	A kinase (PRKA) anchor protein 4
11647	Alpl	4	-1.34477	-1.25817	-0.808089	-0.418743	0.00348323	0.00634277	0.0630398	0.349304	alkaline phosphatase, liver/bone/kidney
11648	Akp3	1	1.3988	0.66768	0.341462	0.107851	0.0423127	0.342584	0.676743	0.932049	alkaline phosphatase 3, intestine, not Mn requiring
11650	Alppl2	1	0.213208	0.112238	0.304502	0.250538	0.237854	0.585073	0.175255	0.28617	alkaline phosphatase, placental-like 2
11651	Akt1	12	-0.287243	-0.288418	-0.118167	-0.129379	0.156044	0.190974	0.642948	0.675776	thymoma viral proto-oncogene 1
11652	Akt2	7	-0.506366	-0.507085	-0.317798	-0.349605	0.00689759	0.00952607	0.0942029	0.0668349	thymoma viral proto-oncogene 2
11655	Alas1	9	-0.25106	-0.51304	-0.255702	-0.82543	0.643669	0.383353	0.710658	0.227248	aminolevulinic acid synthase 1
11656	Alas2	X	0.0285625	-0.111895	0.118461	0.199725	0.949062	0.818935	0.832399	0.769583	aminolevulinic acid synthase 2, erythroid
11657	Alb	5	0.0391369	0.0756075	0.0878755	0.119123	0.651292	0.421488	0.394069	0.279044	albumin
11658	Alcam	16	-0.453903	-0.597906	-0.607807	-0.557903	0.102688	0.0540995	0.077848	0.105479	activated leukocyte cell adhesion molecule
11666	Abcd1	X	-1.41457	-1.42537	-0.884118	-0.862708	0.0103253	0.0147098	0.124185	0.13723	ATP-binding cassette, sub-family D (ALD), member 1
11668	Aldh1a1	19	0.038538	0.149496	0.153157	0.0418858	0.881213	0.579667	0.607902	0.929118	aldehyde dehydrogenase family 1, subfamily A1
11669	Aldh2	5	-0.0372884	-0.137424	-0.156273	-0.193876	0.859021	0.530759	0.515523	0.470957	aldehyde dehydrogenase 2, mitochondrial
116701	Fgfrl1	5	-0.268815	-0.159835	-0.0348314	-0.176295	0.204186	0.500904	0.909817	0.561607	fibroblast growth factor receptor-like 1
11670	Aldh3a1	11	0.31021	-0.0404193	-0.0165609	-0.00761182	0.0298941	0.790756	0.929848	0.977883	aldehyde dehydrogenase family 3, subfamily A1
11671	Aldh3a2	11	-0.451102	-0.761112	-0.659486	-0.827238	0.364625	0.166616	0.278067	0.194976	aldehyde dehydrogenase family 3, subfamily A2
116731	Pcdha1	18	0.366304	0.0930207	0.153362	0.0855211	0.252994	0.807777	0.712212	0.888605	protocadherin alpha 1
116732	Tsga13	6	0.272039	0.132853	0.222724	0.0449131	0.0480473	0.348659	0.163086	0.846241	testis specific gene A13
116733	Vps4a	8	-0.0170834	0.140423	0.00234951	0.0850485	0.901385	0.309793	0.990194	0.657547	vacuolar protein sorting 4a (yeast)
116746	Defb6	8	0.423609	0.0996078	0.238724	-0.0188502	0.00851411	0.499557	0.145743	0.942857	defensin beta 6
116748	Lsm10	4	0.513557	0.627784	0.285187	0.369386	0.174627	0.129479	0.540595	0.477837	U7 snRNP-specific Sm-like protein LSM10
11674	Aldoa	7	-0.0522135	-0.0450226	0.0820867	0.105677	0.815611	0.859629	0.769534	0.76309	aldolase A, fructose-bisphosphate
11676	Aldoc	11	-0.147513	-0.14145	-0.429153	-0.507519	0.662236	0.710337	0.284955	0.231831	aldolase C, fructose-bisphosphate
11677	Akr1b3	6	0.636833	0.865675	0.935548	0.730035	0.0775566	0.0349206	0.0374446	0.0974726	aldo-keto reductase family 1, member B3 (aldose reductase)
116810	Foxn4	5	0.335759	0.187567	-0.0189395	-0.0791668	0.0607378	0.315493	0.939827	0.7832	forkhead box N4
11682	Alk	17	0.418103	0.0925744	0.0153999	0.0491263	0.0651124	0.709751	0.962442	0.904297	anaplastic lymphoma kinase
116837	Rims1	1	0.0956297	0.0505704	-0.0585458	0.134264	0.734942	0.878303	0.878925	0.767979	regulating synaptic membrane exocytosis 1
116838	Rims2	15	0.14746	0.0655684	0.0905776	-0.0427738	0.17899	0.596783	0.50064	0.823775	regulating synaptic membrane exocytosis 2
116847	Prelp	1	-0.987585	-1.29439	-0.690358	-0.678256	0.0278369	0.0126141	0.167911	0.187416	proline arginine-rich end leucine-rich repeat
116848	Baz2a	10	-0.674996	-0.659107	-0.193704	-0.0980158	0.0957883	0.127912	0.701999	0.895671	bromodomain adjacent to zinc finger domain, 2A
116849	Iltifb	10	0.43973	0.304804	0.253119	0.239547	0.0688057	0.229315	0.365516	0.445951	interleukin 10-related T cell-derived inducible factor beta
11684	Alox12	11	-0.233632	0.178464	0.138803	0.161646	0.226449	0.40449	0.563488	0.560307	arachidonate 12-lipoxygenase
116852	Akr1c20	13	-0.434134	-0.127207	-0.577601	-0.738777	0.318469	0.806743	0.277144	0.184998	aldo-keto reductase family 1, member C20
11685	Alox12e	11	0.24393	0.177845	0.0993387	0.0324241	0.194338	0.391217	0.680326	0.930579	arachidonate lipoxygenase, epidermal
11686	Alox12b	11	0.00657889	0.0946607	0.19017	-0.0103675	0.967668	0.565792	0.282357	0.973171	arachidonate 12-lipoxygenase, 12R type
116870	Mta1	12	-0.84595	-0.683816	-0.132364	-0.184343	0.0282701	0.0791052	0.774182	0.744463	metastasis associated 1
116871	Mta3	17	-0.0720683	-0.249344	-0.0557125	-0.0428262	0.772499	0.343647	0.866437	0.928038	metastasis associated 3
116872	Serpinb7	1	0.0659799	0.0620473	0.0740197	0.111106	0.522503	0.593997	0.561164	0.423208	serine (or cysteine) peptidase inhibitor, clade B, member 7
116873	Stim2	5	-0.622899	-0.781629	-0.492163	-0.423268	0.0843692	0.0506683	0.247685	0.355601	stromal interaction molecule 2
11687	Alox15	11	-0.658451	-0.886026	-0.788366	-0.799365	0.264983	0.174118	0.274928	0.30021	arachidonate 15-lipoxygenase
11688	Alox8	11	0.283966	0.193373	0.241573	0.174312	0.066604	0.232808	0.186089	0.37213	arachidonate 8-lipoxygenase
116891	Derl2	11	0.177436	0.187056	0.0946598	0.0660956	0.441703	0.467106	0.756498	0.878413	Der1-like domain family, member 2
11689	Alox5	6	-0.0125436	0.124419	0.0982656	0.0528825	0.968641	0.70638	0.798453	0.925779	arachidonate 5-lipoxygenase
116903	Calcb	7	0.112443	0.369796	-0.00813978	-0.000308751	0.403637	0.0246344	0.968647	0.999142	calcitonin-related polypeptide, beta
116904	Alpk3	7	0.293552	0.125513	0.110458	0.0755351	0.0515467	0.423783	0.528047	0.742771	alpha-kinase 3
116905	Dph1	11	0.0156272	0.106447	0.0221129	-0.0197287	0.933822	0.58547	0.929683	0.954035	DPH1 homolog (S. cerevisiae)
11690	Alox5ap	5	0.491757	0.793294	0.834323	0.84433	0.336604	0.160736	0.189187	0.198077	arachidonate 5-lipoxygenase activating protein
116913	Tpbpb	13	0.191358	0.333194	0.160861	-0.00136144	0.302944	0.107181	0.482169	0.997824	trophoblast specific protein beta
116914	Slc19a2	1	-0.440676	-0.486199	-0.607091	-0.548123	0.0308269	0.0288858	0.013466	0.0231241	solute carrier family 19 (thiamine transporter), member 2
11692	Gfer	17	0.391285	0.580614	0.348139	0.322056	0.063025	0.0197112	0.161171	0.208596	growth factor, erv1 (S. cerevisiae)-like (augmenter of liver regeneration)
116939	Pnpla3	15	0.156312	-0.11299	0.0690087	-0.137615	0.507545	0.675046	0.829637	0.712332	patatin-like phospholipase domain containing 3
116940	Tgs1	4	0.0608458	0.291612	0.151925	0.155213	0.769942	0.182911	0.538082	0.593206	trimethylguanosine synthase homolog (S. cerevisiae)
11694	Alx3	3	0.195845	0.0126934	0.0475621	0.0978032	0.214276	0.950253	0.824482	0.691778	aristaless-like homeobox 3
11695	Alx4	2	0.194995	0.0372073	-0.0469077	-0.0440815	0.27044	0.862092	0.847872	0.896079	aristaless-like homeobox 4
116972	Fam57a	11	0.136371	0.36198	0.478642	0.480488	0.431711	0.0661037	0.0339473	0.0324996	family with sequence similarity 57, member A
11698	Ambn	5	0.159188	0.127776	0.103854	0.0802342	0.226135	0.379813	0.523996	0.697986	ameloblastin
11699	Ambp	4	-0.0509314	-0.0711555	-0.163298	-0.133603	0.61502	0.524475	0.18491	0.301966	alpha 1 microglobulin/bikunin
117004	Olfr73	2	0.104039	-0.0471952	-0.0303746	-0.00383783	0.528265	0.808945	0.896642	0.991809	olfactory receptor 73
117005	Olfr74	2	0.452545	0.131589	0.217814	0.0757417	0.017091	0.472407	0.275723	0.786392	olfactory receptor 74
11704	Amelx	X	0.285842	0.125867	0.0745549	-0.0238213	0.0530985	0.413323	0.676452	0.931357	amelogenin, X-linked
11705	Amh	10	0.288053	0.100143	-0.0706763	0.117071	0.102448	0.607908	0.75503	0.654137	anti-Mullerian hormone
117066	Cts3	13	0.228671	0.178757	0.0874259	0.0552944	0.105884	0.237805	0.613204	0.819401	cathepsin 3
117109	Pop5	5	0.381132	0.518403	0.339895	0.14295	0.179038	0.0990192	0.322492	0.759485	processing of precursor 5, ribonuclease P/MRP family (S. cerevisiae)
117146	Ube3b	5	-1.22314	-0.979592	-0.193627	-0.161035	0.025951	0.0761817	0.765402	0.858409	ubiquitin protein ligase E3B
117147	Acsm1	7	-0.197171	-0.420663	-0.624528	-0.748112	0.202166	0.0253434	0.00315602	0.00072314	acyl-CoA synthetase medium-chain family member 1
117148	Necab2	8	0.281175	0.0930698	-0.0485267	0.0256504	0.0782055	0.592981	0.814509	0.932662	N-terminal EF-hand calcium binding protein 2
117149	Tirap	9	-0.48553	-0.263361	-0.288939	-0.0347803	0.0584174	0.323724	0.327167	0.942857	toll-interleukin 1 receptor (TIR) domain-containing adaptor protein
117150	Pip4k2c	10	-0.60987	-0.726225	-0.519392	-0.453026	0.0697678	0.0494733	0.190932	0.276631	phosphatidylinositol-5-phosphate 4-kinase, type II, gamma
117158	Scgb3a2	18	0.0351193	0.0596058	-0.0387626	0.0346979	0.732841	0.597186	0.768819	0.846728	secretoglobin, family 3A, member 2
117160	Ttyh2	11	-0.640669	-0.768713	-0.121124	-0.0306698	0.163225	0.125985	0.847017	0.974951	tweety homolog 2 (Drosophila)
117167	Steap4	5	-0.370203	-0.666058	-0.817265	-0.895705	0.248266	0.0671795	0.0484572	0.0314111	STEAP family member 4
117171	1110038F14Rik	15	0.0339849	0.264469	-0.0511269	0.0519156	0.906321	0.362731	0.891263	0.919802	RIKEN cDNA 1110038F14 gene
117172	2310034C09Rik	16	0.174855	0.245993	0.151563	0.0652673	0.289721	0.177242	0.454947	0.822586	RIKEN cDNA 2310034C09 gene
11717	Ampd3	7	-0.220796	-0.352244	-0.186878	-0.311116	0.303537	0.137566	0.479436	0.264951	adenosine monophosphate deaminase 3
117197	Bloc1s4	5	0.193028	0.341192	0.0665362	0.122186	0.33418	0.123461	0.805114	0.698198	biogenesis of lysosomal organelles complex-1, subunit 4, cappuccino
117198	Ivns1abp	1	-0.372328	-0.566567	-0.451271	-0.415477	0.106485	0.0339615	0.111788	0.145341	influenza virus NS1A binding protein
11720	Mat1a	14	-0.347724	-0.437608	-0.473499	-0.377695	0.0351209	0.0197441	0.0175813	0.0505386	methionine adenosyltransferase I, alpha
117229	Stk33	7	0.68928	0.151421	0.215292	-0.0284118	0.0055927	0.486262	0.361749	0.941947	serine/threonine kinase 33
11722	Amy1	3	0.239323	0.142604	-0.148689	-0.305892	0.237483	0.532877	0.554481	0.242397	amylase 1, salivary
11727	Ang	14	-0.608577	-0.669816	-0.670154	-0.751048	0.00721724	0.00652358	0.00612889	0.00274232	angiogenin, ribonuclease, RNase A family, 5
11731	Ang2	14	0.274808	0.167067	0.0463882	-0.0726083	0.154376	0.431185	0.861578	0.829967	angiogenin, ribonuclease A family, member 2
11732	Ank	15	-0.281947	-0.334868	-0.217139	-0.175261	0.101489	0.0757065	0.286058	0.441286	progressive ankylosis
11733	Ank1	8	0.239337	0.0299507	0.0741803	0.0306988	0.0973958	0.859412	0.680906	0.909061	ankyrin 1, erythroid
11735	Ank3	10	-1.13949	-1.35408	-1.15196	-0.973595	0.00416788	0.0016033	0.00472	0.0141421	ankyrin 3, epithelial
11736	Ankfy1	11	-0.297019	-0.141412	-0.0930334	-0.00136569	0.187536	0.578976	0.753723	0.997824	ankyrin repeat and FYVE domain containing 1
11737	Anp32a	9	-0.319668	-0.718376	-0.628089	-0.962704	0.219609	0.0241607	0.0605223	0.00630422	acidic (leucine-rich) nuclear phosphoprotein 32 family, member A
11739	Slc25a4	8	0.431366	0.71255	0.646457	0.505808	0.236612	0.0818041	0.155627	0.285845	solute carrier family 25 (mitochondrial carrier, adenine nucleotide translocator), member 4
11744	Anxa11	14	-0.315035	-0.461068	-0.282557	-0.397503	0.278412	0.150726	0.427732	0.294423	annexin A11
11745	Anxa3	5	0.818623	1.026	0.814663	0.776779	0.0633658	0.0374826	0.12195	0.144015	annexin A3
11746	Anxa4	6	-0.109447	-0.184654	-0.224931	-0.30826	0.58864	0.401657	0.352463	0.227424	annexin A4
11747	Anxa5	3	-0.110512	-0.341771	-0.368449	-0.522753	0.62584	0.162609	0.181641	0.0651554	annexin A5
11749	Anxa6	11	-0.488388	-0.766269	-0.705061	-0.731978	0.142567	0.0447055	0.0911071	0.079732	annexin A6
11750	Anxa7	14	0.403373	0.434453	0.475245	0.523117	0.0253415	0.0262475	0.0239098	0.0138205	annexin A7
11752	Anxa8	14	0.306324	-0.0174516	0.104681	-0.0440098	0.0550129	0.927103	0.576051	0.875679	annexin A8
11754	Aoc3	11	-0.0486175	-0.212659	-0.0881388	-0.12221	0.709022	0.126911	0.575002	0.485625	amine oxidase, copper containing 3
11757	Prdx3	19	0.244611	0.307842	0.235238	0.14682	0.157042	0.105287	0.261318	0.548414	peroxiredoxin 3
117586	A1bg	15	-1.86829	-2.00289	-2.06352	-2.07683	0.0712864	0.0727137	0.0992177	0.0991325	alpha-1-B glycoprotein
117589	Asb7	7	-0.31382	-0.111042	-0.0787471	-0.131907	0.0364176	0.468975	0.653593	0.48987	ankyrin repeat and SOCS box-containing 7
11758	Prdx6	1	-0.189207	-0.196742	-0.156718	-0.22129	0.11722	0.130316	0.275875	0.139542	peroxiredoxin 6
117590	Asb10	5	0.473233	0.178619	0.149733	0.0821402	0.0768472	0.536495	0.646616	0.862556	ankyrin repeat and SOCS box-containing 10
117591	Slc2a9	5	-0.456886	-0.749235	-0.604114	-0.656983	0.160994	0.04554	0.136003	0.109813	solute carrier family 2 (facilitated glucose transporter), member 9
117592	B3galt6	4	0.147083	0.308285	0.283928	0.292986	0.274943	0.0479954	0.0969027	0.0873282	UDP-Gal:betaGal beta 1,3-galactosyltransferase, polypeptide 6
117599	Helb	10	-0.748051	-0.589353	-0.690509	-0.686883	0.005466	0.0222644	0.0132062	0.0131802	helicase (DNA) B
117600	Srgap1	10	0.265155	-0.0661682	0.178991	0.166831	0.142702	0.749879	0.409992	0.503575	SLIT-ROBO Rho GTPase activating protein 1
117606	Boc	16	-0.206128	-0.14367	-0.266739	-0.132313	0.3018	0.524298	0.275185	0.666985	biregional cell adhesion molecule-related/down-regulated by oncogenes (Cdon) binding protein
11761	Aox1	1	0.243874	0.131001	0.223235	0.3243	0.272142	0.604821	0.410076	0.260127	aldehyde oxidase 1
11764	Ap1b1	11	-0.656325	-0.725697	-0.599312	-0.586835	0.0651124	0.0598804	0.155408	0.17319	adaptor protein complex AP-1, beta 1 subunit
11765	Ap1g1	8	-0.746944	-0.849406	-0.647827	-0.542919	0.0307862	0.0258554	0.101667	0.173242	adaptor protein complex AP-1, gamma 1 subunit
11766	Ap1g2	14	-0.461603	-0.418819	-0.126372	-0.00243576	0.0730614	0.123392	0.690152	0.99714	adaptor protein complex AP-1, gamma 2 subunit
11767	Ap1m1	8	0.0166828	0.0702082	0.138895	0.0646996	0.912162	0.655311	0.40656	0.78041	adaptor-related protein complex AP-1, mu subunit 1
11768	Ap1m2	9	-0.332006	-0.0820705	-0.357111	-0.337503	0.275777	0.821917	0.336882	0.413077	adaptor protein complex AP-1, mu 2 subunit
11769	Ap1s1	5	0.196472	0.282586	0.330756	0.251106	0.306246	0.182833	0.167262	0.319087	adaptor protein complex AP-1, sigma 1
11770	Fabp4	3	0.50709	0.751199	1.23382	0.709059	0.384821	0.242063	0.0960729	0.357783	fatty acid binding protein 4, adipocyte
11771	Ap2a1	7	-1.01271	-1.06315	-0.391095	-0.322324	0.0293649	0.032959	0.444328	0.599418	adaptor-related protein complex 2, alpha 1 subunit
11772	Ap2a2	7	-1.22637	-1.24159	-0.698933	-0.692676	0.0123041	0.0166494	0.171146	0.187237	adaptor-related protein complex 2, alpha 2 subunit
11773	Ap2m1	16	-0.0870776	-0.0698305	0.00900632	0.0772084	0.645971	0.746215	0.974943	0.812476	adaptor-related protein complex 2, mu 1 subunit
11774	Ap3b1	13	-0.119789	-0.0839133	0.0692425	0.135747	0.570121	0.727681	0.80412	0.671121	adaptor-related protein complex 3, beta 1 subunit
11775	Ap3b2	7	0.216123	0.127751	0.105324	0.165396	0.0964253	0.358903	0.497619	0.315543	adaptor-related protein complex 3, beta 2 subunit
11776	Ap3d1	10	-1.07897	-1.10332	-0.501944	-0.481384	0.0191618	0.0246344	0.305881	0.365927	adaptor-related protein complex 3, delta 1 subunit
11778	Ap3s2	7	0.592557	0.702306	0.645587	0.638168	0.0246992	0.0172476	0.0340786	0.0349009	adaptor-related protein complex 3, sigma 2 subunit
11781	Ap4m1	5	0.00405055	0.259606	0.334822	0.306462	0.977243	0.0774686	0.0468928	0.0655993	adaptor-related protein complex AP-4, mu 1
11782	Ap4s1	12	0.400105	0.542771	0.433739	0.319962	0.0905315	0.042209	0.130472	0.281217	adaptor-related protein complex AP-4, sigma 1
11783	Apaf1	10	0.241823	0.254048	0.495823	0.197476	0.49726	0.524967	0.254041	0.729118	apoptotic peptidase activating factor 1
11784	Apba2	7	0.124187	-0.0903129	-0.104011	-0.334698	0.415085	0.603231	0.585904	0.0849939	amyloid beta (A4) precursor protein-binding, family A, member 2
11785	Apbb1	7	0.199474	0.143544	0.233889	-0.0612869	0.219121	0.426258	0.240866	0.831418	amyloid beta (A4) precursor protein-binding, family B, member 1
11787	Apbb2	5	-0.986119	-0.882299	-0.604912	-0.397196	0.02277	0.0465357	0.200884	0.447347	amyloid beta (A4) precursor protein-binding, family B, member 2
11789	Apc	18	-1.14352	-1.02875	-0.222753	-0.177184	0.0332156	0.0639605	0.72764	0.8388	adenomatosis polyposis coli
11790	Speg	1	0.189561	0.139373	0.0602132	0.0504099	0.167862	0.354487	0.736677	0.83522	SPEG complex locus
11792	Apex1	14	0.131567	0.132486	-0.136725	-0.212342	0.545087	0.588384	0.613295	0.476211	apurinic/apyrimidinic endonuclease 1
11793	Atg5	10	0.297482	0.377554	0.126868	-0.0399854	0.345786	0.278504	0.761774	0.949647	autophagy related 5
11796	Birc3	9	0.0882751	0.210163	-0.0296655	0.108574	0.584036	0.228146	0.895649	0.652639	baculoviral IAP repeat-containing 3
11797	Birc2	9	0.260756	0.439372	0.207144	0.215366	0.268606	0.0955521	0.474462	0.517371	baculoviral IAP repeat-containing 2
11798	Xiap	X	-0.219507	-0.294994	-0.362	-0.525278	0.277801	0.186191	0.152747	0.0438099	X-linked inhibitor of apoptosis
11799	Birc5	11	0.46508	0.554079	0.437531	0.498496	0.14843	0.11511	0.260991	0.22139	baculoviral IAP repeat-containing 5
11800	Api5	2	0.0600088	0.0539972	-0.390168	-0.271232	0.772582	0.820267	0.1197	0.294096	apoptosis inhibitor 5
11801	Cd5l	3	0.319581	0.356936	0.274309	0.310984	0.327779	0.323435	0.497145	0.496593	CD5 antigen-like
11803	Aplp1	7	0.0837534	-0.00843328	-0.0786276	-0.0305274	0.744165	0.979151	0.813475	0.950566	amyloid beta (A4) precursor-like protein 1
11804	Aplp2	9	-0.429155	-0.971536	-0.714927	-0.733888	0.388184	0.0821483	0.242592	0.254718	amyloid beta (A4) precursor-like protein 2
11806	Apoa1	9	-0.105345	-0.112425	-0.15525	-0.149066	0.295744	0.312975	0.212845	0.253884	apolipoprotein A-I
11807	Apoa2	1	-0.00802649	0.0151846	0.0032483	0.0274118	0.932618	0.885413	0.980525	0.863294	apolipoprotein A-II
11808	Apoa4	9	-0.404886	-0.672304	-0.567314	-0.721405	0.352581	0.163015	0.286487	0.197149	apolipoprotein A-IV
11810	Apobec1	6	-0.0841292	-0.0421434	-0.101705	0.111602	0.828097	0.927103	0.838422	0.868731	apolipoprotein B mRNA editing enzyme, catalytic polypeptide 1
11811	Apobec2	17	0.456603	0.210329	0.131907	0.0665618	0.016732	0.245265	0.51681	0.81826	apolipoprotein B mRNA editing enzyme, catalytic polypeptide 2
11812	Apoc1	7	-0.00797914	0.0681865	0.00662918	0.0612846	0.952988	0.628812	0.972127	0.765798	apolipoprotein C-I
11813	Apoc2	7	0.122526	0.276267	0.164904	0.21267	0.586824	0.256151	0.54824	0.489625	apolipoprotein C-II
11814	Apoc3	9	0.0151536	0.0832661	0.0308917	0.0568791	0.903949	0.518462	0.845789	0.765109	apolipoprotein C-III
11815	Apod	16	-0.00342953	-0.158364	0.0877854	-0.0262395	0.989323	0.562377	0.78499	0.956298	apolipoprotein D
11816	Apoe	7	-0.0439764	-0.04425	-0.095568	-0.0996471	0.584288	0.623135	0.320784	0.335993	apolipoprotein E
11818	Apoh	11	-0.143607	-0.201551	-0.309921	-0.342655	0.217547	0.117827	0.0400524	0.0243987	apolipoprotein H
11819	Nr2f2	7	-0.681664	-0.811186	-0.288631	-0.324704	0.0344379	0.0241607	0.421715	0.413966	nuclear receptor subfamily 2, group F, member 2
11820	App	16	-0.371692	-0.721237	-0.858346	-0.76161	0.317702	0.0847075	0.0715469	0.108716	amyloid beta (A4) precursor protein
11821	Aprt	8	0.655382	0.954356	0.895319	0.800557	0.0564826	0.0185972	0.0336159	0.0535587	adenine phosphoribosyl transferase
11826	Aqp1	6	-0.0200945	-0.0324795	0.165387	0.0732715	0.92242	0.887075	0.472024	0.824683	aquaporin 1
11827	Aqp2	15	0.113268	-0.0270836	-0.142828	0.0290319	0.496043	0.894135	0.482889	0.929542	aquaporin 2
11828	Aqp3	4	0.136272	0.13683	-0.0236225	0.0568194	0.338708	0.387051	0.909557	0.821242	aquaporin 3
11829	Aqp4	18	0.000122522	0.0516935	0.316895	-0.0218815	0.999805	0.939039	0.634832	0.984427	aquaporin 4
11830	Aqp5	15	-0.55951	-0.717787	-0.818172	-0.768456	0.204709	0.138755	0.138461	0.170586	aquaporin 5
11831	Aqp6	15	0.27538	0.138299	0.258187	0.0389625	0.0723141	0.393546	0.157205	0.888819	aquaporin 6
11832	Aqp7	4	-0.122706	-0.536192	0.550339	-0.406622	0.863549	0.467137	0.499868	0.695181	aquaporin 7
11833	Aqp8	7	0.743159	0.743133	0.886639	0.381953	0.171785	0.210795	0.185419	0.63912	aquaporin 8
11834	Aqr	2	-1.0476	-1.02979	-0.631116	-0.560609	0.0268906	0.0386314	0.226675	0.311206	aquarius
11835	Ar	X	-1.49686	-1.44018	-0.831329	-0.657847	0.0885904	0.124105	0.422547	0.596204	androgen receptor
11836	Araf	X	0.165843	0.272505	0.352183	0.433024	0.293295	0.119615	0.0808706	0.0342843	v-raf murine sarcoma 3611 viral oncogene homolog
11837	Rplp0	5	0.452541	0.51887	0.473312	0.459755	0.00992575	0.00753159	0.0139202	0.0161513	ribosomal protein, large, P0
11838	Arc	15	0.233966	-0.0691034	-0.0756084	0.103584	0.25221	0.77348	0.781852	0.759786	activity regulated cytoskeletal-associated protein
11839	Areg	5	0.351825	0.136035	0.440384	0.250807	0.133869	0.60411	0.128114	0.421478	amphiregulin
11840	Arf1	11	0.0986008	0.084962	-0.0172818	0.0421542	0.397237	0.518226	0.91871	0.839693	ADP-ribosylation factor 1
11841	Arf2	11	0.615023	0.826298	0.538841	0.524307	0.0338646	0.0144394	0.105859	0.118282	ADP-ribosylation factor 2
11842	Arf3	15	-0.57962	-0.46637	-0.0477116	0.0102481	0.0604759	0.146778	0.910878	0.986667	ADP-ribosylation factor 3
11843	Arf4	14	0.156275	0.326384	0.196753	0.226221	0.277277	0.0494733	0.264559	0.221422	ADP-ribosylation factor 4
118445	Klf16	10	-0.219065	-0.237314	-0.0602835	-0.171045	0.141521	0.141856	0.756265	0.380113	Kruppel-like factor 16
118446	Gjc3	5	-0.306517	-0.64806	-0.615186	-0.711936	0.153943	0.0159762	0.0269974	0.0119767	gap junction protein, gamma 3
118449	Synpo2	3	-0.36392	-0.305001	-0.366832	-0.101457	0.206342	0.335633	0.293619	0.844687	synaptopodin 2
11844	Arf5	6	-0.0327674	0.0647041	0.0322512	-0.0652201	0.894368	0.80911	0.921516	0.876537	ADP-ribosylation factor 5
118451	Mrps2	2	-0.188446	-0.0857198	0.0720679	0.0786263	0.367787	0.724244	0.798453	0.833025	mitochondrial ribosomal protein S2
118452	Baalc	15	0.067807	0.173175	-0.0389157	-0.0921135	0.804187	0.553465	0.917503	0.842043	brain and acute leukemia, cytoplasmic
118453	Mmp28	11	-0.057225	-0.0605073	0.0476181	-0.071091	0.760566	0.774488	0.847872	0.82226	matrix metallopeptidase 28 (epilysin)
118454	Gjc2	11	0.0337527	0.184353	0.00315168	-0.0287024	0.85063	0.315553	0.990194	0.931168	gap junction protein, gamma 2
11845	Arf6	12	-0.589681	-0.731546	-0.544548	-0.4373	0.108785	0.0710054	0.217658	0.354862	ADP-ribosylation factor 6
11846	Arg1	10	0.270241	0.309225	0.26563	0.217454	0.131901	0.112555	0.220393	0.34861	arginase, liver
11847	Arg2	12	0.623036	0.420348	0.380523	0.515242	0.306938	0.542468	0.621329	0.556953	arginase type II
11848	Rhoa	9	0.103176	0.109441	0.0607111	0.110733	0.267433	0.285936	0.604017	0.369963	ras homolog gene family, member A
11852	Rhob	12	0.19207	0.367499	0.505157	0.367889	0.500886	0.239169	0.154056	0.322413	ras homolog gene family, member B
11853	Rhoc	3	0.825014	1.01103	0.939651	1.05748	0.0515979	0.0326959	0.0643569	0.0392966	ras homolog gene family, member C
11854	Rhod	19	1.07642	1.20498	1.11551	1.06071	0.0131446	0.0114295	0.0212019	0.0267267	ras homolog gene family, member D
11855	Arhgap5	12	0.0602336	0.0385239	-0.126655	-0.112123	0.777284	0.875719	0.621143	0.732992	Rho GTPase activating protein 5
11856	Arhgap6	X	-0.640131	-0.984341	-1.0984	-1.11532	0.113686	0.0354883	0.032573	0.0298334	Rho GTPase activating protein 6
11857	Arhgdib	6	0.820411	1.08833	1.19928	1.37458	0.0560282	0.0266038	0.0236498	0.0109572	Rho, GDP dissociation inhibitor (GDI) beta
11858	Rnd2	11	-0.602242	-0.255783	-0.161034	-0.188954	0.0536356	0.432726	0.669224	0.676545	Rho family GTPase 2
11859	Phox2a	7	0.586576	0.171992	0.0577668	-0.0341032	0.00254705	0.265747	0.756147	0.898372	paired-like homeobox 2a
11861	Arl4a	12	0.281706	0.28513	0.159504	-0.155997	0.503673	0.546949	0.774984	0.834387	ADP-ribosylation factor-like 4A
11863	Arnt	3	-0.455059	-0.415885	-0.202628	-0.20002	0.0642564	0.108191	0.479409	0.549363	aryl hydrocarbon receptor nuclear translocator
11864	Arnt2	7	0.0743619	0.0367987	0.00575101	-0.00743935	0.623632	0.835964	0.979975	0.981079	aryl hydrocarbon receptor nuclear translocator 2
11865	Arntl	7	-0.943275	-1.02963	-1.56605	-1.70969	0.186068	0.187512	0.0833746	0.0594578	aryl hydrocarbon receptor nuclear translocator-like
11867	Arpc1b	5	0.337509	0.371617	0.279103	0.329397	0.250725	0.250394	0.437428	0.405737	actin related protein 2/3 complex, subunit 1B
11870	Art1	7	0.632733	0.194448	0.0740492	-0.140904	0.00721724	0.351104	0.767604	0.61536	ADP-ribosyltransferase 1
11871	Art2a-ps	7	-0.231244	-0.160417	-0.244079	0.0257233	0.152573	0.363529	0.215715	0.935218	ADP-ribosyltransferase 2a, pseudogene
11872	Art2b	7	1.54013	1.92376	1.47771	2.10948	0.0239909	0.0131781	0.0577053	0.00925724	ADP-ribosyltransferase 2b
11875	Art5	7	0.200386	0.222854	0.146334	-0.0335731	0.322412	0.319835	0.562695	0.933628	ADP-ribosyltransferase 5
11876	Artn	4	0.402439	0.170483	0.205399	0.062277	0.0141834	0.266735	0.231938	0.795687	artemin
11877	Arvcf	16	-0.695377	-0.530084	-0.747142	-0.675938	0.00190926	0.0106064	0.000911573	0.00218084	armadillo repeat gene deleted in velo-cardio-facial syndrome
11878	Arx	X	0.348541	0.216864	0.182224	0.100448	0.0450544	0.221793	0.353021	0.689657	aristaless related homeobox
11881	Arsb	13	-0.79764	-0.824059	-0.559234	-0.542089	0.0413394	0.0480971	0.209684	0.244343	arylsulfatase B
11883	Arsa	15	-1.16179	-1.2325	-0.986355	-0.796607	0.00962156	0.0105766	0.0396981	0.0900136	arylsulfatase A
11886	Asah1	8	0.367453	0.358996	0.13559	0.189848	0.0498793	0.0703935	0.531927	0.42384	N-acylsphingosine amidohydrolase 1
11889	Asgr1	11	0.168665	0.320655	0.187621	0.17528	0.308155	0.0850535	0.353183	0.437069	asialoglycoprotein receptor 1
11890	Asgr2	11	-0.397375	-0.431568	-0.313625	-0.404879	0.0709601	0.0696186	0.225571	0.128735	asialoglycoprotein receptor 2
11891	Rab27a	9	-0.275619	-0.253379	-0.488838	-0.548893	0.271867	0.361241	0.122157	0.0856652	RAB27A, member RAS oncogene family
11898	Ass1	2	-0.239843	-0.25832	-0.410644	-0.338748	0.199041	0.207601	0.0834576	0.152429	argininosuccinate synthetase 1
11899	Astn1	1	0.0505253	0.0505854	0.0517663	-0.0571043	0.665872	0.701564	0.729712	0.763654	astrotactin 1
11905	Serpinc1	1	-0.0307178	-0.0916528	-0.16147	-0.140108	0.751974	0.374878	0.164539	0.244775	serine (or cysteine) peptidase inhibitor, clade C (antithrombin), member 1
11906	Zfhx3	8	-0.505157	-0.597539	-0.0408794	0.129008	0.213646	0.181219	0.946365	0.862902	zinc finger homeobox 3
11907	Ate1	7	-0.0299396	0.0463122	-0.193001	-0.260708	0.875075	0.825037	0.365307	0.250878	arginyltransferase 1
11908	Atf1	15	0.0819496	0.156511	-0.103318	0.151503	0.71822	0.527472	0.717896	0.651317	activating transcription factor 1
11909	Atf2	2	-0.51816	-0.504667	-0.113805	-0.106687	0.0230144	0.034895	0.659532	0.745757	activating transcription factor 2
11910	Atf3	1	1.13693	1.61959	1.74719	1.59434	0.0525401	0.0186609	0.0163769	0.0262609	activating transcription factor 3
11911	Atf4	15	0.273517	0.373512	0.201431	0.123957	0.133303	0.065891	0.354765	0.648945	activating transcription factor 4
11920	Atm	9	-0.468642	-0.679368	-0.378348	-0.265251	0.0510961	0.0166262	0.175785	0.374023	ataxia telangiectasia mutated
11921	Atoh1	6	0.31108	0.114439	0.190587	0.184496	0.0549804	0.504801	0.305341	0.359594	atonal homolog 1 (Drosophila)
11922	Neurod6	6	0.126583	0.0580458	0.0280264	0.119548	0.299993	0.680251	0.869884	0.481619	neurogenic differentiation 6
11923	Neurod4	10	0.893296	0.334653	0.375605	0.139354	0.00590926	0.232291	0.230389	0.735198	neurogenic differentiation 4
11924	Neurog2	3	0.341679	0.142422	0.290122	0.160271	0.0461168	0.420418	0.145141	0.464981	neurogenin 2
11925	Neurog3	10	0.169586	0.0883397	0.105857	-0.0136045	0.371418	0.686278	0.665209	0.973171	neurogenin 3
11927	Atox1	11	0.404741	0.621798	0.722246	0.581863	0.23387	0.100726	0.0945206	0.17992	ATX1 (antioxidant protein 1) homolog 1 (yeast)
11928	Atp1a1	3	-0.684904	-1.03441	-0.521104	-0.558699	0.123627	0.0423121	0.326648	0.327913	ATPase, Na+/K+ transporting, alpha 1 polypeptide
11931	Atp1b1	1	-0.239808	-0.416555	-0.681022	-0.40739	0.543617	0.333836	0.161612	0.444928	ATPase, Na+/K+ transporting, beta 1 polypeptide
11932	Atp1b2	11	-0.333694	-0.187934	-0.350668	-0.393282	0.0383257	0.248774	0.0644045	0.0398276	ATPase, Na+/K+ transporting, beta 2 polypeptide
11933	Atp1b3	9	0.395109	0.464306	0.196926	0.218251	0.0891648	0.0679876	0.474462	0.483465	ATPase, Na+/K+ transporting, beta 3 polypeptide
11936	Fxyd2	9	0.108763	0.09477	0.118578	0.0758818	0.520358	0.620342	0.570628	0.791959	FXYD domain-containing ion transport regulator 2
11937	Atp2a1	7	-0.111046	-0.315427	-0.398232	-0.495315	0.718619	0.338142	0.274279	0.194001	ATPase, Ca++ transporting, cardiac muscle, fast twitch 1
11938	Atp2a2	5	-0.896564	-1.17861	-1.04201	-0.921659	0.0845107	0.043442	0.0999061	0.147234	ATPase, Ca++ transporting, cardiac muscle, slow twitch 2
11941	Atp2b2	6	-0.665513	-0.70112	-0.869005	-0.924299	0.0223072	0.0252548	0.0113162	0.00762667	ATPase, Ca++ transporting, plasma membrane 2
11944	Atp4a	7	-1.19229	-1.46565	-1.68662	-1.50419	0.00513322	0.00175635	0.00043135	0.00119608	ATPase, H+/K+ exchanging, gastric, alpha polypeptide
11945	Atp4b	8	0.362759	0.25377	0.289439	0.237614	0.08914	0.262536	0.251982	0.386838	ATPase, H+/K+ exchanging, beta polypeptide
11946	Atp5a1	18	0.0104123	-0.117641	-0.131957	-0.187105	0.955185	0.538224	0.530204	0.414153	ATP synthase, H+ transporting, mitochondrial F1 complex, alpha subunit 1
11947	Atp5b	10	0.133106	0.0701582	0.0243935	0.00648455	0.155127	0.500363	0.848763	0.973988	ATP synthase, H+ transporting mitochondrial F1 complex, beta subunit
11949	Atp5c1	2	0.253336	0.376569	0.30676	0.321155	0.112717	0.0394787	0.119142	0.10605	ATP synthase, H+ transporting, mitochondrial F1 complex, gamma polypeptide 1
11950	Atp5f1	3	0.360111	0.537619	0.446036	0.372325	0.112222	0.0386314	0.110413	0.187431	ATP synthase, H+ transporting, mitochondrial F0 complex, subunit B1
11957	Atp5j	16	0.15592	0.281296	0.256779	0.320219	0.295822	0.0924517	0.167303	0.0922423	ATP synthase, H+ transporting, mitochondrial F0 complex, subunit F
11958	Atp5k	5	0.178897	0.45794	0.524395	0.388388	0.663854	0.301287	0.284294	0.487438	ATP synthase, H+ transporting, mitochondrial F1F0 complex, subunit E
11964	Atp6v1a	16	0.183331	0.175335	0.087258	0.15111	0.23338	0.30118	0.658071	0.479049	ATPase, H+ transporting, lysosomal V1 subunit A
11966	Atp6v1b2	8	0.0196109	-0.106758	-0.0959566	-0.0378878	0.936599	0.678672	0.745948	0.9321	ATPase, H+ transporting, lysosomal V1 subunit B2
11972	Atp6v0d1	8	0.253729	0.298959	0.352873	0.333033	0.0620966	0.0456732	0.0353977	0.0445006	ATPase, H+ transporting, lysosomal V0 subunit D1
11973	Atp6v1e1	6	0.31013	0.303792	0.219864	0.122735	0.0542282	0.0751525	0.23757	0.574775	ATPase, H+ transporting, lysosomal V1 subunit E1
11974	Atp6v0e	17	0.358063	0.543137	0.608111	0.603553	0.160078	0.0594631	0.0605223	0.061267	ATPase, H+ transporting, lysosomal V0 subunit E
11975	Atp6v0a1	11	-0.980883	-1.20266	-0.322959	-0.241779	0.109877	0.074504	0.674689	0.81826	ATPase, H+ transporting, lysosomal V0 subunit A1
11977	Atp7a	X	-0.0751805	0.0149576	0.187218	0.184618	0.684807	0.948769	0.393815	0.455391	ATPase, Cu++ transporting, alpha polypeptide
11979	Atp7b	8	-0.940996	-1.02046	-0.66626	-0.727667	0.0224809	0.0226042	0.143478	0.116351	ATPase, Cu++ transporting, beta polypeptide
11980	Atp8a1	5	-0.449897	-0.402894	-0.135077	0.232166	0.14977	0.235188	0.739444	0.610977	ATPase, aminophospholipid transporter (APLT), class I, type 8A, member 1
11981	Atp9a	2	-0.488427	-0.437828	-0.246667	-0.308289	0.296024	0.399398	0.682787	0.668453	ATPase, class II, type 9A
11982	Atp10a	7	0.227158	0.0921229	0.13163	0.430935	0.192322	0.643064	0.540969	0.0524592	ATPase, class V, type 10A
11983	Atpif1	4	0.568262	0.816603	0.829943	0.711776	0.0902088	0.0340584	0.0471738	0.0844156	ATPase inhibitory factor 1
11987	Slc7a1	5	0.0597972	-0.00532632	0.190661	0.225301	0.775276	0.983856	0.43573	0.402164	solute carrier family 7 (cationic amino acid transporter, y+ system), member 1
11988	Slc7a2	8	-0.61345	-1.17764	-0.768866	-0.731649	0.0960049	0.011062	0.0904637	0.107139	solute carrier family 7 (cationic amino acid transporter, y+ system), member 2
11989	Slc7a3	X	0.320856	0.21891	0.306062	0.206889	0.0266366	0.125368	0.0644425	0.212605	solute carrier family 7 (cationic amino acid transporter, y+ system), member 3
11990	Atrn	2	-1.16715	-1.20014	-0.774521	-0.640485	0.0277474	0.0339566	0.188532	0.301884	attractin
11991	Hnrnpd	5	-0.523712	-0.814727	-0.611956	-0.670241	0.0928783	0.026304	0.108016	0.080508	heterogeneous nuclear ribonucleoprotein D
11992	Auh	13	0.624694	0.744741	0.43345	0.375644	0.0609233	0.0431876	0.2616	0.368954	AU RNA binding protein/enoyl-coenzyme A hydratase
[truncated: 19,116 more rows]
