# Supplementary material for: Male and female mice show significant differences in hepatic transcriptomic response to 2,3,7,8-tetrachlorodibenzo-p-dioxin
Source: BMC Genomics. 2015 Aug 20;16(1):625. doi: 10.1186/s12864-015-1840-6 (PMC4546048; doi:10.1186/s12864-015-1840-6)
Supplement: Additional file 10: — Annotated Results (Female cohort). Linear modeling was performed to identify differentially abundant transcripts between TCDD-treated and control samples. A total of 21,115 transcripts were assessed in this study. Transcripts were annotated with Entrez Gene ID, gene Symbol and chromosome. Coefficients representing log2 fold-change and FDR-adjusted p-values are given. (XLSX 3730 kb) [file 12864_2015_1840_MOESM10_ESM.xlsx]

## Sheet: 2015-01-08_Sex-TCDD_DoseRespons
EntrezGeneID	Gene Symbol	Chromosome	Coef.T125	Coef.T250	Coef.T500	Coef.T1000	padj.T125	padj.T250	padj.T500	padj.T1000	Gene Name
100009600	Zglp1	9	-0.338227	-0.067207	-0.224509	-0.0460745	0.132667	0.846621	0.300988	0.951995	zinc finger, GATA-like protein 1
100009609	Vmn2r65	7	-0.0516619	0.0770236	-0.0765136	0.054487	0.641977	0.596916	0.473977	0.832637	vomeronasal 2, receptor 65
100009614	Gm10024	10	-0.46716	-0.260805	-0.481348	-0.317015	0.0648411	0.385554	0.0482548	0.374498	predicted gene 10024
100012	Oog3	4	-0.162599	0.0394918	-0.0143382	0.0629118	0.337233	0.886362	0.943648	0.895709	oogenesin 3
100017	Ldlrap1	4	-0.116402	-0.14672	-0.140098	-0.236312	0.398866	0.399498	0.297871	0.198278	low density lipoprotein receptor adaptor protein 1
100019	Mdn1	4	0.115921	0.107912	0.132923	0.11122	0.585492	0.718207	0.523161	0.820712	midasin homolog (yeast)
100033459	Pydc3	1	-0.290083	-0.0146517	-0.08558	0.0913683	0.435547	0.981673	0.837889	0.939682	pyrin domain containing 3
100034251	Wfdc17	11	0.0462801	-0.33733	0.400623	0.143982	0.929062	0.564351	0.349616	0.912869	WAP four-disulfide core domain 17
100034748	A930017K11Rik	17	-0.0182789	0.00533924	0.104789	-0.106677	0.961668	0.991323	0.752679	0.906508	RIKEN cDNA A930017K11 gene
100036520	Gata5os	2	-0.174378	-0.231615	-0.157505	-0.00681805	0.265626	0.224663	0.305743	0.992978	GATA binding protein 5, opposite strand
100036521	Gm16039	6	0.125154	-0.0943938	0.0231083	0.031474	0.62281	0.798162	0.937321	0.975197	predicted gene 16039
100036523	Gm16982	7	-0.332894	-0.115264	-0.222791	-0.142538	0.109117	0.688895	0.257876	0.732263	predicted gene, 16982
100036537	Gm11149	9	-0.245164	-0.129783	-0.0448239	-0.0488827	0.226623	0.649025	0.845889	0.941751	predicted gene 11149
100036768	Gm11696	11	-0.201732	-0.0941097	-0.185821	0.221873	0.334302	0.761642	0.367502	0.523326	predicted gene 11696
100037258	Dnajc3	14	-0.454037	-0.204009	-0.529247	-0.577429	0.0564572	0.480868	0.0234464	0.0305371	DnaJ (Hsp40) homolog, subfamily C, member 3
100037260	9430060I03Rik	1	-0.337776	-0.257326	-0.361772	-0.244093	0.0367423	0.142885	0.0194433	0.217996	RIKEN cDNA 9430060I03 gene
100037262	Gm12359	11	0.101821	-0.0198849	0.208646	0.164676	0.582502	0.948309	0.236517	0.611173	predicted gene 12359
100037278	Fam129c	8	-0.0478728	-0.176924	-0.215843	0.13382	0.857216	0.580351	0.353399	0.806602	family with sequence similarity 129, member C
100037396	D030047H15Rik	7	-0.00845955	-0.0693723	-0.172975	-0.0402104	0.970521	0.807955	0.353411	0.951011	RIKEN cDNA D030047H15 gene
100038347	Fam174b	7	-0.11629	-0.0554382	-0.0406908	-0.217212	0.551469	0.854619	0.851712	0.478029	family with sequence similarity 174, member B
100038353	Gm10532	18	-0.170397	-0.0386817	0.0103229	0.0259176	0.141181	0.824783	0.940128	0.946934	predicted gene 10532
100038356	Gm15612	6	-0.36672	-0.25582	-0.123632	0.0790781	0.104525	0.347586	0.581203	0.900647	predicted gene 15612
100038358	Gm10857	2	-0.178264	-0.147365	0.089051	-0.139764	0.264839	0.479689	0.588111	0.633741	predicted gene 10857
100038363	F630028O10Rik	X	0.767596	0.451014	1.03737	1.16517	0.256903	0.632237	0.120997	0.199368	RIKEN cDNA F630028O10 gene
100038371	Zfp389	13	-0.189069	-0.0133675	-0.234493	0.0411974	0.422644	0.973732	0.307532	0.961047	zinc finger protein 389
100038374	Gm10714	2	-0.281212	-0.206192	-0.208771	-0.141258	0.230577	0.501404	0.367905	0.788814	predicted gene 10714
100038378	Gm10433	12	0.17199	-0.0886283	0.198796	-0.00594555	0.503009	0.818037	0.42995	0.996049	predicted gene 10433
100038384	Gm10610	7	-0.0725872	0.122256	-0.0150315	0.108929	0.696193	0.612279	0.943298	0.779089	predicted gene 10610
100038385	F830115B05Rik	5	-0.0827373	-0.111198	-0.00894714	0.272099	0.760564	0.763797	0.97625	0.504003	RIKEN cDNA F830115B05 gene
100038388	Gm10614	8	-0.450923	-0.568949	-0.5804	-0.379995	0.205809	0.185779	0.101528	0.520697	predicted gene 10614
100038410	Gm10536	18	-0.101246	0.0198189	-0.170883	-0.0595319	0.402212	0.920846	0.147225	0.841269	predicted gene 10536
100038417	Spink13	18	0.0430077	0.0645349	-0.0378451	0.149939	0.77465	0.748723	0.802576	0.502797	serine peptidase inhibitor, Kazal type 13
100038437	Gm10706	9	-0.0951996	-0.111899	-0.136192	-0.0883167	0.564571	0.613267	0.394017	0.815803	predicted gene 10706
100038439	Gm10556	18	-0.0995216	-0.116906	-0.0932367	-0.0688377	0.422833	0.463658	0.447792	0.810042	predicted gene 10556
100038453	Gm12522	3	-0.246425	-0.180629	-0.156093	-0.0670267	0.14526	0.393909	0.342795	0.882878	predicted gene 12522
100038454	Gm13939	2	-0.0974974	0.019167	-0.0718818	-0.0908227	0.519962	0.939409	0.641592	0.783742	predicted gene 13939
100038460	Gm10677	9	0.0851031	-0.0970705	0.0507872	0.117356	0.593872	0.657775	0.762354	0.701924	predicted gene 10677
100038464	Gm15441	3	0.457006	0.113598	0.674055	0.731499	0.450389	0.909328	0.251058	0.43341	predicted gene 15441
100038467	A630072L19Rik	12	-0.142761	-0.269078	-0.206484	-0.326588	0.653089	0.497763	0.498605	0.515296	RIKEN cDNA A630072L19 gene
100038468	Gm10684	9	-0.312317	-0.300129	-0.408169	-0.270584	0.0511689	0.0869534	0.0112844	0.162755	predicted gene 10684
100038479	Gm10787	10	-0.215071	-0.0825581	-0.346924	0.0703792	0.267652	0.776301	0.0765594	0.900545	predicted gene 10787
100038489	Apela	8	-0.219811	-0.134731	-0.14241	-0.151509	0.0573194	0.312296	0.178537	0.340006	apelin receptor early endogenous ligand
100038493	Gm13582	2	-0.0237124	0.122425	0.109109	0.156036	0.877549	0.483415	0.412428	0.462409	predicted gene 13582
100038494	Gm10782	13	-0.208346	-0.149868	-0.237301	-0.00938867	0.0987499	0.318769	0.0555583	0.985853	predicted gene 10782
100038504	Gm10369	5	-0.0257656	-0.0579087	-0.157597	0.2042	0.929355	0.884332	0.520517	0.655374	predicted gene 10369
100038513	Gm14149	2	-0.140202	-0.0473175	-0.0964355	-0.122013	0.346535	0.837887	0.519649	0.665607	predicted gene 14149
100038516	Gm10640	7	-0.10014	-0.296329	-0.227095	-0.0200393	0.625012	0.216485	0.23965	0.981589	predicted gene 10640
100038522	Dnmt3aos	12	-0.0476367	0.093624	0.224632	0.179372	0.847196	0.776165	0.298118	0.669393	DNA methyltransferase 3A, opposite strand
100038525	Gm10804	2	0.921157	0.346319	0.30757	0.393861	0.0789529	0.612025	0.541618	0.683888	predicted gene 10804
100038526	Gm10560	4	-0.0108556	-0.275325	-0.219355	0.0697181	0.970729	0.371131	0.363863	0.928198	predicted gene 10560
100038538	Gm10767	13	-0.357018	-0.66472	-0.404676	-0.576545	0.230904	0.0581292	0.165994	0.134316	predicted gene 10767
100038545	Gm10745	3	-0.070709	-0.0884231	-0.052279	-0.153298	0.592692	0.616813	0.700802	0.445957	predicted gene 10745
100038554	Gm15348	8	-0.256612	-0.0617466	-0.426835	-0.203971	0.102576	0.786879	0.0101905	0.369252	predicted gene 15348
100038555	Gm10578	7	-0.270617	-0.159241	-0.340178	-0.0810891	0.11084	0.453973	0.0442896	0.842433	predicted gene 10578
100038556	Gm10445	6	-0.00687063	-0.0221604	-0.113811	0.308419	0.977203	0.948611	0.581718	0.280379	predicted gene 10445
100038560	Gm10687	9	0.110242	-0.0282802	0.0978221	0.134079	0.674022	0.946928	0.713327	0.821949	predicted gene 10687
100038566	Gm10658	9	-0.51355	-0.885996	-0.593599	-0.838165	0.0216344	0.000364035	0.00640798	0.00068465	predicted gene 10658
100038570	Gm11744	11	-0.139214	-0.189281	-0.161083	-0.151679	0.330457	0.28197	0.249842	0.52413	predicted gene 11744
100038574	Gm10415	6	-0.266783	-0.056022	-0.222977	-0.114806	0.0569695	0.774332	0.0897278	0.632373	predicted gene 10415
100038575	Gm10635	9	-0.0350343	-0.0432258	-0.0525949	0.00621114	0.772832	0.795337	0.648051	0.98985	predicted gene 10635
100038577	Gm10790	13	-0.305465	0.00932352	-0.0873447	-0.00662424	0.1253	0.978403	0.668019	0.994167	predicted gene 10790
100038584	Gm14812	X	-0.178456	0.0573735	-0.108419	0.0476673	0.281825	0.820839	0.5166	0.927207	predicted gene 14812
100038591	F420014N23Rik	10	-0.204261	0.0176611	-0.106639	-0.0447939	0.325293	0.960062	0.619892	0.949961	RIKEN cDNA F420014N23 gene
100038595	Gm16287	4	-0.0336247	-0.0802059	-0.0844824	0.087532	0.809978	0.649655	0.50298	0.736896	predicted gene 16287
100038600	Gm11529	11	-0.503881	-0.279623	-0.377359	-0.0020454	0.0526118	0.354494	0.114597	0.99774	predicted gene 11529
100038601	Gm11691	11	-0.0278347	-0.0770401	0.0540412	-0.0603941	0.859704	0.700813	0.71719	0.870185	predicted gene 11691
100038602	Gm10865	15	-0.0536694	-0.109188	-0.116769	-0.0769193	0.73594	0.585193	0.424708	0.828291	predicted gene 10865
100038607	Gm10636	3	-0.0269902	0.0719075	-0.0859795	0.107716	0.879683	0.755857	0.591754	0.741738	predicted gene 10636
100038608	Gm10389	15	-0.212547	-0.0387248	-0.203395	-0.0265348	0.204503	0.887256	0.214089	0.966756	predicted gene 10389
100038614	Gm10791	16	-0.179481	0.079545	0.350627	0.348712	0.373913	0.792523	0.0832566	0.195652	predicted gene 10791
100038617	Gm10466	11	-0.209901	-0.202491	-0.204669	-0.0647733	0.101517	0.175374	0.0974901	0.828157	predicted gene 10466
100038623	Gm10823	16	-0.289809	-0.0384365	-0.314959	0.0307941	0.103388	0.891963	0.0702882	0.959432	predicted gene 10823
100038627	F630042J09Rik	13	-0.380657	-0.118422	-0.403173	-0.0172085	0.0476932	0.629244	0.0293087	0.98201	RIKEN cDNA F630042J09 gene
100038628	Gm10768	19	-0.0519307	-0.233633	-0.451144	-0.184607	0.839626	0.42606	0.0543845	0.675867	predicted gene 10768
100038638	Gm10474	X	-0.139509	0.0225651	-0.0342968	-0.122785	0.266148	0.91416	0.805193	0.573304	predicted gene 10474
100038653	Gm10538	1	0.143753	0.220352	0.277854	0.189901	0.354135	0.24511	0.0753822	0.428244	predicted gene 10538
100038657	7420461P10Rik	1	-0.353512	-0.187147	-0.327396	-0.0807501	0.0658386	0.416778	0.0730513	0.864597	RIKEN cDNA 7420461P10 gene
100038659	Gm10872	15	1.73954	1.35846	1.6941	1.30914	1.57777e-05	0.000218446	1.57513e-05	0.000335245	predicted gene 10872
100038666	Gm12298	11	-0.213902	-0.163909	-0.266821	-0.0140434	0.0982507	0.283756	0.0376302	0.980142	predicted gene 12298
100038671	Gm10860	14	-0.366725	-0.239008	-0.418641	-0.0563061	0.0625281	0.294075	0.0300801	0.920335	predicted gene 10860
100038689	Gm10421	12	-0.0946802	-0.173095	-0.227732	-0.0998411	0.529169	0.346181	0.118641	0.749711	predicted gene 10421
100038693	Tmem51os1	4	-0.304447	-0.425699	-0.257695	-0.257555	0.0924094	0.0361072	0.130689	0.299301	Tmem51 opposite strand 1
100038699	Gm10754	10	-0.0656557	-0.0221422	-0.0672019	0.0568799	0.509232	0.889889	0.493911	0.798724	predicted gene 10754
100038700	Gm14488	2	-0.221811	0.00546379	-0.0429955	0.0371869	0.491677	0.99135	0.90881	0.978993	predicted gene 14488
100038708	Gm10855	2	-0.279225	-0.157278	-0.382367	-0.0660173	0.125589	0.499254	0.0377574	0.896085	predicted gene 10855
100038709	Gm10789	16	-0.278781	-0.0898934	-0.202239	-0.0412616	0.158326	0.758167	0.293951	0.951649	predicted gene 10789
100038712	Gm10516	1	0.208342	0.0299136	0.313815	0.15982	0.355137	0.937885	0.154362	0.730688	predicted gene 10516
100038713	Gm10432	12	-0.192897	-0.051406	-0.0213705	0.220883	0.344107	0.877179	0.93014	0.509663	predicted gene 10432
100038714	Gm15401	6	0.0673199	-0.254872	-0.0777988	0.0408092	0.878654	0.635407	0.860969	0.980654	predicted gene 15401
100038718	Gm10494	17	-0.131739	0.0614567	-0.159173	0.170621	0.414588	0.799349	0.312883	0.523098	predicted gene 10494
100038725	Cep85l	10	-0.305655	-0.205547	-0.226241	-0.254378	0.113491	0.386611	0.218007	0.36208	centrosomal protein 85-like
100038728	Gm10373	15	-0.165104	-0.0477939	-0.180974	-0.0982534	0.207079	0.808494	0.158093	0.704608	predicted gene 10373
100038732	Gm11681	11	-0.324701	-0.308505	-0.351423	-0.285357	0.113833	0.20053	0.0802784	0.326238	predicted gene 11681
100038734	Gm10845	14	-0.176171	-0.107735	-0.240962	-0.0958766	0.220591	0.580712	0.0940363	0.755536	predicted gene 10845
100038739	Gm10615	9	-0.469045	-0.394305	-0.445319	-0.137892	0.118251	0.272971	0.122945	0.853833	predicted gene 10615
100038746	Gm1976	17	0.306022	0.220936	0.102009	0.214943	0.137375	0.390035	0.627876	0.524431	predicted gene 1976
100038755	Gm9917	9	-0.219575	-0.836479	-0.791529	0.0269092	0.571996	0.0607253	0.0421619	0.987354	predicted gene 9917
100038761	Unc45bos	11	-0.387838	-0.255471	-0.470125	-0.148977	0.0888808	0.345804	0.0364364	0.745074	unc-45 homolog B (C. elegans), opposite strand
100038854	BC117090	16	0.0219579	-0.0713033	-0.165807	-0.148774	0.908512	0.76789	0.297599	0.60998	cDNA sequence BC1179090
100038860	Olfr239	17	-0.444737	-0.087346	-0.0761021	0.075071	0.237849	0.886934	0.86092	0.955015	olfactory receptor 239
100038862	Btnl1	17	-0.305777	-0.144062	-0.210208	-0.157772	0.0991086	0.545124	0.228861	0.629009	butyrophilin-like 1
100038909	Gm14548	7	0.620923	0.69517	1.27351	0.583865	0.411679	0.477869	0.0914272	0.691559	predicted gene 14548
100038941	Vmn2r121	X	-0.0406666	-0.0361917	0.0600653	0.0319175	0.693094	0.805571	0.542578	0.913737	vomeronasal 2, receptor 121
100038947	LOC100038947	3	0.94369	1.11935	0.646838	0.270592	0.276275	0.295446	0.454824	0.91792	signal-regulatory protein beta 1-like
100039062	Gm2027	12	-0.519551	-0.235211	-0.289957	-0.223572	0.0543493	0.469399	0.237874	0.624479	nuclear assembly factor 1 homolog pseudogene
100039139	Ccdc152	15	-0.151382	-0.136442	-0.169545	-0.0776086	0.348969	0.519761	0.283658	0.848834	coiled-coil domain containing 152
100039182	Gm16505	13	-0.0592883	-0.102204	0.176237	0.229507	0.782919	0.718118	0.360863	0.455984	predicted gene 16505
100039211	Gm10649	8	-0.110522	-0.0288237	0.101515	-0.0343139	0.374407	0.886698	0.409596	0.93093	predicted gene 10649
100039350	Gm16500	3	-0.240023	-0.14645	-0.421233	0.0958046	0.370787	0.703324	0.112315	0.901894	predicted gene 16500
100039478	Gm11810	4	0.192481	-0.248445	-0.24929	0.0842877	0.51238	0.510778	0.382025	0.925772	predicted gene 11810
100039523	Gm20805	Y	-0.873458	-0.79733	-0.556603	-0.343354	0.0310759	0.0608757	0.119682	0.591732	predicted gene, 20805
100039532	Gm10029	13	-0.306961	-0.200932	-0.358601	-0.0783426	0.40994	0.706766	0.324457	0.951443	predicted gene 10029
100039545	Gm15109	X	-0.179132	0.062297	0.0795138	0.0415349	0.704781	0.934551	0.877312	0.983478	predicted gene 15109
100039596	Tcf24	1	-0.598429	-0.396961	-0.308752	-0.59906	0.0630901	0.285712	0.297844	0.121637	transcription factor 24
100039641	E330012B07Rik	6	-0.0310512	0.0922353	-0.0291832	-0.0121584	0.812217	0.559437	0.82555	0.981279	RIKEN cDNA E330012B07 gene
100039672	Msmp	4	-0.137224	-0.423584	-0.0632973	-0.335313	0.600915	0.166333	0.824753	0.382259	microseminoprotein, prostate associated
100039681	Zcwpw2	9	-0.183639	-0.11571	0.0579173	-0.096021	0.236175	0.58182	0.727279	0.779089	zinc finger, CW type with PWWP domain 2
100039691	Lincenc1	13	-0.314324	-0.264149	-0.296715	-0.0137032	0.114742	0.268186	0.121087	0.987412	long intergenic non-coding RNA, embryonic stem cells expressed 1
100039724	Gm16509	16	-0.246183	-0.113501	-0.250224	0.0247547	0.279528	0.732723	0.261991	0.980283	predicted gene 16509
100039739	A430060F13Rik	11	-0.0961849	0.0984094	-0.0453955	0.178686	0.693428	0.775565	0.86471	0.692099	RIKEN cDNA A430060F13 gene
100039752	Gm20814	Y	-0.0214573	-0.361202	-0.152878	-0.113504	0.961802	0.440382	0.689677	0.917835	predicted gene, 20814
100039757	Gm10153	7	-0.256096	-0.33688	-0.0984395	0.374402	0.519238	0.509361	0.821357	0.585015	predicted gene 10153
100039781	Hrct1	4	0.0152327	0.242718	0.36517	0.149591	0.952083	0.354722	0.0832566	0.728882	histidine rich carboxyl terminus 1
100039795	Ildr2	1	-0.456068	-0.359477	-0.304806	-0.734749	0.0196847	0.0751079	0.0774364	0.000653771	immunoglobulin-like domain containing receptor 2
100039801	Cldn24	8	-0.0480589	-0.0153191	-0.0592281	0.202406	0.76322	0.951356	0.701741	0.347569	claudin 24
100039904	Gm20819	Y	0.112893	-0.0169198	0.0920312	0.0510185	0.500611	0.952983	0.588116	0.918888	predicted gene, 20819
100039946	Gm2511	7	-0.373384	-0.344036	-0.502884	-0.284083	0.0578906	0.118184	0.0118474	0.275411	predicted gene 2511
100039968	Gm12942	4	0.0692314	0.16699	0.0919899	0.123529	0.60719	0.299304	0.480949	0.592356	predicted gene 12942
100040018	Gm9835	6	0.315212	0.280116	0.80012	0.417164	0.365055	0.544853	0.0277913	0.441915	predicted pseudogene 9835
100040049	1810010D01Rik	7	-0.256911	-0.1649	-0.282809	-0.12922	0.132667	0.446452	0.0925355	0.695575	RIKEN cDNA 1810010D01 gene
100040201	Gm10229	16	-0.155601	-0.00440134	-0.10012	0.0416573	0.220402	0.984031	0.428292	0.913737	predicted gene 10229
100040213	Gm2666	1	0.223379	-0.287484	0.281751	-0.0838729	0.724038	0.738958	0.645789	0.971571	predicted gene 2666
100040214	Gm10228	16	-0.277916	0.180608	0.000627892	0.21474	0.24546	0.576717	0.998274	0.621623	predicted gene 10228
100040233	Gm10334	6	-0.13811	-0.494364	-0.0595626	0.0849934	0.659716	0.170336	0.862897	0.928398	predicted gene 10334
100040248	Gm11563	11	0.219219	-0.617786	0.479748	0.221268	0.622066	0.237629	0.25193	0.83115	predicted gene 11563
100040260	Gm1862	X	0.155334	-0.172998	0.0501751	-0.435103	0.740147	0.790248	0.922474	0.555535	predicted pseudogene 1862
100040268	Olfr157	4	-0.203682	-0.0158197	-0.13369	0.0521237	0.331332	0.964255	0.527649	0.939207	olfactory receptor 157
100040322	3830408C21Rik	13	-0.188689	-0.155983	-0.204673	-0.0875759	0.41918	0.627378	0.372007	0.893321	RIKEN cDNA 3830408C21 gene
100040447	1700036A12Rik	9	-0.288323	-0.125489	-0.260328	-0.0657024	0.0965857	0.577969	0.114975	0.885123	RIKEN cDNA 1700036A12 gene
100040591	Kcnj13	1	-0.225005	-0.0544018	-0.230239	-0.0380113	0.0982785	0.78101	0.0805732	0.926203	potassium inwardly-rectifying channel, subfamily J, member 13
100040608	Fancf	7	0.281023	0.264712	0.29696	0.175744	0.126162	0.226327	0.0979295	0.573938	Fanconi anemia, complementation group F
100040766	Mroh2a	1	0.7855	0.648861	0.689283	0.791873	0.0107145	0.0358828	0.0148604	0.0122312	maestro heat-like repeat family member 2A
100040843	Cyp4a32	4	-0.172529	-0.969455	-0.523224	-0.414024	0.664293	0.0296643	0.159314	0.505058	cytochrome P450, family 4, subfamily a, polypeptide 32
100040846	Gm16524	10	0.0481956	0.280176	-0.0632522	0.382803	0.929096	0.661655	0.905825	0.654096	predicted gene, 16524
100040851	Gm9767	10	-0.105107	-0.101741	-0.0789049	-0.01437	0.55817	0.684093	0.666899	0.985541	predicted gene 9767
100040882	1700017G19Rik	3	-0.0392289	-0.0849867	-0.0599153	-0.0320688	0.857236	0.768119	0.776419	0.963713	RIKEN cDNA 1700017G19 gene
100040914	Gm10518	1	-0.0222017	-0.285346	-0.0708457	-0.0382636	0.863468	0.033233	0.539529	0.910809	predicted gene 10518
100040999	Gm3086	12	-0.270968	-0.181976	-0.333157	-0.0562202	0.0861958	0.330646	0.0331291	0.894955	RuvB-like protein 1 pseudogene
100041085	G630090E17Rik	10	-0.00778851	0.12447	-0.0385666	0.00727054	0.978368	0.721886	0.891211	0.994914	RIKEN cDNA G630090E17 gene
100041121	Gm10144	9	-0.0277936	-0.202575	-0.171662	0.118898	0.909245	0.447678	0.402476	0.801832	predicted pseudogene 10144
100041141	Gm20861	Y	-0.423334	0.15022	-0.471887	0.0922606	0.301661	0.808319	0.239679	0.947438	predicted gene, 20861
100041194	Ahnak2	12	-0.294825	-0.00749337	-0.16037	0.0791054	0.0833337	0.978727	0.312883	0.845292	AHNAK nucleoprotein 2
100041224	Gm3213	10	0.0212393	-0.0378512	-0.0388567	0.0110731	0.888066	0.85484	0.785984	0.985427	predicted gene 3213
100041294	Gm3258	10	0.00914515	-0.284425	0.108509	-0.0835585	0.978938	0.447957	0.727682	0.92704	predicted gene 3258
100041413	Gm16401	5	-0.1411	-0.0999837	-0.0684285	0.021839	0.314225	0.601931	0.638981	0.967079	predicted gene 16401
100041449	Cyp3a59	5	-0.82907	-1.50329	-1.83095	-1.34811	0.064087	0.00301226	0.000389733	0.00754474	cytochrome P450, family 3, subfamily a, polypeptide 59
100041480	Gm9833	3	-0.0963087	-0.106197	0.207125	0.0212493	0.707549	0.767369	0.385026	0.985016	myelin basic protein expression factor 2, repressor pseudogene
100041488	Gm11937	11	0.144835	-0.28775	0.140119	0.135589	0.803569	0.702773	0.810217	0.936003	predicted gene 11937
100041581	Zkscan16	4	-0.35567	-0.116828	-0.328613	-0.00605684	0.0425645	0.592466	0.0457524	0.993913	zinc finger with KRAB and SCAN domains 16
100041598	Gm3424	14	-0.0378627	-0.0470503	-0.174854	0.354231	0.875658	0.892285	0.404063	0.216158	predicted gene 3424
100041697	Gm14719	X	0.0950525	0.0757677	0.293273	0.0894134	0.59703	0.771005	0.0932589	0.832174	predicted gene 14719
100042008	Gm9794	6	0.220345	0.323977	0.287702	0.27203	0.24851	0.157688	0.126387	0.32905	predicted pseudogene 9794
100042056	9130019P16Rik	6	-0.236989	-0.208932	-0.312136	0.17801	0.317296	0.500502	0.179773	0.706197	RIKEN cDNA 9130019P16 gene
100042069	Gm15210	8	0.838338	0.757554	0.298938	0.330844	0.0730697	0.153143	0.500337	0.706469	predicted gene 15210
100042150	Nrg2	18	-0.294086	-0.207601	-0.361502	-0.0481009	0.194601	0.48121	0.107887	0.951011	neuregulin 2
100042165	BC005561	5	-0.336943	-0.0816433	-0.241228	-0.155165	0.170349	0.827744	0.315337	0.770284	cDNA sequence BC005561
100042332	2810410L24Rik	11	-0.380989	-0.435502	-0.391808	-0.0998791	0.0716175	0.0641835	0.054821	0.839228	RIKEN cDNA 2810410L24 gene
100042372	Trav2	14	-0.205442	-0.163775	-0.0994382	-0.0737252	0.0901169	0.248674	0.385429	0.770181	T cell receptor alpha variable 2
100042424	Gm3837	1	-0.0728427	-0.0861691	0.0980941	0.0228945	0.698543	0.740692	0.591246	0.975197	predicted gene 3837
100042450	Gm16532	7	-0.429604	-0.553908	-0.620867	-0.326436	0.0574274	0.0257771	0.0076302	0.274776	predicted gene, 16532
100042464	2610203C20Rik	9	0.118378	0.0386493	0.478752	0.428414	0.743407	0.945827	0.143927	0.399734	RIKEN cDNA 2610203C20 gene
100042514	Sprr2a3	3	0.160591	0.488222	0.755576	0.332132	0.677135	0.27981	0.0452631	0.618345	small proline-rich protein 2A3
100042548	Gm3898	9	-0.127469	-0.0687361	-0.164982	-0.00605273	0.339827	0.722672	0.206279	0.992592	predicted gene 3898
100042605	Rbakdn	5	-0.377855	-0.180181	-0.5182	-0.0340063	0.0543404	0.44354	0.00957085	0.957689	Rbak downstream neighbor (non-protein coding)
100042625	Gm3934	1	1.65974	1.40688	1.5772	1.68294	4.08955e-05	0.00021534	5.06069e-05	2.80831e-05	predicted gene 3934
100042679	Gm16386	17	0.0437565	-0.186658	0.263646	0.102512	0.889544	0.61791	0.323316	0.893321	zinc finger protein 946 pseudogene
100042784	Prdm11	2	0.141833	0.142176	-0.0915933	0.0322238	0.606029	0.711969	0.749973	0.977278	PR domain containing 11
100042807	Eif3j2	18	0.22858	0.157224	0.151475	0.200965	0.227694	0.53111	0.421286	0.52413	eukaryotic translation initiation factor 3, subunit J2
100042814	Apol7d	1	-0.165136	-0.0378204	-0.104536	0.142097	0.488818	0.923263	0.671846	0.788437	apolipoprotein L 7d
100042855	Gm10267	18	-0.0130909	-0.00745349	0.0247734	0.0075538	0.907194	0.96329	0.816009	0.985853	predicted gene 10267
100042918	Gm9763	15	-0.134168	-0.854216	-0.321424	-0.187247	0.629158	0.00724732	0.21963	0.735785	predicted pseudogene 9763
100042921	Vmn2r51	7	0.0558215	0.216469	0.40408	-0.0893138	0.878984	0.62434	0.197852	0.929511	vomeronasal 2, receptor 51
100042948	Gm15760	16	-0.0667488	-0.0358412	-0.227164	0.126721	0.722112	0.900858	0.185521	0.722647	mitochondrial ribosomal protein S18B pseudogene
100042959	Gm4130	13	0.244717	-0.0748818	-0.146377	0.0797355	0.48537	0.896143	0.6877	0.945561	heterogeneous nuclear ribonucleoprotein K pseudogene
100043034	Rex2	4	0.159421	0.0871065	0.205983	-0.0451587	0.531133	0.818932	0.405342	0.959117	reduced expression 2
100043040	1110002L01Rik	12	0.0750337	-0.225557	0.133261	-0.264277	0.838589	0.619433	0.702739	0.677945	RIKEN cDNA 1110002L01 gene
100043057	Tmem207	16	-0.262392	-0.194634	-0.316235	-0.0654783	0.214769	0.480498	0.129102	0.918888	transmembrane protein 207
100043065	6030469F06Rik	12	-0.086209	0.00869515	-0.25247	0.0562691	0.553776	0.971507	0.0783885	0.885123	RIKEN cDNA 6030469F06 gene
100043123	Gm11710	11	0.0231426	-0.184918	-0.083257	-0.146836	0.953473	0.690994	0.81839	0.861318	predicted gene 11710
100043133	9130023H24Rik	7	-0.00572658	-0.16824	-0.0161374	-0.113708	0.978212	0.459025	0.939405	0.766089	RIKEN cDNA 9130023H24 gene
100043194	Sult2a2	7	0.258602	0.0264305	0.285034	0.146917	0.625165	0.976411	0.586722	0.926886	sulfotransferase family 2A, dehydroepiandrosterone (DHEA)-preferring, member 2
100043254	Nps	7	-0.139713	-0.0615744	-0.00470785	-0.117251	0.465707	0.833238	0.983522	0.779493	neuropeptide S
100043272	Inafm2	2	-0.0112176	-0.0877453	-0.0614939	-0.104142	0.9625	0.761174	0.770879	0.821949	InaF motif containing 2
100043308	Trav14n-3	14	-0.0856522	-0.0247731	0.0340996	0.0646964	0.41722	0.884855	0.764733	0.779493	T cell receptor alpha variable 14N-3
100043314	Tigit	16	-0.212681	-0.275685	-0.294102	-0.205406	0.212504	0.180887	0.0862171	0.441244	T cell immunoreceptor with Ig and ITIM domains
100043315	LOC100043315	15	-0.0713935	-0.0384067	-0.176041	0.0563153	0.573852	0.842719	0.146906	0.860456	uncharacterized LOC100043315
100043322	Trav12-2	14	-0.073416	0.0664728	-0.146934	-0.0551934	0.699792	0.806008	0.409727	0.919484	T cell receptor alpha variable 12-2
100043335	Gm4371	15	-0.172458	-0.193765	0.0494397	-0.0728554	0.369879	0.430982	0.817186	0.892032	eukaryotic translation initiation factor 3, subunit I pseudogene
100043424	Gm14005	2	0.106925	0.0853605	0.26025	0.205251	0.587102	0.763902	0.165033	0.516175	predicted gene 14005
100043507	Gm15776	16	0.00396405	0.235833	-0.0943457	0.313354	0.988473	0.415182	0.693862	0.350481	predicted gene 15776
100043580	Gm4532	7	-0.210459	-0.317354	-0.279084	-0.160932	0.241025	0.141955	0.116384	0.622127	predicted gene 4532
100043582	AU016765	17	0.00802946	-0.191517	-0.156207	-0.0895697	0.974375	0.48025	0.45159	0.870936	expressed sequence AU016765
100043597	Srcap	7	-0.255341	-0.274965	-0.0700218	-0.0371877	0.136851	0.178027	0.694872	0.948565	Snf2-related CREBBP activator protein
100043609	Gm14207	2	-0.357364	-0.0895311	-0.412856	-0.192528	0.0784686	0.75325	0.0376854	0.559827	predicted gene 14207
100043674	Gm9840	17	0.371936	0.117945	0.469259	0.158607	0.149386	0.755836	0.0697443	0.778654	predicted gene 9840
100043682	Gm10584	7	-0.0912863	-0.212775	-0.27957	-0.202188	0.738433	0.52204	0.258292	0.678428	predicted gene 10584
100043757	Zfp831	2	-0.229688	-0.0993705	-0.185614	-0.0160414	0.166368	0.671635	0.250126	0.98201	zinc finger protein 831
100043771	Gm10651	7	1.20237	0.977565	0.566853	0.795179	0.00351879	0.0153599	0.096669	0.0576145	predicted pseudogene 10651
100043772	Zfp850	7	-0.183862	-0.0452337	-0.0730997	-0.0134251	0.364173	0.891758	0.736424	0.988118	zinc finger protein 850
100043805	Gm10224	6	0.212022	-0.389714	-0.100043	0.151747	0.474433	0.279746	0.75163	0.830938	predicted pseudogene 10224
100043861	Klrb1	6	-0.0436937	-0.101648	0.0610085	0.0879104	0.786048	0.612337	0.692231	0.788814	killer cell lectin-like receptor subfamily B member 1
100043899	R3hdml	2	-0.080626	-0.083034	-0.245229	0.156056	0.75159	0.815849	0.286	0.755536	R3H domain containing-like
100043902	Six3os1	17	-0.373709	-0.171784	-0.252713	0.0615269	0.0507296	0.451966	0.145348	0.905754	SIX homeobox 3, opposite strand 1
100043911	Ppp4r1l-ps	2	0.152795	0.0709174	0.180053	0.179212	0.410162	0.798562	0.320928	0.578107	protein phosphatase 4, regulatory subunit 1-like, pseudogene
100044193	Gm20939	17	-0.233596	-0.563057	-0.171337	-0.244253	0.309797	0.0370493	0.45676	0.52413	predicted gene, 20939
100044509	Tgfbr3l	8	-0.455927	-0.524179	-0.238737	-0.367876	0.147448	0.16153	0.442047	0.452407	transforming growth factor, beta receptor III-like
100044526	Gm17764	1	-0.0389287	-0.250908	-0.154101	0.020192	0.84167	0.238436	0.370781	0.979327	28S ribosomal protein S14, mitochondrial-like
100045778	Rnf223	4	-0.224776	-0.27267	-0.19528	0.00647306	0.161127	0.154159	0.21032	0.993142	ring finger 223
100045792	Ect2l	10	-0.15403	-0.0475047	-0.127921	-0.00941859	0.148983	0.762473	0.216423	0.984725	epithelial cell transforming sequence 2 oncogene-like
100048185	LOC100048185	9	-0.310188	-0.158754	-0.330083	-0.115622	0.1125	0.526263	0.0836199	0.784146	transcription factor BTF3-like
100048534	Cfap43	19	-0.204829	-0.0847595	-0.151257	-0.0204527	0.118864	0.634894	0.226898	0.966632	cilia and flagella associated protein 43
100048658	Ddx43	9	-0.202597	-0.0198426	-0.100824	0.111514	0.148881	0.93344	0.468209	0.678016	DEAD (Asp-Glu-Ala-Asp) box polypeptide 43
100048895	9330020H09Rik	15	0.419127	0.283801	0.417238	0.174936	0.0325018	0.180808	0.0238597	0.562556	RIKEN cDNA 9330020H09 gene
100049163	Gm9777	13	-0.23976	-0.00997075	-0.162837	0.0142242	0.149998	0.971723	0.315337	0.985427	predicted gene 9777
100049549	Mir181d	8	0.148585	0.087571	0.118782	0.256488	0.403757	0.734955	0.504151	0.31781	microRNA 181d
100061	Lrrc19	4	0.374344	0.230151	0.477341	0.357549	0.365362	0.697403	0.236953	0.638441	leucine rich repeat containing 19
100066	Cyp2j11	4	-0.135769	-0.0972816	-0.0741354	-0.0226018	0.335885	0.615979	0.610431	0.966494	cytochrome P450, family 2, subfamily j, polypeptide 11
100072	Camta1	4	-0.16622	-0.153927	-0.157711	-0.0391789	0.308163	0.466316	0.325554	0.942071	calmodulin binding transcription activator 1
100073351	Yy2	X	0.190549	-0.0377087	0.241126	-0.0907604	0.399199	0.919197	0.273228	0.882259	Yy2 transcription factor
100087	Kti12	4	0.0587679	0.0376935	0.0757799	0.0677175	0.742522	0.888416	0.660032	0.879916	KTI12 homolog, chromatin associated (S. cerevisiae)
100088	Rcc1	4	0.164078	0.138767	0.149752	0.0994338	0.209378	0.402626	0.241566	0.700798	regulator of chromosome condensation 1
100090	Zbtb48	4	-0.468219	-0.607624	-0.66866	-0.695032	0.0455384	0.0164708	0.00519083	0.00698536	zinc finger and BTB domain containing 48
100093700	Gm10400	6	-0.446807	-0.229421	-0.430161	-0.119368	0.138129	0.566329	0.140384	0.882672	predicted gene 10400
100101457	A830035O19Rik	9	-0.213876	-0.301935	-0.0802639	-0.129151	0.151352	0.0843498	0.597795	0.633842	RIKEN cDNA A830035O19 gene
100101484	Trac	14	0.220447	0.631899	0.612824	0.0777693	0.415072	0.0452836	0.0293723	0.926503	T cell receptor alpha constant
100101919	Dnah7c	1	-0.276826	0.0954064	-0.303095	0.0482861	0.153304	0.734344	0.112315	0.938024	dynein, axonemal, heavy chain 7C
100101940	Trav21/dv12	14	-0.325653	-0.0583075	-0.361492	-0.0604619	0.032009	0.77378	0.0136684	0.864597	T cell receptor alpha variable 21/DV12
100101942	Trdv2-1	14	-0.642504	-0.303273	-0.766819	-0.0455512	0.0441779	0.415146	0.0145409	0.967079	T cell receptor delta variable 2-1
100102	Pcsk9	4	0.205004	0.353399	0.00174651	0.10928	0.609244	0.484747	0.997004	0.928948	proprotein convertase subtilisin/kexin type 9
100114901	Trdv4	14	0.322303	0.119734	0.629978	0.10581	0.568994	0.895545	0.24339	0.957232	T cell receptor delta variable 4
100115376	Trdj1	14	0.128094	-0.106923	-0.0466677	0.392362	0.833464	0.904624	0.943213	0.724135	T cell receptor delta joining 1
100121	Tdrd7	4	0.391868	0.51951	0.330443	0.247601	0.0549996	0.0203659	0.0836432	0.38933	tudor domain containing 7
100123473	Trdc	14	0.128831	-0.067989	0.353446	0.7553	0.842697	0.944847	0.548472	0.389533	T cell receptor delta, constant region
100124295	Traj57	14	-0.175682	0.0269136	-0.00315677	0.108498	0.25271	0.915463	0.986393	0.733694	T cell receptor alpha joining 57
100124333	Traj54	14	-0.340063	-0.384393	-0.515062	0.148205	0.142135	0.161562	0.0306475	0.765137	T cell receptor alpha joining 54
100124339	Traj49	14	-0.0848523	-0.0435168	-0.0554988	0.00234434	0.551836	0.84184	0.708316	0.996992	T cell receptor alpha joining 49
100124344	Traj44	14	-0.0984753	-0.094297	-0.160543	0.158897	0.530956	0.665337	0.288364	0.541613	T cell receptor alpha joining 44
100124347	Traj41	14	-0.201228	-0.0796447	-0.416538	-0.00545364	0.443686	0.845352	0.107545	0.996706	T cell receptor alpha joining 41
100124452	Mir598	14	0.0150767	-0.268635	-0.158457	0.239086	0.956266	0.338339	0.483234	0.524023	microRNA 598
100124467	Mir568	16	0.120276	0.124473	0.0141216	0.276877	0.625102	0.717175	0.960065	0.45996	microRNA 568
100124468	Mir653	6	-0.136697	0.043521	-0.0928293	-0.00851055	0.3736	0.857864	0.550852	0.990011	microRNA 653
100124470	Mir92b	3	-0.0534618	-0.197908	-0.0329902	-0.017867	0.740869	0.280503	0.845727	0.977734	microRNA 92b
100124476	Mir504	X	-0.274322	-0.169376	-0.115716	-0.104603	0.12608	0.454746	0.512424	0.790813	microRNA 504
100124481	Mir190b	3	-0.199154	-0.120836	-0.0977314	-0.0674604	0.152377	0.503081	0.479507	0.845824	microRNA 190b
100124494	Mir421	X	-0.0826262	-0.096619	-0.116666	0.0285139	0.673618	0.722089	0.537142	0.968114	microRNA 421
100124660	Trbv4	6	-1.2033	-0.454704	-1.35227	-0.284454	0.0524421	0.555442	0.025383	0.84174	T cell receptor beta, variable 10
100124698	Trbv29	6	-0.125484	-0.046765	0.174697	0.0402708	0.650637	0.915136	0.513078	0.968292	T cell receptor beta, variable 29
100125339	A230020J21Rik	1	0.139635	-0.0388838	0.0503572	-0.0627865	0.40628	0.886698	0.783465	0.894342	RIKEN cDNA A230020J21 gene
100125586	Vmn2r2	3	-0.674543	-0.483651	-0.643007	-0.42598	0.0460433	0.196614	0.0435913	0.353548	vomeronasal 2, receptor 2
100125931	Phtf1os	3	-0.134357	-0.147872	-0.0731466	-0.187579	0.520399	0.596988	0.740305	0.611123	putative homeodomain transcription factor 1, opposite strand
100126226	5430421N21Rik	15	0.00415193	-0.231863	-0.385243	0.0801617	0.9938	0.680696	0.321957	0.953948	RIKEN cDNA 5430421N21 gene
100126244	Gm13262	2	-0.206976	-0.0552228	-0.02476	0.1003	0.194988	0.820203	0.894951	0.772933	predicted gene 13262
100126434	Trgj4	13	-0.133532	0.0673039	0.242535	-0.3939	0.790161	0.930971	0.604425	0.638406	T cell receptor gamma joining 4
100126458	Trav8n-2	14	-0.380748	-0.286372	-0.391219	-0.180395	0.02412	0.10533	0.0143685	0.435331	T cell receptor alpha variable 8n-2
100126460	Trav13n-4	14	-0.466684	0.0407541	-0.753978	0.0942348	0.125654	0.936849	0.0174657	0.917031	T cell receptor alpha variable 13N-4
100126462	Trav4-2	14	0.0769014	-0.153101	-0.0643961	0.0138142	0.775088	0.658891	0.813616	0.98985	T cell receptor alpha variable 4-2
100126777	Esp4	17	1.28133	0.889245	0.580354	-0.145989	0.122829	0.385942	0.474367	0.959159	exocrine gland secreted peptide 4
100126824	Sco2	15	-0.0971071	-0.286991	-0.146765	-0.177027	0.72021	0.366143	0.570935	0.735785	SCO cytochrome oxidase deficient homolog 2 (yeast)
100127111	Snord22	19	-0.268914	-0.112398	-0.161164	-0.0124864	0.342249	0.790944	0.578489	0.992901	small nucleolar RNA, C/D box 22
100129	Gpr153	4	-0.260733	-0.0715227	-0.133194	0.0335706	0.119665	0.768667	0.41112	0.952927	G protein-coupled receptor 153
100134990	Gm12060	11	-0.260871	-0.350525	-0.697236	-0.318467	0.29722	0.254143	0.0107382	0.407107	selenoprotein K pseudogene
100151693	Gm10364	14	-0.169212	-0.173496	-0.223293	-0.0746417	0.328629	0.436414	0.188583	0.87082	glyceraldehyde-3-phosphate dehydrogenase pseudogene
100155	AI481877	4	-0.155499	0.0334822	-0.131871	-0.0405995	0.209614	0.866071	0.277676	0.913737	expressed sequence AI481877
100163	Pafah2	4	0.227494	0.120324	-0.0617668	-0.0213349	0.133615	0.545124	0.694875	0.971365	platelet-activating factor acetylhydrolase 2
100165	AI507597	4	0.0248854	0.0229413	0.123688	0.0130309	0.909747	0.941997	0.508522	0.987667	expressed sequence AI507597
100169	Phactr4	4	-0.131447	-0.133334	-0.0508467	-0.039801	0.318622	0.431478	0.718377	0.921385	phosphatase and actin regulator 4
100177	Zmym6	4	-0.190255	-0.297458	-0.307052	-0.229212	0.353162	0.232726	0.127474	0.486364	zinc finger, MYM-type 6
100182	Akna	4	0.116872	0.253685	0.349304	0.1988	0.710284	0.512072	0.226578	0.75179	AT-hook transcription factor
100191037	Krtap10-4	10	-0.353194	-0.335827	-0.339007	-0.073196	0.139796	0.24511	0.143327	0.918408	keratin associated protein 10-4
100198	H6pd	4	0.33034	0.435289	0.422303	0.456164	0.0918152	0.0484975	0.0307837	0.0448614	hexose-6-phosphate dehydrogenase (glucose 1-dehydrogenase)
100201	Tmem64	4	0.00831707	0.126034	0.0362313	0.0773671	0.963826	0.517858	0.828598	0.829114	transmembrane protein 64
100206	Adprhl2	4	0.228275	0.156443	0.41506	0.0905668	0.246556	0.552458	0.0406633	0.859734	ADP-ribosylhydrolase like 2
100210	Gpn2	4	0.453915	0.517847	0.531391	0.448315	0.00253889	0.000784208	0.000455534	0.00304162	GPN-loop GTPase 2
100213	Rusc2	4	-0.159754	-0.0817291	-0.115543	-0.0476089	0.444498	0.792527	0.586954	0.945568	RUN and SH3 domain containing 2
100216533	Snord55	4	0.0464586	-0.202296	0.0274899	0.0178932	0.858969	0.504662	0.920653	0.985853	small nucleolar RNA, C/D box 55
100216534	Snord96a	11	-0.0955903	-0.110726	-0.0458051	-0.00423871	0.540493	0.59568	0.784471	0.995092	small nucleolar RNA, C/D box 96A
100216537	Snord104	11	0.0333461	0.16147	0.203395	0.107862	0.927729	0.716122	0.508961	0.904019	small nucleolar RNA, C/D box 104
100216540	Snord95	11	-0.252764	-0.27558	-0.097174	0.0236731	0.558457	0.641301	0.838679	0.98985	small nucleolar RNA, C/D box 95
100217416	Snora2b	15	0.114796	-0.068623	-0.0633851	0.0815353	0.525846	0.79692	0.739413	0.859734	small nucleolar RNA, H/ACA box 2B
100217417	Snora34	15	0.497737	0.374544	0.216091	0.016466	0.217152	0.475398	0.603392	0.993142	small nucleolar RNA, H/ACA box 34
100217418	Snora44	4	0.333509	-0.108099	0.751111	0.195339	0.551368	0.904057	0.161663	0.902176	small nucleolar RNA, H/ACA box 44
100217419	Snora52	7	0.0165444	-0.105019	-0.010546	0.0673392	0.9625	0.807657	0.975928	0.943675	small nucleolar RNA, H/ACA box 52
100217424	Snord38a	4	-0.509014	-0.250415	-0.33126	-0.212094	0.0754229	0.477004	0.210738	0.687723	small nucleolar RNA, C/D box 38A
100217426	Snord49b	11	-0.0883965	0.173571	-0.000209462	-0.106401	0.784744	0.678023	0.999395	0.900629	small nucleolar RNA, C/D box 49B
100217427	Snord52	17	0.0673556	0.0864579	0.157711	-0.0291686	0.820782	0.834111	0.562908	0.980283	small nucleolar RNA, C/D box 52
100217428	Snord57	2	0.0112195	0.0346714	0.298757	0.176433	0.96228	0.913562	0.115795	0.608356	small nucleolar RNA, C/D box 57
100217445	Snord8	14	0.00398779	-0.0652349	-0.0207783	-0.0882401	0.989974	0.877398	0.946816	0.907853	small nucleolar RNA, C/D box 8
100217446	Snord47	1	0.32431	0.580227	0.474777	0.344725	0.22267	0.0642129	0.0769185	0.393814	small nucleolar RNA, C/D box 47
100217448	Scarna8	4	-0.0478889	-0.0826328	-0.107562	0.0565032	0.8529	0.813045	0.653882	0.940557	small Cajal body-specific RNA 8
100217449	Snora36b	1	-0.2804	-0.146057	-0.107935	-0.109941	0.0505788	0.382671	0.411856	0.662383	small nucleolar RNA, H/ACA box 36B
100217451	Snora7a	6	0.0064436	-0.0768293	0.112648	0.126771	0.979578	0.812983	0.609884	0.792981	small nucleolar RNA, H/ACA box 7A
100217453	Snord16a	9	0.0101519	-0.131638	0.214369	-0.00298682	0.984446	0.850034	0.639719	0.99839	small nucleolar RNA, C/D box 16A
100217454	Snord37	10	-0.0152742	-0.65541	-0.217581	-0.149429	0.982932	0.401003	0.74225	0.940751	small nucleolar RNA, C/D box 37
100217455	Snord49a	11	0.14021	0.120885	0.149547	0.0749436	0.625102	0.768807	0.599405	0.933016	small nucleolar RNA, C/D box 49A
100217456	Snord53	17	-0.210664	0.176063	0.155418	0.224076	0.445791	0.647367	0.58016	0.66731	small nucleolar RNA, C/D box 53
100217460	Snord85	4	-0.0571571	-0.125644	-0.204644	-0.0345272	0.745095	0.565147	0.198121	0.951011	small nucleolar RNA, C/D box 85
100217464	Snora41	1	-0.23729	0.0247172	-0.242048	0.0492414	0.488348	0.965074	0.474199	0.970754	small nucleolar RNA, H/ACA box 41
100226	Stx12	4	0.0415925	-0.000180848	0.132031	0.0168339	0.771496	0.999361	0.303615	0.975197	syntaxin 12
100233175	AK010878	12	0.248464	0.177918	0.323695	0.0173958	0.56069	0.775565	0.43568	0.993142	cDNA sequence AK010878
100233207	Gm17359	3	-0.375268	-0.300368	-0.291417	-0.172854	0.0279155	0.093418	0.0580034	0.4733	predicted gene, 17359
100270707	Gm14379	X	-0.0423846	-0.0750309	-0.171239	0.0500256	0.866418	0.82519	0.438581	0.947246	predicted gene 14379
100273	Osbpl9	4	-0.270814	-0.285021	-0.242991	-0.307261	0.0811899	0.104425	0.0985983	0.098315	oxysterol binding protein-like 9
100294583	Fam150b	12	-0.326456	-0.266612	-0.272493	-0.120216	0.0992779	0.255118	0.145799	0.772713	family with sequence similarity 150, member B
100302498	Snora21	11	0.0166205	0.125823	-0.117268	-0.290786	0.976386	0.868113	0.825378	0.780226	small nucleolar RNA, H/ACA box 21
100302565	Snord68	8	0.25005	0.0998918	0.245732	0.549675	0.600924	0.896505	0.607242	0.450578	small nucleolar RNA, C/D box 68
100302592	Snord14a	7	-0.0146517	-0.100159	-0.0304187	0.184147	0.971942	0.854016	0.941642	0.822274	small nucleolar RNA, C/D box 14A
100302594	Snord14e	9	-0.0976366	-0.163044	-0.250997	-0.134088	0.900971	0.881733	0.72864	0.955015	small nucleolar RNA, C/D box 14E
100302730	5830417I10Rik	3	0.265941	0.206878	-0.0141783	0.116142	0.474318	0.695543	0.974593	0.917031	gon-4-like pseudogene
100303646	AF357355	12	-0.440718	-0.279854	-0.404407	-0.258844	0.0419647	0.24819	0.0464621	0.386645	snoRNA AF357355
100303738	D030025P21Rik	12	-0.212718	0.000106475	-0.201391	0.0527874	0.239492	0.999562	0.254925	0.925772	RIKEN cDNA D030025P21 gene
100303740	Snora75	1	-0.318821	-0.186225	-0.346638	0.176342	0.389491	0.728899	0.339429	0.850133	small nucleolar RNA, H/ACA box 75
100303746	Snora20	17	-0.46021	-0.437956	-0.59344	-0.375706	0.138585	0.242601	0.057398	0.428438	small nucleolar RNA, H/ACA box 20
100303747	Gm12238	11	-0.0850681	-0.0522753	-0.0617699	0.086527	0.651419	0.85484	0.750811	0.849465	predicted gene 12238
100303751	Snora31	14	0.0334724	-0.0786161	0.207748	0.0784416	0.840619	0.716122	0.155042	0.827617	small nucleolar RNA, H/ACA box 31
100306943	Scarna13	12	-0.379279	-0.594758	-0.307039	-0.195735	0.178816	0.0731192	0.264855	0.737479	small Cajal body-specific RNA 1
100306944	Snora73a	4	-0.145601	-0.0994284	-0.0278785	-0.00282121	0.689943	0.856177	0.946595	0.99774	small nucleolar RNA, H/ACA box 73a
100306945	Snora73b	4	-0.164705	0.134798	-0.0609062	0.159369	0.411481	0.624572	0.78001	0.679634	small nucleolar RNA, H/ACA box 73b
100306955	Snora43	2	-0.0496321	-0.256365	-0.19821	0.0720862	0.76588	0.161562	0.184534	0.852995	small nucleolar RNA, H/ACA box 43
100310809	Gm10509	17	-0.257845	-0.520579	0.102854	-0.302943	0.704913	0.541778	0.891055	0.852995	zinc finger protein 51 pseudogene
100310813	Snora16a	4	0.0402347	-0.108284	-0.366711	-0.317371	0.915008	0.823549	0.237791	0.560101	small nucleolar RNA, H/ACA box 16A
100312473	Vmn1r86	7	-0.481784	-0.358147	-0.444032	-0.406056	0.128695	0.357802	0.14553	0.389114	vomeronasal 1 receptor 86
100312484	Vmn1r196	13	-0.0371887	-0.0530944	0.0785615	0.00895109	0.85055	0.847279	0.668762	0.991423	vomeronasal 1 receptor 196
100312485	Vmn1r221	13	0.140218	-0.364028	-0.0485614	-0.0702956	0.651998	0.323825	0.889464	0.943358	vomeronasal 1 receptor 221
100312987	Gm17252	9	-0.133745	-0.107348	-0.0934687	-0.0127187	0.376311	0.601662	0.539947	0.985427	predicted gene, 17252
100316688	Mir1929	10	-0.761336	-0.605392	-0.550684	0.00103284	0.0507073	0.161806	0.121654	0.999166	microRNA 1929
100316717	Mir1839	7	-0.195539	-0.282951	-0.454197	-0.155077	0.43979	0.370059	0.073272	0.779493	microRNA 1839
100316736	Mir599	15	-0.172311	-0.106661	-0.0642118	-0.0891467	0.155566	0.497928	0.605139	0.712671	microRNA 599
100316932	Snora28	12	0.424794	-0.0834763	0.352758	0.336985	0.297631	0.900967	0.382012	0.66362	small nucleolar RNA, H/ACA box 28
100317	AU040320	4	-0.0954105	0.0242288	-0.179886	-0.125395	0.59599	0.935283	0.294197	0.727107	expressed sequence AU040320
100322896	Dthd1	5	-0.0983596	-0.0468285	-0.0604689	0.103701	0.582502	0.866483	0.747041	0.790813	death domain containing 1
100328588	Nup62-il4i1	7	0.62041	-0.5191	0.157944	-0.565073	0.348222	0.557121	0.832668	0.645584	Nup62-Il4i1 protein
100336	Ppp1r8	4	0.216381	0.261074	0.509421	0.144047	0.308005	0.322096	0.0229369	0.748969	protein phosphatase 1, regulatory (inhibitor) subunit 8
100340	Smpdl3b	4	-0.012981	0.184129	0.0960243	0.123671	0.950979	0.403828	0.59097	0.730265	sphingomyelin phosphodiesterase, acid-like 3B
100342	Fam46b	4	0.00866184	-0.127129	-0.0674512	-0.0315371	0.971864	0.657182	0.757901	0.967079	family with sequence similarity 46, member B
100379145	Snora23	7	-0.254547	-0.319665	0.00948858	0.0694093	0.577854	0.598538	0.985814	0.967079	small nucleolar RNA, H/ACA box 23
100383	Bsdc1	4	-0.00661059	0.00180208	0.0670501	0.146712	0.971243	0.99426	0.671996	0.578786	BSD domain containing 1
100415785	Gm11559	11	0.0589133	0.00258803	0.0770225	-0.107045	0.59679	0.988662	0.476851	0.566094	predicted gene 11559
100416706	AA987161	13	0.109194	-0.00515154	0.195023	0.143669	0.660344	0.989836	0.407256	0.786332	expressed sequence AA987161
100417514	Adh6b	3	-0.0796689	0.192282	0.298982	0.104344	0.820478	0.666512	0.334989	0.912869	alcohol dehydrogenase 6B (class V)
100417675	Nlrp5-ps	7	-0.43527	-0.498153	-0.331841	-0.284908	0.0148911	0.00694611	0.0378709	0.159395	NLR family, pyrin domain containing 5, pseudogene
100418235	C130030K03Rik	10	-0.195942	-0.0478497	-0.249181	-0.0494593	0.239452	0.85633	0.128479	0.923189	proteasome (prosome, macropain) subunit, alpha type 6 pseudogene
100434	Slc44a1	4	-0.510428	-0.138058	-0.483205	-0.310291	0.0236638	0.612025	0.0211594	0.265687	solute carrier family 44, member 1
100465	Mob3c	4	0.128235	0.201805	0.223183	0.163546	0.415113	0.295964	0.145839	0.532652	MOB kinase activator 3C
100470	Lao1	4	-0.142946	-0.0836931	-0.171357	0.0970265	0.514618	0.796374	0.423775	0.862107	L-amino acid oxidase 1
100494	Zfand2a	5	0.387852	0.143153	0.569153	0.356532	0.119277	0.678372	0.0255866	0.308094	zinc finger, AN1-type domain 2A
100502590	4930469G21Rik	1	-0.188442	-0.121936	-0.168889	-0.0854141	0.292334	0.622027	0.338463	0.851718	RIKEN cDNA 4930469G21 gene
100502698	1700021K19Rik	16	0.0572199	-0.0392873	0.00946038	-0.0641691	0.817004	0.915044	0.972412	0.926782	RIKEN cDNA 1700021K19 gene
100502700	AV039307	2	0.23488	0.147871	0.173697	0.146861	0.316432	0.655912	0.459625	0.775984	expressed sequence AV039307
100502723	Tsga8	X	-0.420386	-0.019401	-0.292928	0.137039	0.0900016	0.961631	0.207074	0.800451	testis specific gene A8
100502777	LOC100502777	2	-0.279086	-0.327485	-0.284141	-0.110343	0.365814	0.401552	0.348707	0.901829	zinc finger protein 64-like
100502829	Gm9899	5	-0.133265	-0.0384069	-0.235991	0.0114018	0.436155	0.889899	0.156549	0.988118	predicted gene 9899
100502841	Epg5	18	0.199819	0.0832808	0.044417	0.146814	0.491921	0.854805	0.895442	0.832174	ectopic P-granules autophagy protein 5 homolog (C. elegans)
100502846	Gm19410	8	-0.109219	-0.0297667	-0.106536	0.128273	0.401495	0.887914	0.406988	0.565648	predicted gene, 19410
100502861	Ccdc13	9	-0.476583	-0.266496	-0.532014	-0.202072	0.0125	0.180113	0.0040707	0.428244	coiled-coil domain containing 13
100502862	Gm14710	X	-0.324787	-0.141158	-0.332645	-0.0743528	0.0564572	0.496095	0.0416963	0.855641	predicted gene 14710
100502876	Kcnmb3	3	0.0983017	-0.0396782	-0.284782	-0.118792	0.548064	0.878341	0.0775364	0.711183	potassium large conductance calcium-activated channel, subfamily M, beta member 3
100502887	Olfr331	11	0.40516	-0.42045	0.46595	0.44655	0.595416	0.692263	0.53413	0.788718	olfactory receptor 331
100502921	Gm10142	10	0.026913	-0.167261	-0.0549685	0.0400507	0.938792	0.690648	0.871393	0.973404	predicted gene 10142
100502936	E330021D16Rik	6	-0.21345	-0.212533	-0.0613488	-0.0882574	0.164465	0.256441	0.704941	0.800451	RIKEN cDNA E330021D16 gene
100502942	Gm4814	13	-0.0669337	0.0652298	0.205292	0.170427	0.717251	0.80254	0.22486	0.569269	predicted gene 4814
100502953	Gm10100	10	-0.324496	-0.168043	-0.0989641	-0.0172102	0.124602	0.541351	0.644604	0.985541	predicted gene 10100
100503002	LOC100503002	5	-0.237841	-0.139345	-0.27951	0.0239574	0.432304	0.754383	0.345184	0.985708	uncharacterized LOC100503002
100503019	Gm16551	9	-0.292901	-0.62453	-0.401303	-0.378946	0.427637	0.155834	0.263582	0.539933	predicted gene 16551
100503041	Pdzd7	19	-0.186672	-0.108179	-0.165409	-0.0349461	0.256308	0.638368	0.305532	0.951011	PDZ domain containing 7
100503043	Armcx4	X	0.0814674	0.270314	-0.0699125	0.445975	0.713571	0.291642	0.755174	0.0873541	armadillo repeat containing, X-linked 4
100503044	A730020M07Rik	3	-0.272147	-0.227294	-0.271976	-0.118336	0.0786742	0.199947	0.0672199	0.674554	RIKEN cDNA A730020M07 gene
100503047	LOC100503047	12	-0.141908	0.0853024	-0.0349482	-0.0505128	0.453952	0.759885	0.871946	0.933553	eukaryotic translation initiation factor 1A, X-chromosomal-like
100503048	LOC100503048	9	-0.048935	0.0360068	0.0892842	0.135934	0.797009	0.898286	0.614431	0.683117	olfactory receptor 7G2-like
100503055	LOC100503055	1	0.126832	-0.00143866	0.320436	0.108753	0.286557	0.994174	0.0129013	0.611864	60S ribosomal protein L29-like
100503085	Klhl3	13	-0.665134	-0.442564	-0.521393	-0.525791	0.00253889	0.0378328	0.00903527	0.015923	kelch-like 3
100503185	Btbd8	5	-0.0166241	-0.044814	-0.201886	0.00799474	0.93936	0.879879	0.258528	0.992901	BTB (POZ) domain containing 8
100503240	Trpc5os	X	-0.219055	-0.0613196	-0.223684	-0.032457	0.100741	0.745988	0.0841552	0.937722	transient receptor potential cation channel, subfamily C, member 5, opposite strand
100503311	Pifo	3	-0.0438271	-0.0269771	0.0518938	-0.0337113	0.73145	0.888638	0.675595	0.928198	primary cilia formation
100503337	Gm9895	19	-0.183499	-0.33446	-0.0243798	-0.216188	0.375862	0.180113	0.920986	0.532371	predicted gene 9895
100503338	LOC100503338	X	-0.192417	-0.22378	-0.113934	-0.12807	0.242413	0.269254	0.490591	0.690335	uncharacterized LOC100503338
100503355	Zfp648	1	-0.287005	-0.128471	-0.314395	-0.0594686	0.0481982	0.457575	0.0253891	0.864597	zinc finger protein 648
100503361	Tmem95	11	-0.440194	-0.140242	-0.218974	0.236095	0.00928016	0.451928	0.123881	0.231415	transmembrane protein 95
100503386	Gm4980	7	-0.350505	-0.711479	-0.426527	-0.716172	0.398478	0.151134	0.292585	0.194824	predicted gene 4980
100503427	Gm10390	5	-0.1452	-0.0543426	-0.150388	-0.0921672	0.487564	0.870141	0.466206	0.864597	predicted gene 10390
100503486	Olfr936	9	-0.392676	-0.184979	-0.379114	-0.258818	0.103243	0.552458	0.102075	0.492613	olfactory receptor 936
100503495	A930016O22Rik	7	-0.0520989	-0.0936009	-0.12823	-0.0269274	0.745095	0.653506	0.380472	0.958806	RIKEN cDNA A930016O22 gene
100503545	Nuggc	14	-0.331742	-0.303338	-0.348534	-0.190711	0.124942	0.239463	0.0981239	0.618672	nuclear GTPase, germinal center associated
100503565	Gm9926	18	-0.223955	-0.081814	-0.128888	-0.0714656	0.0847586	0.635407	0.287932	0.800451	predicted gene 9926
100503605	Hbb-bs	7	0.188436	-0.0531385	0.519734	0.457428	0.645978	0.937678	0.177807	0.462661	hemoglobin, beta adult s chain
100503613	5031434C07Rik	6	-0.199961	-0.128813	-0.147903	0.0196984	0.183712	0.512696	0.316003	0.974915	RIKEN cDNA 5031434C07 gene
100503659	Dos	10	-0.359401	-0.460285	-0.509364	-0.295541	0.0979825	0.0607663	0.0209392	0.333463	downstream of Stk11
100503698	Gm19840	15	0.133789	-0.292541	-0.0457553	0.115112	0.585827	0.322799	0.868232	0.848275	60S ribosomal protein L5-like
100503724	Dnajc19-ps	7	0.291489	-0.111519	-0.134803	0.0485445	0.126851	0.675197	0.471231	0.935876	DnaJ (Hsp40) homolog, subfamily C, member 19, pseudogene
100503759	Gm5084	13	-0.0538943	0.0599039	-0.118909	0.00839488	0.739747	0.790393	0.424429	0.98985	predicted gene 5084
100503794	Gm9920	15	0.284943	0.211234	0.324222	-0.171876	0.372813	0.634875	0.300416	0.820664	predicted gene 9920
100503799	Gm7931	5	0.128531	-0.203504	-0.258376	0.0227996	0.584656	0.494865	0.248055	0.981589	predicted pseudogene 7931
100503812	3300002A11Rik	12	-0.190862	-0.203859	-0.472363	-0.106348	0.311813	0.395638	0.0186585	0.808516	RIKEN cDNA 3300002A11 gene
100503842	2410022M11Rik	14	-0.0179039	-0.32285	-0.0162863	-0.144975	0.948761	0.254527	0.953779	0.774296	RIKEN cDNA 2410022M11 gene
100503849	Sp3os	2	0.559304	0.196862	0.372395	0.3577	0.0202248	0.472136	0.0800363	0.209557	trans-acting transcription factor 3, opposite strand
100503879	Gm5901	7	-0.198941	-0.0791034	-0.35243	0.193735	0.207494	0.730831	0.0317695	0.427531	predicted gene 5901
100503884	Ccdc149	5	0.0469279	-0.0413821	0.0250312	0.0996883	0.769318	0.857957	0.883283	0.746946	coiled-coil domain containing 149
100503895	Tpsab1	17	-0.107991	-0.058846	-0.0262049	0.107084	0.402762	0.757934	0.859467	0.658641	tryptase alpha/beta 1
100503915	Smpd5	15	0.132353	-0.0691638	0.0122126	0.0964277	0.504965	0.815985	0.958612	0.842236	sphingomyelin phosphodiesterase 5
100503970	AY761185	8	0.0169338	-0.0400363	0.122514	0.0560668	0.928236	0.875426	0.43312	0.902176	cDNA sequence AY761185
100503991	Acpt	7	-0.197668	-0.117456	-0.206365	0.0266642	0.144987	0.502037	0.119407	0.955015	acid phosphatase, testicular
100503992	Gm6040	8	-0.205216	-0.0342655	-0.277661	-0.0165955	0.194458	0.895545	0.0805737	0.981066	predicted gene 6040
100504039	LOC100504039	X	-0.338001	-0.102212	-0.227781	0.0374602	0.110301	0.732906	0.257018	0.958761	uncharacterized LOC100504039
100504061	8030451A03Rik	4	-0.512505	-0.228015	-0.339028	-0.0411602	0.0486334	0.461148	0.148833	0.962218	RIKEN cDNA 8030451A03 gene
100504104	Gm16062	11	0.0265586	-0.135334	-0.0903222	-0.139917	0.90418	0.598323	0.644574	0.710806	predicted gene 16062
100504156	Fam181a	12	-0.10216	0.0723578	-0.129972	0.082568	0.461508	0.716634	0.336141	0.788928	family with sequence similarity 181, member A
100504162	Prss51	14	-0.0958026	-0.296463	-0.236624	-0.142385	0.669185	0.258566	0.2583	0.755536	protease, serine 51
100504164	Cmtm1	8	-0.159896	-0.0954155	-0.112278	0.0254281	0.34744	0.695621	0.511061	0.969426	CKLF-like MARVEL transmembrane domain containing 1
100504178	Dhrs13os	11	-0.161313	-0.0715717	-0.051865	0.0654299	0.258214	0.730939	0.735289	0.860232	dehydrogenase/reductase (SDR family) member 13, opposite strand
100504195	Micalcl	7	0.160761	0.190653	0.150364	0.390052	0.340844	0.367626	0.365933	0.0587872	MICAL C-terminal like
100504207	Arhgap33os	7	-0.11539	-0.0620677	0.00426783	-0.0304981	0.58286	0.846683	0.986183	0.969578	Rho GTPase activating protein 33, opposite strand
100504221	Efcab8	2	-0.0976256	-0.106743	-0.15726	-0.000907061	0.432767	0.509475	0.194131	0.99811	EF-hand calcium binding domain 8
100504234	Ccdc170	10	-0.277194	-0.0540738	-0.238444	-0.0333624	0.0508597	0.783608	0.0721586	0.936786	coiled-coil domain containing 170
100504285	Abhd12b	12	-0.315237	-0.0576974	-0.298978	-0.0802421	0.0909207	0.834141	0.0938343	0.862285	abhydrolase domain containing 12B
100504309	Toporsos	4	-0.15891	-0.0661052	-0.207069	-0.0998054	0.343349	0.792527	0.206815	0.790813	topoisomerase I binding, arginine/serine-rich, opposite strand
100504399	C130021I20Rik	2	-0.235404	-0.0818679	-0.238872	0.0342967	0.130938	0.711416	0.115081	0.947438	Riken cDNA C130021I20 gene
100504404	H2-Ea-ps	17	-0.0922	-0.0220272	-0.203025	0.0930874	0.508672	0.923263	0.132773	0.748933	histocompatibility 2, class II antigen E alpha, pseudogene
100504412	Kcnmb4os2	10	-0.20921	-0.21155	-0.29766	-0.0475131	0.309787	0.42316	0.141855	0.945561	potassium large conductance calcium-activated channel, subfamily M, beta member 4, opposite strand 2
100504464	E230016K23Rik	11	-0.362311	-0.228553	-0.430841	-0.106403	0.101267	0.398937	0.048811	0.840293	RIKEN cDNA E230016K23 gene
100504486	Gdap10	12	-0.425626	-0.757208	-0.410289	-0.201856	0.496788	0.323388	0.509305	0.913737	ganglioside-induced differentiation-associated-protein 10
100504518	3425401B19Rik	14	-0.40784	-0.197912	-0.374456	-0.0749447	0.0430598	0.396604	0.0474478	0.881366	RIKEN cDNA 3425401B19 gene
100504592	1700104B16Rik	8	-0.0252489	0.0555956	0.0516572	0.0889861	0.870079	0.784621	0.721514	0.760914	RIKEN cDNA 1700104B16 gene
100504594	A630012P03Rik	X	-0.298427	-0.0953383	-0.314074	-0.0139032	0.135286	0.740692	0.107887	0.987412	RIKEN cDNA A630012P03 gene
100504608	LOC100504608	10	-0.0281058	-0.0713934	-0.147362	0.0124728	0.922382	0.850167	0.544326	0.990806	protein FAM119B-like
100504632	Gm11478	11	-0.0664896	-0.559391	-0.0063582	0.0547406	0.829891	0.0884391	0.984703	0.955992	60S ribosomal protein L13a-like
100504650	A730085E03Rik	18	-0.18222	-0.291591	-0.4259	-0.225408	0.321862	0.190052	0.0274853	0.431014	RIKEN cDNA A730085E03 gene
100504663	Atg14	14	0.110646	0.113337	0.0427281	0.0299671	0.710002	0.78707	0.89616	0.980403	autophagy related 14
100504715	Tmppe	9	-0.139019	-0.159148	-0.164572	-0.263898	0.494804	0.553549	0.408768	0.384757	transmembrane protein with metallophosphoesterase domain
100504733	A730018C14Rik	12	-0.0215533	-0.00289169	-0.0800778	0.0187222	0.9344	0.993838	0.733698	0.985427	RIKEN cDNA A730018C14 gene
100505265	LOC100505265	1	-0.579747	-0.321262	-0.889445	-1.03985	0.21812	0.620816	0.0628533	0.0748378	THO complex subunit 4-like
100515	Zfp518b	5	-0.0598086	-0.0385495	-0.00701704	0.00665738	0.778327	0.903622	0.976221	0.994155	zinc finger protein 518B
100526510	Mir3107	8	-0.199119	-0.0748431	-0.00516045	-0.0864927	0.272791	0.783542	0.980957	0.851737	microRNA 3107
100526546	Mir3068	12	-0.517907	-0.414685	-0.410777	0.244537	0.0842349	0.233248	0.142539	0.645456	microRNA 3068
100529074	Snora33	10	-0.206464	-0.016822	-0.427846	-0.123321	0.461878	0.971723	0.119682	0.864766	small nucleolar RNA, H/ACA box 33
100529076	Snord42a	11	-0.436576	-0.350461	-0.415524	-0.384538	0.0972274	0.258491	0.0992217	0.284428	small nucleolar RNA, C/D box 42A
100529077	Snord42b	11	0.245596	-0.220039	0.220712	0.172627	0.551768	0.7046	0.594388	0.871415	small nucleolar RNA, C/D box 42B
100532	Rell1	5	-0.105568	0.110772	-0.253864	-0.114563	0.610205	0.699892	0.196369	0.803781	RELT-like 1
100534273	Fer1l5	1	-0.393659	-0.0892109	-0.15387	-0.0331875	0.0501444	0.743646	0.40357	0.95962	fer-1-like 5 (C. elegans)
100535	Oas1d	5	-0.312384	-0.00542253	-0.455039	0.0867402	0.262167	0.990646	0.101314	0.918226	2'-5' oligoadenylate synthetase 1D
100554	AA792892	5	0.264633	-0.046042	0.197879	0.523971	0.592568	0.955176	0.696337	0.505412	expressed sequence AA792892
100559	Ugt2b38	5	-0.140359	-0.528863	-0.337208	-0.214159	0.51711	0.0342373	0.110201	0.555381	UDP glucuronosyltransferase 2 family, polypeptide B38
100561	Slc15a4	5	-0.0981811	-0.0486093	-0.506383	-0.418769	0.742446	0.915136	0.0696917	0.28497	solute carrier family 15, member 4
100579147	Gm10619	7	-0.259156	0.0378428	-0.296287	-0.000988267	0.1253	0.888314	0.0757243	0.998664	predicted gene 10619
100604	Lrrc8c	5	0.656388	0.845596	0.842999	0.61693	0.0125584	0.00214798	0.00144877	0.023708	leucine rich repeat containing 8 family, member C
100608	Noc4l	5	0.287869	0.150254	0.259684	0.206807	0.0499197	0.3797	0.0600433	0.283656	nucleolar complex associated 4 homolog (S. cerevisiae)
100609	Nsun5	5	0.225275	0.146473	0.18343	-0.0310659	0.112412	0.40188	0.173968	0.947246	NOL1/NOP2/Sun domain family, member 5
100637	N4bp2l1	5	0.583435	0.615962	0.363737	0.412565	0.0196723	0.017023	0.0956684	0.147048	NEDD4 binding protein 2-like 1
100647	Upk3b	5	0.0489856	0.0335536	-0.104136	0.118309	0.953984	0.978386	0.898746	0.963183	uroplakin 3B
100662	D930016D06Rik	5	-0.128854	0.0076218	-0.0766529	-0.00843115	0.649719	0.987318	0.798075	0.994535	RIKEN cDNA D930016D06 gene
100678	Psph	5	0.209829	0.353932	0.372237	0.0798504	0.114735	0.020348	0.00879916	0.779493	phosphoserine phosphatase
100683	Trrap	5	0.0220852	0.167927	0.00819357	0.255243	0.910633	0.433112	0.967591	0.280214	transformation/transcription domain-associated protein
100689703	9330133O14Rik	8	-0.169283	-0.0235161	0.0103619	0.04149	0.474782	0.95351	0.971246	0.960254	RIKEN cDNA 9330133O14 gene
100689	Spon2	5	0.423955	0.337889	0.377489	0.379503	0.343242	0.575737	0.393681	0.649678	spondin 2, extracellular matrix protein
100705	Acacb	5	0.192502	0.655666	0.220858	0.477323	0.646617	0.177244	0.593592	0.450458	acetyl-Coenzyme A carboxylase beta
100710	Pds5b	5	0.050604	-0.0617991	-0.103355	-0.206632	0.675035	0.709674	0.362166	0.17206	PDS5, regulator of cohesion maintenance, homolog B (S. cerevisiae)
100715	Papd4	13	-0.17082	-0.236668	-0.0273899	-0.126965	0.307731	0.248841	0.889339	0.701924	PAP associated domain containing 4
100727	Ugt2b34	5	0.174163	0.0794831	0.0861588	0.00673323	0.106633	0.573112	0.405633	0.988616	UDP glucuronosyltransferase 2 family, polypeptide B34
100732	Mapre3	5	0.29566	0.200437	0.30338	0.26766	0.164673	0.463983	0.144044	0.409346	microtubule-associated protein, RP/EB family, member 3
100737	Dcun1d4	5	-0.0279578	-0.220067	-0.163515	-0.257171	0.868341	0.222401	0.260073	0.195612	DCN1, defective in cullin neddylation 1, domain containing 4 (S. cerevisiae)
100756	Usp30	5	0.318856	0.254801	0.183361	0.240106	0.0912329	0.249357	0.301309	0.376694	ubiquitin specific peptidase 30
100763	Ube3c	5	0.233455	0.161105	0.0306307	0.0446863	0.144356	0.42559	0.866442	0.92867	ubiquitin protein ligase E3C
100764	Rita1	5	-0.0701138	-0.082276	-0.0252213	0.0478752	0.649767	0.698162	0.883503	0.914407	RBPJ interacting and tubulin associated 1
100775173	Ighv1-74	12	-0.287858	-0.236952	-0.176616	-0.180109	0.0922703	0.235832	0.270998	0.500638	immunoglobulin heavy variable V1-74
100775175	Ighv1-82	12	0.812418	1.46352	1.57677	0.416722	0.154219	0.0277219	0.010714	0.715117	immunoglobulin heavy variable 1-82
100855	Tbc1d14	5	0.212955	0.129904	0.227056	0.0592707	0.207079	0.567347	0.168972	0.904272	TBC1 domain family, member 14
100861491	n-R5s136	8	-0.230837	0.0305438	0.0203925	-0.0385708	0.331745	0.939535	0.943213	0.965579	nuclear encoded rRNA 5S 136
100861571	DQ267101	12	-0.194977	-0.0751332	-0.202252	-0.0290152	0.209751	0.741587	0.184228	0.957689	snoRNA DQ267101
100861572	DQ267102	12	-0.0711322	-0.207513	-0.311	-0.000675705	0.77519	0.482748	0.162716	0.999166	snoRNA DQ267102
100862249	LOC100862249	5	-0.423803	-1.05152	-0.628393	-0.303156	0.148567	0.00279851	0.0363774	0.533852	uncharacterized LOC100862249
100900	Hscb	5	0.00916656	-0.107226	-0.000999653	-0.0692031	0.977897	0.796137	0.997514	0.938024	HscB iron-sulfur cluster co-chaperone homolog (E. coli)
100910	Chpf2	5	0.284317	0.207811	0.565349	0.307824	0.132891	0.374563	0.00619771	0.223872	chondroitin polymerizing factor 2
100929	Tyw1	5	0.740272	0.801022	0.589221	0.530168	0.010533	0.00661067	0.0237077	0.0881248	tRNA-yW synthesizing protein 1 homolog (S. cerevisiae)
100952	Emilin1	5	0.141448	0.150079	0.297187	-0.0423087	0.49308	0.588192	0.137896	0.952564	elastin microfibril interfacer 1
100972	Rab28	5	0.0729603	-0.00414878	0.0770321	-0.0737274	0.675142	0.988087	0.65592	0.864597	RAB28, member RAS oncogene family
100978	Nfxl1	5	0.247355	0.194124	0.260681	0.160811	0.153207	0.368717	0.124133	0.60022	nuclear transcription factor, X-box binding-like 1
100986	Akap9	5	0.0417563	0.0598597	0.141999	0.225937	0.846689	0.842081	0.459597	0.45475	A kinase (PRKA) anchor protein (yotiao) 9
101023	Zfp513	5	-0.057182	-0.0384904	0.132154	0.0497423	0.78409	0.901816	0.48699	0.934499	zinc finger protein 513
101055630	LOC101055630	7	0.0103448	-0.0485457	-0.0386364	0.0388546	0.966657	0.880413	0.866164	0.956442	uncharacterized LOC101055630
101055634	LOC101055634	5	0.107578	0.00461664	0.236247	-0.0198226	0.499523	0.986445	0.127006	0.976489	uncharacterized LOC101055634
101055670	LOC101055670	12	-0.169475	-0.106111	-0.132078	0.0495035	0.257275	0.603729	0.371755	0.912869	HEAT repeat-containing protein 4-like
101055707	LOC101055707	17	-0.0309277	-0.0611983	-0.142224	-0.0850613	0.868763	0.805237	0.381758	0.831065	serine/arginine repetitive matrix protein 1-like
101055744	LOC101055744	2	0.223528	-0.342298	-0.171552	0.0166665	0.476952	0.382974	0.59136	0.990386	60S ribosomal protein L18-like
101055749	LOC101055749	X	-0.357549	-0.101627	-0.259989	0.0166193	0.19815	0.808244	0.340915	0.989668	uncharacterized LOC101055749
101055796	LOC101055796	2	-0.0817715	-0.075706	-0.0921561	0.00797326	0.570591	0.709485	0.5148	0.98985	uncharacterized LOC101055796
101055894	LOC101055894	X	0.0254863	0.0526346	-0.0768107	0.0268659	0.916622	0.873511	0.724841	0.974915	non-histone chromosomal protein HMG-14-like
101055939	LOC101055939	5	0.0502779	0.0696445	-0.0867377	0.0442634	0.666617	0.657995	0.433248	0.884048	kinesin-like protein KIF19-like
101055948	LOC101055948	X	-0.0859349	0.0683382	-0.0447894	0.0110647	0.667537	0.813616	0.835745	0.98985	FERM and PDZ domain-containing protein 3-like
101055953	LOC101055953	7	0.0277459	-0.118359	-0.714743	-0.146024	0.935503	0.782578	0.0187207	0.832756	39S ribosomal protein L41, mitochondrial-like
101055993	LOC101055993	1	-0.358456	-0.141666	-0.353478	0.00907117	0.149945	0.688229	0.144401	0.993913	transcription factor BTF3-like
101055995	LOC101055995	18	0.762544	0.488357	0.840349	0.70419	0.0829597	0.348278	0.0495866	0.213009	putative E3 ubiquitin-protein ligase UNKL-like
101056014	LOC101056014	17	0.223839	0.0579587	0.549108	0.119632	0.448714	0.904057	0.0646713	0.880765	serine/arginine repetitive matrix protein 2-like
101056032	LOC101056032	3	-0.564452	-0.215044	-0.252694	-0.0644773	0.0595163	0.570041	0.360894	0.945568	uncharacterized LOC101056032
101056075	LOC101056075	2	-0.116392	0.122197	-0.035913	-0.0300746	0.534658	0.632852	0.865587	0.964488	non-histone chromosomal protein HMG-17-like
101056089	LOC101056089	4	-0.313259	-0.161728	-0.321086	-0.0692692	0.0976005	0.494646	0.0793029	0.891593	uncharacterized LOC101056089
101056100	LOC101056100	1	0.122517	0.297482	0.24783	0.061058	0.781922	0.586909	0.543252	0.968343	centrin-4-like
101056141	LOC101056141	19	0.427303	-0.0714447	0.223084	0.40976	0.0442875	0.807651	0.240736	0.093963	uncharacterized LOC101056141
101056186	LOC101056186	14	-0.892609	-1.03235	-0.580445	-0.382162	0.0325018	0.0191626	0.116834	0.546803	uncharacterized LOC101056186
101056200	LOC101056200	8	-0.174759	0.0264216	-0.192822	0.285987	0.553395	0.95694	0.505597	0.564694	nuclear pore-associated protein 1-like
101056229	LOC101056229	10	-0.182159	-0.225667	-0.174979	0.11726	0.39912	0.408875	0.411422	0.816483	keratin-associated protein 12-1-like
101056250	LOC101056250	1	0.445865	0.144927	0.110187	0.180456	0.05571	0.62997	0.623862	0.660234	sp110 nuclear body protein-like
101095	Zfp282	6	0.0226458	0.204909	0.0733452	0.103163	0.926418	0.431891	0.736667	0.833908	zinc finger protein 282
101100	Ttll3	6	0.108696	-0.146586	-0.0250203	0.0564362	0.667352	0.667715	0.930975	0.94446	tubulin tyrosine ligase-like family, member 3
101113	Snx21	2	-0.121218	-0.149363	-0.12159	-0.265192	0.389535	0.401418	0.380472	0.145882	sorting nexin family member 21
101118	Tmem168	6	0.327373	0.28676	0.105024	0.0724737	0.0751488	0.171052	0.552379	0.877037	transmembrane protein 168
101122	Rpusd3	6	0.230213	0.126245	0.361246	0.275685	0.145897	0.545124	0.0276124	0.185083	RNA pseudouridylate synthase domain containing 3
101142	Itfg2	6	0.382789	0.239415	0.339597	0.25094	0.0705082	0.334943	0.0901709	0.411607	integrin alpha FG-GAP repeat containing 2
101148	B630005N14Rik	6	0.12506	0.160347	0.14152	0.228958	0.328086	0.310208	0.258477	0.174993	RIKEN cDNA B630005N14 gene
101185	Pot1a	6	0.289723	0.177635	0.308478	0.124701	0.0939915	0.398044	0.0662639	0.70419	protection of telomeres 1A
101187	Parp11	6	0.374245	0.341627	0.313292	0.228637	0.0844057	0.169114	0.123854	0.494737	poly (ADP-ribose) polymerase family, member 11
101197	Zfp956	6	0.214935	0.136765	0.224358	0.233634	0.536484	0.789551	0.513172	0.744491	zinc finger protein 956
101202	Hepacam2	6	-0.366454	-0.237761	-0.299573	-0.0808256	0.0553483	0.277189	0.0926228	0.860865	HEPACAM family member 2
101206	Tada3	6	0.0223099	0.168958	0.297886	0.134103	0.885756	0.308169	0.0328915	0.560929	transcriptional adaptor 3
101214	Tra2a	6	0.192562	0.289945	0.364646	0.285671	0.483835	0.400565	0.170301	0.530015	transformer 2 alpha homolog (Drosophila)
101240	Wdr91	6	0.892966	0.913051	0.79525	0.824325	0.00654217	0.00601267	0.00921179	0.0134754	WD repeat domain 91
101314	Brk1	6	-0.0456446	-0.203484	0.00230001	-0.0271806	0.806614	0.330063	0.99131	0.965794	BRICK1, SCAR/WAVE actin-nucleating complex subunit
101320	Dyrk4	6	-0.0856623	0.0801357	0.011485	-0.00503608	0.522477	0.665893	0.94213	0.993712	dual-specificity tyrosine-(Y)-phosphorylation regulated kinase 4
101351	Eogt	6	0.0872172	0.00242097	0.17086	0.0895636	0.602312	0.99274	0.283301	0.814467	EGF domain-specific O-linked N-acetylglucosamine (GlcNAc) transferase
101358	Fbxl14	6	0.0350499	0.140686	0.0144975	0.0958951	0.865882	0.56813	0.947538	0.827817	F-box and leucine-rich repeat protein 14
101401	Adamts9	6	-0.136418	0.0365106	-0.0286582	-0.0699035	0.53575	0.918821	0.910731	0.914407	a disintegrin-like and metallopeptidase (reprolysin type) with thrombospondin type 1 motif, 9
101434	Ceacam15	7	-0.217243	-0.142933	-0.17801	-0.0965233	0.146899	0.455146	0.219928	0.763797	carcinoembryonic antigen-related cell adhesion molecule 15
101437	Dhx32	7	0.138585	0.144494	0.122338	0.131576	0.313797	0.410494	0.36908	0.588758	DEAH (Asp-Glu-Ala-His) box polypeptide 32
101471	Phrf1	7	-0.0222697	0.0848999	0.164682	0.0718351	0.937594	0.814824	0.491521	0.921496	PHD and ring finger domains 1
101476	Plekha1	7	-0.0724333	0.082257	0.0414498	0.0706656	0.759643	0.801706	0.868817	0.913819	pleckstrin homology domain containing, family A (phosphoinositide binding specific) member 1
101488143	Hbb-bt	7	0.520071	0.174852	1.16686	1.03613	0.356442	0.842535	0.0434791	0.158626	hemoglobin, beta adult t chain
101488	Slco2b1	7	-0.162974	-0.0357064	-0.404447	-0.289445	0.509216	0.931327	0.0955223	0.447667	solute carrier organic anion transporter family, member 2b1
101489	Ric8	7	0.259202	0.229831	0.42641	0.170817	0.106607	0.224496	0.011585	0.50102	resistance to inhibitors of cholinesterase 8 homolog (C. elegans)
101490	Inpp5f	7	-0.0750973	-0.107554	-0.046559	-0.221258	0.6429	0.615148	0.784498	0.330034	inositol polyphosphate-5-phosphatase F
101497	Plekhg2	7	-0.189234	-0.166053	0.0377273	-0.1068	0.255718	0.438593	0.84159	0.76857	pleckstrin homology domain containing, family G (with RhoGef domain) member 2
101502	Hsd3b7	7	-0.142329	-0.275759	-0.167375	-0.212991	0.447322	0.221682	0.360877	0.47229	hydroxy-delta-5-steroid dehydrogenase, 3 beta- and steroid delta-isomerase 7
101513	Mob2	7	0.140135	0.144443	0.101871	0.0214121	0.289175	0.388946	0.439966	0.965794	MOB kinase activator 2
101533	Klk9	7	-0.25156	-0.127638	-0.250687	-0.0323296	0.159026	0.598185	0.149663	0.958806	kallikrein related-peptidase 9
101540	Prkd2	7	0.123279	0.0656409	0.382097	0.173546	0.419531	0.771748	0.0178419	0.474268	protein kinase D2
101543	Wtip	7	0.0520202	0.0317412	-0.0024448	-0.0122541	0.765595	0.903875	0.990478	0.985873	WT1-interacting protein
101544	Zfp575	7	-0.0423087	0.0427888	0.0324123	-0.0243299	0.810454	0.866314	0.859212	0.96796	zinc finger protein 575
101565	Ccp110	7	-0.206026	-0.188946	0.0080005	-0.117486	0.458098	0.618384	0.98077	0.871689	centriolar coiled coil protein 110
101568	Vrk3	7	0.0539359	-0.0440219	-0.121094	-0.00568719	0.736644	0.850662	0.410325	0.993712	vaccinia related kinase 3
101592	Eftud1	7	0.258464	0.219173	-0.0154381	0.188508	0.158044	0.332375	0.943577	0.538145	elongation factor Tu GTP binding domain containing 1
101602	AI467606	7	0.377754	0.307374	0.184583	0.127028	0.177404	0.382585	0.5107	0.860456	expressed sequence AI467606
101604	E430018J23Rik	7	0.0483855	-0.16754	0.109249	-0.32501	0.828818	0.527304	0.596003	0.238302	RIKEN cDNA E430018J23 gene
101612	Grwd1	7	0.289455	0.2795	0.451517	0.0747221	0.215831	0.336791	0.0582214	0.916301	glutamate-rich WD repeat containing 1
101613	Nlrp6	7	0.459685	0.239376	0.371806	0.381365	0.0404639	0.347138	0.0717663	0.152752	NLR family, pyrin domain containing 6
101631	Pwwp2b	7	-0.12495	-0.186287	-0.0440801	0.123373	0.571114	0.508781	0.858829	0.802733	PWWP domain containing 2B
101685	Spty2d1	7	0.351348	0.468185	0.214734	0.134166	0.126851	0.0788573	0.332638	0.791333	SPT2, Suppressor of Ty, domain containing 1 (S. cerevisiae)
101700	Trim68	7	0.00511947	-0.0214827	0.0137181	0.0436373	0.983722	0.953466	0.957466	0.953251	tripartite motif-containing 68
101706	Numa1	7	-0.173813	-0.077647	-0.131577	0.0154339	0.381385	0.793975	0.508211	0.985853	nuclear mitotic apparatus protein 1
101739	Psip1	4	0.00711324	0.219958	0.0303069	0.0515751	0.970168	0.254095	0.867481	0.913737	PC4 and SFRS1 interacting protein 1
101744	Papl	7	-0.218483	-0.165775	-0.197395	0.0252291	0.265145	0.519972	0.305329	0.975197	iron/zinc purple acid phospatase-like
101772	Ano1	7	-0.289017	-0.188706	-0.269702	-0.306505	0.195337	0.519379	0.215871	0.35245	anoctamin 1, calcium activated chloride channel
101809	Spred3	7	-0.0108246	-0.224636	0.152194	0.00973642	0.967466	0.416591	0.483972	0.992632	sprouty-related, EVH1 domain containing 3
101831	C230052I12Rik	7	0.821979	0.88295	0.990401	0.721587	0.00471641	0.00271765	0.000678419	0.013187	RIKEN cDNA C230052I12 gene
101835	AW146154	7	-0.0202246	-0.201673	0.116747	-0.138176	0.937521	0.472395	0.600281	0.769031	expressed sequence AW146154
101861	Ints4	7	0.370691	0.392473	0.284508	0.168995	0.0707086	0.0864983	0.134663	0.633741	integrator complex subunit 4
101867	Rrp8	7	0.0161589	0.001055	-0.0379319	-0.0785962	0.944213	0.997701	0.865623	0.882157	ribosomal RNA processing 8, methyltransferase, homolog (yeast)
101869	Unc45a	7	0.127447	0.177991	0.314696	0.101728	0.341484	0.279484	0.0251817	0.701062	unc-45 homolog A (C. elegans)
101883	Igflr1	7	-0.413715	-0.519584	-0.354024	-0.264717	0.0426446	0.0180677	0.0615076	0.33162	IGF-like family receptor 1
101943	Sf3b3	8	0.257662	0.252353	0.159599	0.299491	0.13171	0.215614	0.333534	0.176469	splicing factor 3b, subunit 3
101966	D8Ertd738e	8	0.123688	0.097117	0.348203	0.16609	0.424738	0.654427	0.0301279	0.512189	DNA segment, Chr 8, ERATO Doi 738, expressed
101985	Usb1	8	0.0424041	0.0579129	0.160963	0.0306306	0.840619	0.844812	0.388668	0.965483	U6 snRNA biogenesis 1
101994	Champ1	8	-0.176546	0.109408	0.0529825	-0.0366528	0.234836	0.588601	0.740305	0.940066	chromosome alignment maintaining phosphoprotein 1
102022	Ces2a	8	-0.232893	-0.246899	-0.738894	-0.52185	0.590209	0.67956	0.0805831	0.419466	carboxylesterase 2A
102032	Smim19	8	-0.0957135	-0.0739947	-0.0677601	0.00563217	0.410089	0.648489	0.565884	0.991934	small integral membrane protein 19
102058	Exoc8	8	0.0739288	0.0828009	-0.0166246	-0.141181	0.709904	0.765097	0.941002	0.702013	exocyst complex component 8
102060	Gadd45gip1	8	0.189833	0.119036	0.295213	0.155463	0.125113	0.445173	0.0209872	0.399049	growth arrest and DNA-damage-inducible, gamma interacting protein 1
102075	Plekhg4	8	-0.289641	-0.274948	-0.332218	-0.0973064	0.161469	0.276615	0.103875	0.852881	pleckstrin homology domain containing, family G (with RhoGef domain) member 4
102093	Phkb	8	0.611081	0.551921	0.481185	0.525714	0.00231132	0.005351	0.00814977	0.00798756	phosphorylase kinase beta
102098	Arhgef18	8	0.0105339	-0.143201	-0.00912896	-0.165912	0.964623	0.58444	0.969072	0.642466	rho/rac guanine nucleotide exchange factor (GEF) 18
102103	Mtus1	8	-0.297857	-0.0880806	-0.241975	-0.185864	0.0686803	0.689953	0.113237	0.440344	mitochondrial tumor suppressor 1
102115	Dohh	10	0.521891	0.311266	0.459723	0.164818	0.0286003	0.226289	0.035416	0.689909	deoxyhypusine hydroxylase/monooxygenase
102122	Fam192a	8	-0.0204315	-0.0293699	0.0720391	-0.00231921	0.879816	0.878294	0.548843	0.996887	family with sequence similarity 192, member A
102124	Enkd1	8	-0.0229359	-0.0496317	0.150457	0.0690003	0.917658	0.86742	0.413029	0.895548	enkurin domain containing 1
102141	Snx25	8	0.0624735	0.204281	0.00206699	-0.0223565	0.713051	0.298662	0.991625	0.972313	sorting nexin 25
102162	Taf5l	8	0.0730925	0.248846	0.117616	0.0291377	0.634591	0.161591	0.423885	0.956052	TAF5-like RNA polymerase II, p300/CBP-associated factor (PCAF)-associated factor
102182	Prmt10	8	0.343022	0.360488	0.160548	0.168526	0.0914768	0.121399	0.405197	0.638823	protein arginine methyltransferase 10 (putative)
102193	Zdhhc7	8	0.0567694	0.184934	-0.048545	-0.151136	0.755558	0.380738	0.791992	0.618654	zinc finger, DHHC domain containing 7
102209	Snapc2	8	0.18088	0.0908863	0.277452	0.0380964	0.276183	0.703599	0.0948325	0.945875	small nuclear RNA activating complex, polypeptide 2
102216272	Ak6	13	0.27631	0.0813484	0.224928	-0.0397431	0.149462	0.774332	0.226084	0.951972	adenylate kinase isoenzyme 6
102247	Agpat6	8	-0.342802	-0.0639303	-0.527425	-0.421269	0.205809	0.884855	0.0560431	0.269261	1-acylglycerol-3-phosphate O-acyltransferase 6 (lysophosphatidic acid acyltransferase, zeta)
102278	Cpne7	8	-0.17531	-0.154858	-0.066612	0.0186427	0.238938	0.414167	0.668547	0.976727	copine VII
102294	Cyp4v3	8	0.357933	0.131392	-0.0384436	0.0646694	0.160859	0.72124	0.897042	0.93645	cytochrome P450, family 4, subfamily v, polypeptide 3
102308570	LOC102308570	19	-0.746375	-0.353331	-0.764354	-0.237202	0.00193619	0.137004	0.0010652	0.442817	uncharacterized LOC102308570
102323	Dcun1d2	8	0.243471	0.231304	0.108848	0.0561151	0.21455	0.343625	0.589741	0.92786	DCN1, defective in cullin neddylation 1, domain containing 2 (S. cerevisiae)
102334	Ankrd10	8	0.0267244	0.0697506	0.131993	0.0319394	0.934195	0.873511	0.637841	0.978563	ankyrin repeat domain 10
102339	Cog4	8	0.440782	0.382339	0.306871	0.278166	0.0298858	0.0726702	0.0905009	0.276899	component of oligomeric golgi complex 4
102371	Myzap	9	0.0445998	-0.00386658	0.0236306	-0.0272543	0.848086	0.990776	0.923853	0.974915	myocardial zonula adherens protein
102414	Clk3	9	0.239072	0.15422	0.182045	0.210489	0.107519	0.397863	0.196453	0.310227	CDC-like kinase 3
102423	Hinfp	9	0.214422	0.205227	0.273336	0.0520026	0.279188	0.416695	0.159655	0.934499	histone H4 transcription factor
102436	Lars2	9	0.26673	0.147958	-0.0319398	0.0207268	0.131857	0.516978	0.873522	0.978024	leucyl-tRNA synthetase, mitochondrial
102442	Dennd4a	9	-0.349553	-0.26637	-0.329283	-0.155666	0.109986	0.308345	0.116521	0.716413	DENN/MADD domain containing 4A
102443350	Xndc1	7	0.0923861	0.00530551	0.186989	0.140648	0.653476	0.987464	0.333955	0.728099	Xrcc1 N-terminal domain containing 1
102448	Xylb	9	0.0560743	0.0671429	-0.00442424	0.138851	0.665984	0.706766	0.97625	0.48584	xylulokinase homolog (H. influenzae)
102462	Imp3	9	-0.106831	-0.0531484	-0.0334104	0.0191619	0.400736	0.77867	0.812265	0.968515	IMP3, U3 small nucleolar ribonucleoprotein, homolog (yeast)
102465258	Mir6516	11	-0.236838	-0.458608	-0.152638	-0.0935699	0.483449	0.264112	0.661178	0.929351	microRNA mir-6516
102465895	Mir3535	1	-0.417982	-0.332719	-0.405413	-0.225709	0.0250597	0.0876405	0.0199652	0.354268	microRNA mir-3535
102466255	Mir1291	15	-0.945899	-0.449777	-0.682718	-0.173137	0.0576757	0.454746	0.13608	0.895709	microRNA mir-1291
102502	Pls1	9	1.3835	0.949808	1.00628	0.438889	0.126707	0.399011	0.246473	0.841447	plastin 1 (I-isoform)
102545	Cmtm7	9	0.778051	0.659558	0.937149	0.554997	0.0418528	0.113496	0.0129902	0.253832	CKLF-like MARVEL transmembrane domain containing 7
102566	Ano10	9	0.242475	0.27687	0.140299	0.094562	0.160698	0.18192	0.410149	0.814789	anoctamin 10
102570	Slc22a13	9	-0.240032	-0.401511	-0.282885	-0.173146	0.276014	0.129272	0.190086	0.687449	solute carrier family 22 (organic cation transporter), member 13
102580	Alg9	9	0.342759	0.437239	0.130913	0.161625	0.0670475	0.0344993	0.456909	0.609781	asparagine-linked glycosylation 9 (alpha 1,2 mannosyltransferase)
102595	Plekho2	9	0.172889	0.345043	0.536335	0.328701	0.611901	0.41164	0.102351	0.562344	pleckstrin homology domain containing, family O member 2
102607	Snx19	9	0.0732724	0.0984503	0.1456	-0.0222787	0.711475	0.714963	0.431146	0.977734	sorting nexin 19
102614	Rpp25	9	0.225839	0.170744	0.0938616	0.0475536	0.572832	0.768702	0.831897	0.977128	ribonuclease P/MRP 25 subunit
102626	Mapkapk3	9	-0.203878	-0.194318	0.113341	-0.114694	0.639394	0.753431	0.806985	0.931645	mitogen-activated protein kinase-activated protein kinase 3
102631508	LOC102631508	10	-0.486052	-0.0976808	-0.622499	-0.154724	0.146254	0.851701	0.0635067	0.855669	uncharacterized LOC102631508
102631730	LOC102631730	11	-0.0578526	-0.0221239	-0.0874967	0.0293042	0.732525	0.933983	0.586958	0.957689	uncharacterized LOC102631730
102631848	LOC102631848	Y	-0.0516921	0.223183	0.0108027	0.023927	0.828403	0.412565	0.966234	0.980142	Y-linked testis-specific protein 1-like
102631875	LOC102631875	X	0.571657	0.0536629	0.277594	0.0377444	0.364319	0.959933	0.673233	0.989623	uncharacterized LOC102631875
102631912	LOC102631912	12	0.0239317	-0.23442	-0.0105335	-0.0763462	0.951685	0.598633	0.978765	0.94446	NADH dehydrogenase [ubiquinone] 1 beta subcomplex subunit 1-like
102631977	LOC102631977	4	-0.0945943	-0.519238	-0.202714	-0.531881	0.700625	0.0573025	0.376285	0.0618274	uncharacterized LOC102631977
102632102	LOC102632102	12	0.241879	-0.219393	-0.152737	0.0188327	0.516307	0.673402	0.692218	0.991029	zinc finger protein 69-like
102632135	LOC102632135	3	-0.123349	-0.251817	-0.180248	-0.146973	0.60719	0.392369	0.435711	0.770562	la-related protein 1B-like
102632156	LOC102632156	14	-0.0648328	0.110564	-0.0702744	0.152989	0.825012	0.778396	0.809655	0.797384	uncharacterized LOC102632156
102632175	Aqp4	18	0.6663	0.183351	-0.0251833	0.665797	0.359409	0.876817	0.977117	0.609675	aquaporin 4
102632213	LOC102632213	3	-0.0874134	-0.102823	-0.166239	-0.140045	0.616986	0.666705	0.315998	0.661962	leptin receptor gene-related protein-like
102632235	LOC102632235	15	-0.688851	-0.239048	-1.13832	-0.550235	0.0594619	0.610227	0.00326503	0.243722	uncharacterized LOC102632235
102632285	LOC102632285	7	-0.520454	-0.108689	-0.576474	-0.0559677	0.101992	0.815934	0.0644461	0.958806	WD repeat-containing protein 87-like
102632302	LOC102632302	11	0.0140729	-0.597919	-0.197658	0.0985045	0.975215	0.185945	0.60916	0.934434	uncharacterized LOC102632302
102632303	LOC102632303	1	-0.0409875	0.0554256	-0.205973	0.215576	0.808819	0.809514	0.16705	0.333544	uncharacterized LOC102632303
102632351	LOC102632351	2	-0.0290939	0.181918	-0.115821	0.194268	0.923131	0.594609	0.657783	0.692099	putative uncharacterized protein LOC439951 homolog
102632386	LOC102632386	1	-0.215832	-0.24878	-0.58892	-0.179426	0.35016	0.394704	0.0166342	0.69022	uncharacterized LOC102632386
102632402	LOC102632402	3	-0.0844644	-0.258291	-0.0850512	0.247664	0.810143	0.538551	0.808424	0.687493	60S ribosomal protein L29-like
102632427	LOC102632427	8	-0.106531	-0.493842	-0.384876	-0.0891392	0.513175	0.00919108	0.0225118	0.810973	protein FAM136A-like
102632565	LOC102632565	14	-0.137936	-0.221123	-0.543988	-0.196349	0.545477	0.442493	0.0211594	0.630798	uncharacterized LOC102632565
102632690	LOC102632690	9	-0.108723	0.114798	-0.276076	0.0682675	0.610402	0.698334	0.172594	0.912975	uncharacterized LOC102632690
102632711	LOC102632711	5	-0.212591	-0.0445931	-0.242324	-0.0851278	0.272805	0.887914	0.201942	0.867669	2-acylglycerol O-acyltransferase 2-A-like
102632770	LOC102632770	1	0.00431572	-0.197153	-0.195125	-0.0795405	0.989807	0.6003	0.479433	0.926628	ADP-ribosylation factor 1-like
102632778	LOC102632778	10	-0.313275	-0.211442	-0.130012	-0.159737	0.200617	0.508781	0.606037	0.762644	uncharacterized LOC102632778
102632837	LOC102632837	14	-0.152761	-0.00294403	-0.157822	-0.00803416	0.298076	0.990567	0.273321	0.990092	RING finger protein C14orf164 homolog
102632901	LOC102632901	3	-0.0780017	-0.0262032	-0.0340219	-0.0630343	0.496353	0.887245	0.783778	0.810937	uncharacterized LOC102632901
102632	Acad11	9	0.0520126	-0.0751037	-0.124009	0.00251763	0.808819	0.796137	0.524623	0.997074	acyl-Coenzyme A dehydrogenase family, member 11
102633050	LOC102633050	19	0.0722085	-0.336931	0.0417572	-0.0646547	0.810996	0.3156	0.895909	0.942687	cytochrome b-c1 complex subunit 9-like
102633099	LOC102633099	1	-0.446026	-0.245414	-0.331779	-0.041417	0.105517	0.479979	0.203627	0.967079	uncharacterized LOC102633099
102633149	LOC102633149	16	0.0472128	-0.111117	-0.182702	-0.0907241	0.83233	0.697431	0.352163	0.860456	uncharacterized LOC102633149
102633151	LOC102633151	9	-0.144821	-0.0957468	-0.0225403	0.0693625	0.221662	0.544853	0.869254	0.796597	uncharacterized LOC102633151
102633165	LOC102633165	7	-0.209037	-0.0180999	-0.225335	-0.0956306	0.162191	0.942817	0.124275	0.767926	uncharacterized LOC102633165
102633266	LOC102633266	14	-0.294477	-0.341111	-0.293026	-0.165803	0.261355	0.29116	0.253044	0.770733	uncharacterized LOC102633266
102633345	LOC102633345	14	0.0884053	-0.11816	0.386056	0.0137881	0.791092	0.795015	0.192399	0.992592	period circadian protein homolog 2-like
102633384	LOC102633384	13	-0.174084	-0.113902	-0.0359039	-0.122641	0.280245	0.606098	0.844787	0.701283	uncharacterized LOC102633384
102633446	LOC102633446	7	-0.697733	-0.656381	-0.0381575	-0.39814	0.314549	0.465733	0.963448	0.803312	uncharacterized LOC102633446
102633458	LOC102633458	14	-0.138026	0.00517797	-0.0893637	-0.0625159	0.443094	0.986676	0.629027	0.904613	putative uncharacterized protein C3orf49-like
102633612	LOC102633612	15	0.838498	0.957195	0.673425	1.43491	0.277968	0.317015	0.378276	0.155552	helicase SRCAP-like
102633627	LOC102633627	17	0.138816	0.065492	0.316298	0.03242	0.750522	0.921939	0.429096	0.985541	tropomyosin alpha-4 chain-like
102633652	LOC102633652	6	0.0816299	-0.217453	0.0960498	0.0902437	0.728341	0.439145	0.674664	0.878435	arginine/serine-rich protein 45-like
102633679	LOC102633679	7	-0.315343	-0.303046	-0.425327	-0.176313	0.12835	0.219873	0.0419132	0.638441	adenylate cyclase, terminal-differentiation specific-like
102633750	LOC102633750	2	-0.0871127	0.0286728	-0.406904	-0.440824	0.796788	0.955844	0.172859	0.318123	zinc finger protein 14-like
102633765	LOC102633765	4	-0.0659945	-0.260096	0.251576	-0.0546733	0.77382	0.31483	0.219887	0.935195	uncharacterized LOC102633765
102633852	LOC102633852	15	0.110202	0.264296	0.330042	0.290181	0.4456	0.123402	0.0278196	0.110855	complement component C6-like
102633916	LOC102633916	12	-0.314593	-0.14234	0.0424054	-0.00820678	0.238423	0.712157	0.892218	0.994663	uncharacterized LOC102633916
102633979	LOC102633979	10	0.0277519	-0.228449	-0.113171	-0.0600387	0.861119	0.178909	0.417916	0.871701	uncharacterized LOC102633979
102634072	LOC102634072	5	0.00703418	0.0411559	0.02366	0.102282	0.971319	0.875872	0.90095	0.771776	spidroin-2-like
102634085	LOC102634085	1	-0.189276	-0.318225	-0.262187	0.0596343	0.560031	0.435475	0.404499	0.957676	uncharacterized LOC102634085
102634092	LOC102634092	17	0.18805	-0.0593095	0.0560145	0.0684346	0.336802	0.846866	0.794773	0.904889	uncharacterized LOC102634092
102634135	LOC102634135	4	-0.465445	-0.305478	-0.549433	-0.0116478	0.00608031	0.0715328	0.00117583	0.985541	60S acidic ribosomal protein P1-like
102634168	LOC102634168	17	-0.219441	-0.221972	-0.159857	-0.0723288	0.38564	0.499401	0.529705	0.927129	uncharacterized LOC102634168
102634180	LOC102634180	7	0.13878	-0.132872	0.148594	-0.00209605	0.644599	0.756357	0.619048	0.998142	uncharacterized LOC102634180
102634225	LOC102634225	5	-0.203568	0.16019	-0.215571	0.0322854	0.484747	0.698035	0.452562	0.980142	uncharacterized LOC102634225
102634296	LOC102634296	X	0.0970901	-0.180376	-0.152601	-0.120548	0.611833	0.45097	0.406012	0.763943	uncharacterized LOC102634296
102634333	LOC102634333	3	-0.0968939	-0.0966137	-0.311415	0.171505	0.546216	0.663504	0.0528802	0.50514	uncharacterized LOC102634333
102634348	LOC102634348	6	-0.454077	-0.39141	-0.505794	-0.356747	0.012468	0.0335313	0.00410554	0.0640379	28S ribosomal protein S21, mitochondrial-like
102634412	LOC102634412	12	-0.231061	-0.014447	-0.245875	-0.0169278	0.354456	0.973103	0.314717	0.988118	uncharacterized LOC102634412
102634437	LOC102634437	4	-0.278476	-0.508304	-0.1184	-0.186975	0.163995	0.0298341	0.559023	0.597911	14-3-3 protein theta-like
102634439	LOC102634439	2	0.104867	-0.209431	0.124401	0.220267	0.747414	0.611677	0.694875	0.717079	uncharacterized LOC102634439
102634490	LOC102634490	7	-0.104864	0.0275059	-0.1516	0.0272602	0.490332	0.911857	0.303615	0.958923	uncharacterized LOC102634490
102634709	LOC102634709	15	0.30786	-0.454788	0.294592	0.282152	0.330636	0.239463	0.344471	0.624479	40S ribosomal protein S14-like
102634736	LOC102634736	7	-0.771329	-0.550965	-0.912686	-0.52	0.0982785	0.322096	0.0473441	0.464521	uncharacterized LOC102634736
102634770	LOC102634770	8	0.0922083	0.0859533	0.0441106	0.0562377	0.533757	0.677636	0.781476	0.88938	uncharacterized LOC102634770
102634852	LOC102634852	4	-0.313195	-0.234359	-0.274411	-0.277978	0.0441581	0.171699	0.0582535	0.128774	uncharacterized LOC102634852
102635005	LOC102635005	13	0.324909	-0.0621053	-0.0302233	0.377351	0.456054	0.932894	0.954004	0.633782	uncharacterized LOC102635005
102635043	LOC102635043	6	-0.983193	-0.282304	-0.684817	-0.139265	0.0206359	0.575574	0.0697084	0.894979	uncharacterized LOC102635043
102635049	LOC102635049	7	-0.44752	-0.599117	-0.667942	0.53788	0.457555	0.435475	0.252814	0.620268	uncharacterized LOC102635049
102635073	LOC102635073	7	0.00940806	-0.053283	-0.0649463	0.0031774	0.936923	0.711656	0.517723	0.994535	uncharacterized LOC102635073
102635133	LOC102635133	10	0.635334	-0.119514	0.0369132	0.028794	0.0439773	0.781538	0.91408	0.981589	uncharacterized LOC102635133
102635184	LOC102635184	13	-0.301828	-0.153287	-0.292235	0.0191489	0.196945	0.639353	0.201026	0.985541	uncharacterized LOC102635184
102635190	LOC102635190	6	-0.140727	-0.134077	-0.187581	-0.158467	0.166606	0.281076	0.0672199	0.26541	uncharacterized LOC102635190
102635218	LOC102635218	Y	0.090341	0.088469	0.00954362	-0.107702	0.709529	0.796137	0.972572	0.852995	Y-linked testis-specific protein 1-like
102635275	LOC102635275	4	-0.12783	-0.336298	-0.0347202	0.0457761	0.696948	0.392793	0.925195	0.970299	serine/arginine repetitive matrix protein 1-like
102635358	LOC102635358	19	-0.57214	-0.240278	-0.529082	0.176375	0.0802256	0.565162	0.0896814	0.80572	uncharacterized LOC102635358
102635467	LOC102635467	4	-0.00536757	0.0527616	-0.0438998	0.0952781	0.980831	0.861884	0.838437	0.839095	uncharacterized LOC102635467
102635496	LOC102635496	2	-0.223938	-0.0682554	-0.167564	-0.0261744	0.109708	0.729755	0.206949	0.957014	MAM and LDL-receptor class A domain-containing protein C10orf112-like
102635561	LOC102635561	11	-0.171862	-0.674304	-0.560298	-0.271417	0.631591	0.100309	0.102623	0.686663	uncharacterized LOC102635561
102635566	LOC102635566	5	-0.798318	-0.0947852	-0.457381	-0.095566	0.209934	0.93034	0.473035	0.969263	uncharacterized LOC102635566
102635628	LOC102635628	7	-0.18933	-0.116961	-0.154825	0.0216677	0.181067	0.53111	0.262465	0.96796	ankyrin repeat domain-containing protein 26-like
102635638	LOC102635638	9	-0.267079	-0.164203	0.110555	0.0759229	0.352791	0.689239	0.718174	0.934048	uncharacterized LOC102635638
102635739	LOC102635739	16	-0.322251	-0.172504	-0.163262	-0.208027	0.119681	0.514926	0.415099	0.541681	uncharacterized LOC102635739
102635760	LOC102635760	X	0.000567286	-0.136362	-0.0412765	0.13811	0.996668	0.368437	0.751178	0.473786	coiled-coil-helix-coiled-coil-helix domain-containing protein 5-like
102635943	LOC102635943	1	-0.167816	-0.281096	-0.136288	-0.17077	0.361617	0.205179	0.456923	0.602864	uncharacterized LOC102635943
102635990	LOC102635990	10	-0.129789	-0.0207586	-0.106132	0.0482792	0.263944	0.914539	0.354293	0.8773	uncharacterized LOC102635990
102636082	LOC102636082	1	-0.397921	-0.203759	-0.395277	-0.196067	0.0153385	0.241199	0.0107601	0.350965	uncharacterized LOC102636082
102636185	LOC102636185	11	0.340953	0.12015	0.569757	0.185413	0.335885	0.824505	0.105518	0.827894	uncharacterized LOC102636185
102636216	LOC102636216	1	0.193582	-0.0713898	0.243094	-0.0876274	0.398905	0.841248	0.276777	0.891014	40S ribosomal protein S8-like
102636299	LOC102636299	5	-0.399948	-0.320764	-0.172234	-0.0989052	0.431357	0.651803	0.75163	0.956266	small ubiquitin-related modifier 2-like
102636309	LOC102636309	2	-0.286271	-0.403173	-0.587845	-0.476014	0.53301	0.492001	0.182276	0.525628	uncharacterized LOC102636309
102636313	LOC102636313	4	0.673514	0.300713	0.00907941	0.00701172	0.152264	0.64631	0.987365	0.997033	uncharacterized LOC102636313
102636398	LOC102636398	7	-0.571227	-0.224689	-0.240266	-0.157072	0.0381821	0.489857	0.327058	0.772713	uncharacterized LOC102636398
102636451	LOC102636451	10	-0.212252	-0.0515834	-0.038387	-0.07051	0.115812	0.79395	0.790386	0.821949	uncharacterized LOC102636451
102636513	LOC102636513	11	-0.140107	-0.326287	-0.359067	-0.173152	0.454657	0.143924	0.0577501	0.601754	serine/arginine repetitive matrix protein 1-like
102636554	LOC102636554	1	-0.257112	-0.198901	-0.192082	-0.0625073	0.0899739	0.264488	0.176211	0.870474	uncharacterized LOC102636554
102636566	LOC102636566	17	-0.0268586	0.0202061	0.119161	-0.0154639	0.932357	0.963951	0.665876	0.98985	zinc finger protein 564-like
102636579	LOC102636579	7	-0.112239	-0.115991	-0.0956683	0.0629066	0.406729	0.510324	0.477506	0.85573	non-histone chromosomal protein HMG-17-like
102636661	LOC102636661	15	-0.834952	0.144442	-0.671907	-0.0704127	0.0274791	0.772266	0.0501807	0.951649	protein transport protein Sec61 subunit beta-like
102636734	LOC102636734	16	1.48355	0.909887	1.69566	1.26422	0.0450913	0.274889	0.0184807	0.152769	protein FAM60A-like
102636769	LOC102636769	2	-0.105482	-0.220875	-0.260829	0.0673634	0.630448	0.411246	0.206922	0.916301	lipocalin-15-like
102636896	LOC102636896	19	-0.0888937	-0.0980988	-0.202556	0.148862	0.628803	0.699057	0.242225	0.655123	uncharacterized LOC102636896
102636921	LOC102636921	2	-0.124631	-0.0378818	0.186592	0.0653577	0.640638	0.930971	0.466728	0.93645	cystatin-related protein 1-like
102636987	LOC102636987	11	-0.402107	-0.300628	-0.336749	-0.0859853	0.0971192	0.295039	0.14059	0.896636	uncharacterized LOC102636987
102636989	LOC102636989	7	-0.232062	-0.0417641	-0.0951725	0.0541464	0.201869	0.887914	0.612195	0.922579	actin-12-like
102637189	LOC102637189	1	-0.255806	-0.0975751	-0.251173	-0.0353316	0.142834	0.692824	0.137966	0.952927	uncharacterized LOC102637189
102637192	LOC102637192	16	-0.15883	0.00280274	-0.120414	0.123705	0.286065	0.990776	0.415455	0.661873	keratin-associated protein 20-2-like
102637259	LOC102637259	13	-0.37031	-0.0985085	-0.457757	0.114916	0.0790066	0.736149	0.0287805	0.802124	flocculation protein FLO11-like
102637317	LOC102637317	18	-0.165657	-0.0385259	-0.170639	-0.0410657	0.384123	0.901665	0.361519	0.949092	serine/arginine repetitive matrix protein 1-like
102637348	LOC102637348	10	0.00165585	0.230739	0.100032	-0.119226	0.997141	0.701918	0.833631	0.928424	uncharacterized LOC102637348
102637366	LOC102637366	13	-0.101338	-0.0874563	-0.149055	0.00644285	0.665114	0.794238	0.506224	0.995092	uncharacterized LOC102637366
102637403	LOC102637403	8	0.0417314	0.00467828	-0.0171921	0.197852	0.837378	0.987863	0.937037	0.505605	putative uncharacterized protein ENSP00000383309-like
102637488	LOC102637488	11	0.0188999	-0.664034	0.104086	-0.314823	0.966657	0.12738	0.794513	0.638239	uncharacterized LOC102637488
102637492	LOC102637492	5	-0.0536491	0.104627	0.301244	0.35502	0.870934	0.811395	0.289186	0.428847	uncharacterized LOC102637492
102637572	LOC102637572	7	0.567239	0.341306	0.137327	0.202414	0.0787268	0.375237	0.667684	0.758888	optic atrophy 3 protein homolog
102637577	LOC102637577	4	-0.354799	0.0325093	-0.395169	0.146293	0.279579	0.953703	0.21907	0.864597	uncharacterized LOC102637577
102637591	LOC102637591	14	-0.0596496	0.0795586	0.0340893	0.0911855	0.675149	0.680238	0.822626	0.751944	uncharacterized LOC102637591
102637736	LOC102637736	14	0.503155	0.0537938	0.11531	0.202194	0.0976105	0.911387	0.710642	0.739901	uncharacterized LOC102637736
102637749	LOC102637749	17	0.121991	-0.441241	-0.158164	0.0525216	0.539589	0.0544627	0.413029	0.933443	40S ribosomal protein S2-like
102637783	LOC102637783	2	-0.146334	-0.554951	-0.335544	-0.16705	0.611833	0.0936031	0.219472	0.790009	putative uncharacterized protein C10orf113-like
102637796	LOC102637796	19	-0.0898214	-0.0343124	0.0261535	0.154102	0.785985	0.946323	0.942419	0.832174	uncharacterized LOC102637796
102637808	LOC102637808	13	-0.380771	-0.125989	-0.234598	0.039616	0.0630901	0.640212	0.212322	0.952673	low-density lipoprotein receptor class A domain-containing protein 1-like
102637816	LOC102637816	11	0.150818	-0.0279522	0.538702	-0.285271	0.836756	0.980193	0.405633	0.868611	uncharacterized LOC102637816
102637837	LOC102637837	11	-0.063271	-0.067432	0.0885897	0.00970798	0.866957	0.901842	0.810405	0.994973	uncharacterized LOC102637837
102637887	LOC102637887	5	-0.374789	-0.150366	-0.481858	0.150929	0.12484	0.654888	0.0485856	0.770562	uncharacterized LOC102637887
102637899	LOC102637899	8	-1.00858	-0.55127	-0.868728	-0.402243	0.0102102	0.174094	0.0157295	0.44453	uncharacterized LOC102637899
102637907	LOC102637907	2	-0.146435	-0.0466234	-0.561968	0.096056	0.686291	0.937294	0.100654	0.929351	uncharacterized LOC102637907
102637912	LOC102637912	17	-0.330962	-0.332878	-0.276059	0.103554	0.372178	0.489951	0.454622	0.929351	sperm motility kinase W-like
102637942	LOC102637942	2	-0.143173	-0.469393	-0.484148	-0.39706	0.665532	0.220878	0.120676	0.411607	uncharacterized LOC102637942
102637973	LOC102637973	2	-0.090583	-0.109415	-0.208922	-0.115597	0.674319	0.712931	0.30024	0.808214	putative UDP-GlcNAc:betaGal beta-1,3-N-acetylglucosaminyltransferase LOC402377-like
102638012	LOC102638012	16	-0.152798	-0.166243	-0.118476	-0.0456042	0.376472	0.454746	0.492827	0.934048	protein Bop-like
102638043	LOC102638043	15	-0.536566	-0.417081	-0.519992	-0.27747	0.0362686	0.13288	0.0307837	0.442503	uncharacterized LOC102638043
102638084	LOC102638084	1	0.385852	0.342671	-0.172476	0.262332	0.390763	0.570666	0.718174	0.796518	putative uncharacterized protein encoded by MAPKAPK5-AS1-like
102638183	LOC102638183	4	-0.0933205	0.132904	-0.127036	-0.0426431	0.593084	0.559438	0.452754	0.938024	small nuclear ribonucleoprotein F-like
102638268	LOC102638268	13	-0.382981	-0.00860992	-0.377348	-0.0474024	0.0786742	0.980481	0.0707186	0.945798	spermatogenesis-associated protein 31D1-like
102638410	LOC102638410	12	0.373502	-0.497003	-0.122717	0.244433	0.432436	0.408317	0.815818	0.830938	uncharacterized LOC102638410
102638454	LOC102638454	4	-0.121687	-0.232967	-0.147354	0.0317527	0.402439	0.182177	0.299043	0.948565	uncharacterized LOC102638454
102638466	LOC102638466	1	-0.046235	0.0234912	0.136751	0.0891723	0.854303	0.951443	0.548025	0.884048	uncharacterized LOC102638466
102638502	LOC102638502	8	-0.230398	-0.110068	-0.297116	-0.0589002	0.286804	0.726667	0.162026	0.932549	uncharacterized LOC102638502
102638515	LOC102638515	2	0.00424119	0.185336	0.201674	0.315118	0.984781	0.442957	0.272295	0.21467	serine/arginine repetitive matrix protein 2-like
102638573	LOC102638573	X	-0.16671	-0.046753	-0.23474	-0.124444	0.295092	0.85268	0.134629	0.689909	protein DDX26B-like
102638670	LOC102638670	4	-0.599166	-0.188451	-0.270457	-0.481409	0.182343	0.778639	0.552812	0.515903	uncharacterized LOC102638670
102638754	LOC102638754	13	-0.090514	-0.0156572	-0.289687	-0.0353264	0.702934	0.966633	0.186048	0.966756	synaptonemal complex protein 2-like
102638773	LOC102638773	1	-0.271573	-0.115998	-0.0615774	0.09725	0.402212	0.812619	0.868841	0.921385	uncharacterized LOC102638773
102638785	LOC102638785	18	-0.0933756	0.0882475	0.07052	0.120798	0.497126	0.642756	0.615509	0.624479	40S ribosomal protein S25-like
102638789	LOC102638789	19	-0.120652	-0.0989705	0.195639	-0.157788	0.687166	0.819129	0.492162	0.81148	prostatic steroid-binding protein C1-like
102638797	LOC102638797	13	-0.30418	-0.105697	-0.250086	-0.0798091	0.320989	0.821672	0.411899	0.935876	uncharacterized LOC102638797
102638837	LOC102638837	8	-0.34318	-0.105592	-0.339492	-0.0957149	0.0648504	0.670495	0.0566406	0.815803	transducin-like enhancer protein 2-like
102638850	LOC102638850	16	0.052556	0.129108	0.171992	0.0499731	0.850411	0.71943	0.489237	0.954206	40S ribosomal protein S21-like
102638882	LOC102638882	15	-0.170909	-0.157377	-0.181962	-0.260281	0.311249	0.473651	0.272206	0.277671	WD repeat-containing protein KIAA1875-like
102638925	LOC102638925	16	0.00780863	-0.00889873	0.172811	-0.00421699	0.978798	0.983191	0.483025	0.996983	uncharacterized LOC102638925
102638985	LOC102638985	13	-0.287342	-0.231405	-0.19422	-0.114129	0.159026	0.362652	0.329632	0.808054	sperm motility kinase X-like
102638986	LOC102638986	1	-0.209768	0.0358551	-0.0853205	0.059767	0.285617	0.912658	0.679059	0.920439	sine oculis-binding protein homolog
102639117	LOC102639117	19	-0.0210135	0.0875078	0.0168256	0.125344	0.878322	0.592035	0.905371	0.532522	secretoglobin family 2A member 2-like
102639127	LOC102639127	1	-0.0735839	0.0636387	-0.290877	-0.0570356	0.827136	0.898233	0.327212	0.957525	zinc finger protein 330-like
102639143	LOC102639143	2	-0.365469	-0.123176	-0.378967	-0.1011	0.224326	0.785003	0.198871	0.910655	uncharacterized LOC102639143
102639170	LOC102639170	14	-0.105336	-0.528637	-0.169932	-0.015786	0.747525	0.144757	0.58372	0.990762	protein CDV3-like
102639173	LOC102639173	7	-0.0437033	-0.10832	-0.191641	-0.0874596	0.873	0.761137	0.420094	0.899183	uncharacterized LOC102639173
102639220	LOC102639220	18	0.0780688	-0.261253	-0.0249723	-0.0916272	0.63627	0.172455	0.893532	0.800688	60S ribosomal protein L24-like
102639227	LOC102639227	X	-0.627333	-0.340826	-0.224486	-0.214835	0.0427722	0.33215	0.42453	0.701283	uncharacterized LOC102639227
102639251	LOC102639251	9	-0.373459	-0.165948	-0.542747	-0.187736	0.196974	0.688049	0.0639568	0.764501	zinc finger protein 660-like
102639495	LOC102639495	5	-0.152726	-0.0283286	-0.48638	0.0657514	0.810493	0.977606	0.390876	0.979453	zygote arrest protein 1-like
102639543	LOC102639543	1	-0.0642625	0.158136	0.32699	0.36578	0.837681	0.694604	0.233235	0.389323	pyrin domain-containing protein 3-like
102639613	LOC102639613	17	-0.172484	0.0016748	0.239238	-0.104768	0.360973	0.995867	0.194841	0.811234	uncharacterized LOC102639613
102639645	LOC102639645	14	-0.210582	-0.0870081	-0.208311	0.00747067	0.226362	0.732109	0.222056	0.993049	uncharacterized LOC102639645
102639802	LOC102639802	16	1.13054	0.895299	1.02363	0.7655	0.000447041	0.00346882	0.000802782	0.0124421	butyrophilin-like protein 2-like
102639811	LOC102639811	17	-0.262939	-0.696552	-0.27669	-0.0883067	0.454125	0.0918032	0.423821	0.937005	28S ribosomal protein S21, mitochondrial-like
102639847	LOC102639847	8	-0.466761	-0.176162	-0.403194	-0.089426	0.069418	0.593746	0.0955223	0.896716	uncharacterized LOC102639847
102639870	LOC102639870	8	0.261155	-0.0131253	0.19244	0.180529	0.272091	0.974634	0.414799	0.701283	heterogeneous nuclear ribonucleoprotein C-like 1-like
102639915	LOC102639915	16	-0.149747	-0.244277	0.0490736	0.0958419	0.40298	0.264736	0.803479	0.821217	60S ribosomal protein L29-like
102639950	LOC102639950	13	-0.0439705	-0.00885504	0.0241576	0.11934	0.695427	0.960998	0.840658	0.483722	uncharacterized LOC102639950
102639981	LOC102639981	11	-1.17819	-0.457054	-1.42352	-0.430455	0.0310612	0.468558	0.00794127	0.628887	uncharacterized LOC102639981
102640004	LOC102640004	5	-0.160973	-0.118815	-0.262313	-0.0863548	0.305388	0.576025	0.0950523	0.815551	uncharacterized LOC102640004
102640021	LOC102640021	16	0.446081	0.029031	-0.194135	0.0623745	0.339288	0.970936	0.692805	0.974529	uncharacterized LOC102640021
102640028	LOC102640028	9	-0.145788	-0.217157	-0.489954	-0.0940898	0.341177	0.246724	0.00430912	0.780226	uncharacterized LOC102640028
102640040	LOC102640040	11	-0.051946	-0.14361	-0.198767	0.0879514	0.799023	0.561046	0.26997	0.850133	small ubiquitin-related modifier 2-like
102640118	LOC102640118	4	-0.326473	0.0345561	-0.0214551	0.0700199	0.225342	0.939535	0.947232	0.935876	uncharacterized LOC102640118
102640171	LOC102640171	7	-0.0116316	0.236751	0.991451	0.628904	0.979463	0.662905	0.0158275	0.231708	tripartite motif-containing protein 30A-like
102640226	LOC102640226	12	-0.0249234	-0.258864	-3.34768e-05	0.02557	0.909747	0.257263	0.999788	0.973164	DNA-directed RNA polymerases I, II, and III subunit RPABC3-like
102640399	LOC102640399	7	-0.313317	-0.312284	-0.899529	-0.306511	0.458157	0.582485	0.0374971	0.718168	uncharacterized LOC102640399
102640457	LOC102640457	16	0.0155656	0.157071	0.166857	0.0459167	0.927204	0.378628	0.228173	0.914407	zinc finger protein Rlf-like
102640468	LOC102640468	X	0.104735	-0.470677	-0.277902	-0.185915	0.609203	0.0429524	0.152858	0.599471	splicing factor U2AF 65 kDa subunit-like
102640495	LOC102640495	17	0.0269773	-0.0577232	-0.0338318	0.266771	0.913494	0.863663	0.890599	0.407082	transmembrane protein 217-like
102640588	LOC102640588	11	-0.479661	-0.357425	-0.592817	-0.170024	0.171985	0.424596	0.0912099	0.846423	uncharacterized LOC102640588
102640615	LOC102640615	13	0.342682	0.187566	0.270158	0.242409	0.146865	0.547181	0.237527	0.537535	non-histone chromosomal protein HMG-17-like
102640773	LOC102640773	8	-0.130689	0.00398948	-0.0722125	-0.134039	0.471687	0.989627	0.704688	0.708702	uncharacterized LOC102640773
102640775	LOC102640775	14	-0.0527041	-0.0631109	0.0197453	0.0177463	0.736508	0.769677	0.907759	0.977106	cyclin-dependent kinases regulatory subunit 1-like
102640779	LOC102640779	11	-0.402226	-0.937641	-0.450469	-0.527994	0.129148	0.00282835	0.0847108	0.109946	uncharacterized LOC102640779
102640809	LOC102640809	14	-0.087884	-0.0193502	-0.0958268	0.0106985	0.761424	0.96513	0.736588	0.993326	uncharacterized LOC102640809
102640868	LOC102640868	X	-0.0326321	-0.0630455	-0.171718	-0.0291025	0.891804	0.845705	0.401903	0.972209	putative uncharacterized protein CXorf58-like
102640920	LOC102640920	5	0.298838	0.165865	0.464126	0.351974	0.130411	0.514287	0.0230858	0.166265	transmembrane protein PVRIG-like
102644	Oaf	9	-0.648275	-0.535755	-0.587284	-0.70174	0.000315803	0.00192232	0.000594855	0.000145511	OAF homolog (Drosophila)
102657	Cd276	9	0.178181	-0.316887	0.010556	-0.0688998	0.554447	0.396232	0.97625	0.94446	CD276 antigen
102680	Slc6a20a	9	-0.368485	-0.346984	-0.309149	-0.290678	0.0598627	0.113367	0.0925355	0.257184	solute carrier family 6 (neurotransmitter transporter), member 20A
102693	Phldb1	9	-0.252764	-0.175866	-0.173963	-0.1039	0.0537661	0.237075	0.14546	0.646724	pleckstrin homology-like domain, family B, member 1
102747	Lrrc49	9	0.0727207	-0.0173635	-0.10221	0.111392	0.76035	0.962607	0.653797	0.832756	leucine rich repeat containing 49
102774	Bbs4	9	0.0829656	-0.312836	0.141632	-0.300143	0.810247	0.433055	0.662162	0.581802	Bardet-Biedl syndrome 4 (human)
102791	Tcta	9	0.459362	0.0863094	0.278297	0.194433	0.0607045	0.803233	0.215421	0.652099	T cell leukemia translocation altered gene
102857	Slc6a8	X	0.414734	0.37353	0.803587	0.569863	0.164606	0.307437	0.0124819	0.137903	solute carrier family 6 (neurotransmitter transporter, creatine), member 8
102866	Pls3	X	-0.39117	-0.24325	-0.560843	-0.43384	0.0899739	0.381707	0.0169707	0.125415	plastin 3 (T-isoform)
102871	D330045A20Rik	X	-0.203353	0.0025462	-0.152764	-0.0809023	0.164465	0.991323	0.284251	0.811234	RIKEN cDNA D330045A20 gene
102920	Cenpi	X	0.0966859	-0.00228968	0.0356752	0.116523	0.626166	0.994246	0.871732	0.784146	centromere protein I
102941	B630019K06Rik	X	0.0981095	-0.0477533	0.138743	0.114329	0.640692	0.884827	0.493294	0.806667	novel protein similar to F-box and leucine-rich repeat protein 17 (Fbxl17)
102954	Nudt10	X	-0.100051	-0.0361518	0.0270413	-0.137627	0.719163	0.935203	0.930913	0.82564	nudix (nucleoside diphosphate linked moiety X)-type motif 10
102991	AU022751	X	-0.176597	-0.141478	-0.0776709	-0.0563773	0.277351	0.506473	0.646199	0.906422	expressed sequence AU022751
103012	Firre	X	0.0413705	-0.309398	-0.01767	0.157411	0.904292	0.407241	0.959752	0.822082	functional intergenic repeating RNA element
103080	2010-09-01	10	-0.0964082	-0.0502912	-0.0576569	-0.185681	0.570838	0.846878	0.747216	0.486773	septin 10
103098	Slc6a15	10	-0.344363	-0.102529	-0.251225	-0.0657515	0.0979105	0.72388	0.199464	0.913443	solute carrier family 6 (neurotransmitter transporter), member 15
103135	Pan2	10	-0.179099	-0.239626	-0.311098	-0.0944157	0.216911	0.170554	0.0377646	0.764363	PAN2 polyA specific ribonuclease subunit homolog (S. cerevisiae)
103136	Pwp1	10	0.338375	0.256786	0.237368	0.177684	0.0730697	0.238436	0.174197	0.562344	PWP1 homolog (S. cerevisiae)
103140	Gstt3	10	0.38542	0.280023	0.239732	0.302372	0.0443717	0.18593	0.163503	0.198109	glutathione S-transferase, theta 3
103142	Rdh9	10	-0.244692	-0.673237	-0.834064	-1.11758	0.444087	0.0716774	0.0143946	0.00367048	retinol dehydrogenase 9
103149	Upb1	10	0.297789	0.292658	0.163433	0.224782	0.0459397	0.0695004	0.222561	0.22896	ureidopropionase, beta
103161	Apof	10	-0.274365	-0.161934	-0.213787	-0.349386	0.0379398	0.271281	0.0765594	0.0148229	apolipoprotein F
103172	Chchd10	10	-0.099016	-0.222947	-0.201431	-0.162437	0.404241	0.114083	0.0896734	0.352871	coiled-coil-helix-coiled-coil-helix domain containing 10
103175	D630029K05Rik	10	-0.0690465	-0.146293	-0.0843854	-0.111053	0.488238	0.220478	0.385026	0.482586	RIKEN cDNA D630029K05 gene
103199	Fig4	10	0.250677	0.194767	0.102163	0.0949971	0.0994646	0.280489	0.487598	0.765331	FIG4 homolog (S. cerevisiae)
103213	Traf3ip2	10	-0.246242	-0.199149	-0.258367	-0.206407	0.1537	0.353004	0.126363	0.441232	TRAF3 interacting protein 2
103220	BC030307	10	0.10851	0.0175951	0.00180946	0.0443854	0.47516	0.944847	0.992417	0.924103	cDNA sequence BC030307
103236	Csnk1g2	10	-0.0594574	-0.0374957	0.0122179	0.0192884	0.605656	0.826432	0.926888	0.961749	casein kinase 1, gamma 2
103266	Tmem263	10	0.384696	0.272622	0.27742	0.143294	0.104339	0.339357	0.216076	0.775984	transmembrane protein 263
103268	Cep57l1	10	0.0747894	0.0821401	0.0193082	-0.125348	0.649719	0.719395	0.91786	0.681168	centrosomal protein 57-like 1
103284	Zc3h10	10	-0.0453732	0.0333603	0.0701264	-0.0448789	0.767877	0.884589	0.630467	0.916301	zinc finger CCCH type containing 10
103406	Zfr2	10	-0.113999	-0.263332	-0.183741	-0.0512541	0.503704	0.194424	0.264272	0.920202	zinc finger RNA binding protein 2
103425	Ncln	10	0.440693	0.737626	0.27291	0.257699	0.100717	0.0159169	0.282872	0.563103	nicalin homolog (zebrafish)
103466	Nt5dc3	10	-0.131739	-0.128537	-0.180522	-0.225005	0.627578	0.736799	0.491376	0.642982	5'-nucleotidase domain containing 3
103468	Nup107	10	0.0553696	0.0549625	-0.0180068	-0.0426416	0.754112	0.824949	0.926066	0.934499	nucleoporin 107
103511	Fam26e	10	0.191085	0.232167	0.183805	0.0563151	0.404985	0.427102	0.417148	0.940066	family with sequence similarity 26, member E
103534	Mgat4b	11	-0.122933	0.0559944	-0.0189035	-0.111146	0.343523	0.771899	0.901045	0.645455	mannoside acetylglucosaminyltransferase 4, isoenzyme B
103537	Mbtd1	11	-0.0342006	0.0677065	-0.11679	-0.0129618	0.886172	0.831388	0.581203	0.988758	mbt domain containing 1
103551	E130012A19Rik	11	-0.267816	-0.363593	-0.42919	-0.284984	0.0991086	0.0483501	0.0116142	0.165061	RIKEN cDNA E130012A19 gene
103554	Psme4	11	0.0883151	0.152168	-0.0490488	0.108651	0.58371	0.452072	0.77366	0.739901	proteasome (prosome, macropain) activator subunit 4
103573	Xpo1	11	0.129668	0.142023	0.0816373	0.0581251	0.407177	0.483389	0.611741	0.89493	exportin 1, CRM1 homolog (yeast)
103583	Fbxw11	11	0.233332	0.0394154	0.0783802	-0.017749	0.078518	0.84058	0.537457	0.972159	F-box and WD-40 domain protein 11
103655	Sec14l4	11	-0.059579	-0.0318294	0.0344807	0.0105357	0.725484	0.902748	0.847717	0.988118	SEC14-like 4 (S. cerevisiae)
103677	Smg6	11	-0.174238	0.0562727	-0.0841292	0.0396476	0.189459	0.77651	0.529705	0.922324	Smg-6 homolog, nonsense mediated mRNA decay factor (C. elegans)
103694	Tmed4	11	0.339002	0.318283	0.306378	0.216214	0.0132815	0.022329	0.0155914	0.16245	transmembrane emp24 protein transport domain containing 4
103710	Slc35e4	11	-0.385783	-0.0947104	-0.282008	-0.189643	0.0320818	0.67956	0.0820872	0.454354	solute carrier family 35, member E4
103711	Pnpo	11	-0.1559	-0.208246	-0.349025	-0.339235	0.225577	0.180394	0.0123973	0.0281093	pyridoxine 5'-phosphate oxidase
103712	6330403K07Rik	11	-0.33444	-0.166684	-0.341741	-0.00248237	0.0527495	0.414464	0.0387334	0.997033	RIKEN cDNA 6330403K07 gene
103724	Tbc1d10a	11	0.150127	-0.115761	-0.208963	-0.385637	0.652576	0.810017	0.51508	0.438619	TBC1 domain family, member 10a
103733	Tubg1	11	-0.0197331	-0.111036	-0.0751801	-0.307589	0.920723	0.626293	0.662164	0.152752	tubulin, gamma 1
103737	Pex12	11	0.267785	0.22735	0.34281	0.288376	0.0771641	0.189085	0.023194	0.114772	peroxisomal biogenesis factor 12
103742	Mien1	11	-0.176475	-0.284553	0.000885418	-0.13667	0.439475	0.308534	0.997322	0.788437	migration and invasion enhancer 1
103743	Tmem98	11	-0.301052	-0.232149	-0.351172	-0.366096	0.156929	0.384696	0.0958298	0.195652	transmembrane protein 98
103765	Tmem17	11	-0.0352014	-0.115838	0.0648297	0.0046676	0.894905	0.729317	0.797997	0.996833	transmembrane protein 17
103768	Tubg2	11	-0.191001	-0.219349	-0.209278	-0.275151	0.130938	0.142124	0.0924684	0.0736896	tubulin, gamma 2
103775	Slc25a41	17	-0.375152	-0.167803	-0.406274	-0.163371	0.0716834	0.515801	0.0443269	0.661422	solute carrier family 25, member 41
103784	Wdr92	11	0.373011	0.278698	0.252043	0.0786334	0.0894082	0.27981	0.219751	0.894342	WD repeat domain 92
103806	Maml1	11	0.0457893	0.110537	0.0178366	0.0801965	0.798191	0.619819	0.926351	0.840497	mastermind like 1 (Drosophila)
103836	Zfp692	11	0.112718	-0.0985661	-0.00429801	-0.17396	0.566012	0.723688	0.985034	0.616253	zinc finger protein 692
103841	Cuedc1	11	0.174797	-0.0847113	0.0347489	0.0586547	0.447227	0.805577	0.89641	0.936131	CUE domain containing 1
103844	Inca1	11	0.00076642	-0.131993	-0.15657	0.00183585	0.996577	0.517201	0.304211	0.997146	inhibitor of CDK, cyclin A1 interacting protein 1
103850	Nt5m	11	0.45281	0.163824	0.517258	0.173724	0.0346856	0.517706	0.0130465	0.619981	5',3'-nucleotidase, mitochondrial
103889	Hoxb2	11	-0.108974	-0.0311046	-0.162597	-0.114082	0.610402	0.929181	0.430085	0.814666	homeobox B2
103963	Rpn1	6	-0.145756	0.148071	-0.106676	-0.225327	0.453042	0.56813	0.589851	0.457917	ribophorin I
103964	Try5	6	1.53328	0.13812	0.489474	-0.0142219	0.290231	0.955502	0.75462	0.997194	trypsin 5
103967	Dnm3	1	-0.236147	-0.109113	-0.192139	-0.0252456	0.0648512	0.485995	0.107871	0.951649	dynamin 3
103968	Plin1	7	0.103372	0.120611	0.0581701	0.0545231	0.736322	0.776431	0.858829	0.957232	perilipin 1
103978	Gpc5	14	-0.195151	-0.250672	-0.250083	0.0760127	0.309994	0.291246	0.185356	0.885123	glypican 5
103988	Gck	11	-0.716907	-0.859992	-1.354	-0.674454	0.353763	0.375237	0.0811261	0.633571	glucokinase
104001	Rtn1	12	0.0263332	0.105285	0.0345524	-0.0366029	0.894948	0.664868	0.861548	0.951011	reticulon 1
104002	Ctsq	13	-0.22097	-0.0366895	-0.144757	-0.0496906	0.0985413	0.857514	0.249925	0.889688	cathepsin Q
104009	Qsox1	1	-0.556024	-0.208881	-0.392458	-0.620806	0.0531475	0.55982	0.134813	0.0576017	quiescin Q6 sulfhydryl oxidase 1
104010	Cdh22	2	-0.25992	-0.119979	-0.128292	0.0014889	0.201377	0.678091	0.532387	0.99811	cadherin 22
104015	Synj1	16	0.366436	0.295973	0.43712	0.28244	0.137617	0.326563	0.0748969	0.463129	synaptojanin 1
104027	Synpo	18	-0.0198359	-0.024939	0.308055	0.030993	0.937612	0.944847	0.140446	0.970754	synaptopodin
104069	Sncb	13	0.055313	-0.0117597	-0.00760761	0.0933013	0.831772	0.977165	0.978607	0.883003	synuclein, beta
104079	Nxph3	11	0.0122084	0.0588265	-0.232966	0.0143182	0.944578	0.790852	0.112041	0.982022	neurexophilin 3
104080	Nxph4	10	0.203902	0.00269076	0.0462663	-0.00816981	0.130938	0.990553	0.745928	0.989195	neurexophilin 4
104082	Wdr7	18	0.387507	0.274053	0.350975	0.339276	0.0441474	0.197138	0.0515805	0.135776	WD repeat domain 7
104086	Cyp27a1	1	-0.369401	-0.467576	-0.653208	-0.466358	0.0488208	0.0216768	0.00127016	0.0246836	cytochrome P450, family 27, subfamily a, polypeptide 1
104099	Itga9	9	-0.00129127	0.153404	0.269429	0.105349	0.995988	0.578118	0.177437	0.831088	integrin alpha 9
104103	Airn	17	0.594477	-0.0565982	0.661972	0.445688	0.0738975	0.91399	0.0407282	0.333324	antisense Igf2r RNA
104110	Adcy4	14	0.102143	0.0242178	0.25907	0.032131	0.603664	0.940305	0.165513	0.963198	adenylate cyclase 4
104111	Adcy3	12	-0.183484	-0.114191	-0.246848	-0.161735	0.287378	0.635407	0.145157	0.599471	adenylate cyclase 3
104112	Acly	11	-0.658637	-0.0121363	-0.925131	-0.596362	0.171417	0.987903	0.0580433	0.418906	ATP citrate lyase
104130	Ndufb11	X	0.111214	-0.0665271	0.247364	0.120873	0.416646	0.738239	0.0719177	0.62584	NADH dehydrogenase (ubiquinone) 1 beta subcomplex, 11
104156	Etv5	16	0.288225	0.18502	0.496884	0.312134	0.248433	0.585891	0.0522082	0.415801	ets variant 5
104158	Ces1d	8	-0.267365	-0.130602	-0.436014	-0.354731	0.209654	0.664534	0.0462925	0.220848	carboxylesterase 1D
104174	Gldc	19	-0.316707	-0.0595181	-0.579616	-0.385885	0.292655	0.904236	0.059156	0.402359	glycine decarboxylase
104175	Sbk1	7	-0.176711	-0.297401	-0.295896	-0.443968	0.487097	0.340822	0.228173	0.181934	SH3-binding kinase 1
104183	Chil4	3	-0.312107	-0.0764315	-0.112941	-0.246734	0.118083	0.793911	0.57073	0.407872	chitinase-like 4
104184	Blmh	11	0.478736	0.51161	0.248457	0.256839	0.0462216	0.0483501	0.248962	0.460831	bleomycin hydrolase
104215	Rhoq	17	-0.0241076	-0.153919	-0.163519	-0.221509	0.898544	0.464104	0.30535	0.358362	ras homolog gene family, member Q
104245	Slc6a5	7	-0.376142	-0.0910461	-0.397893	0.0194645	0.0559006	0.733729	0.0357892	0.980654	solute carrier family 6 (neurotransmitter transporter, glycine), member 5
104248	Cabin1	10	0.016129	-0.0238238	0.128281	0.0891956	0.922268	0.916611	0.342799	0.764679	calcineurin binding protein 1
104252	Cdc42ep2	19	-0.152619	0.144759	0.159229	0.04086	0.483449	0.626711	0.45871	0.957382	CDC42 effector protein (Rho GTPase binding) 2
104263	Kdm3a	6	0.433244	0.501382	0.368279	0.417395	0.0200406	0.00950471	0.030575	0.0339843	lysine (K)-specific demethylase 3A
104271	Tex15	8	-0.0684701	-0.062008	-0.069537	-0.068214	0.529692	0.683933	0.517806	0.769031	testis expressed gene 15
104303	Arl1	10	-0.0873138	-0.207589	-0.0339112	0.109298	0.483835	0.160841	0.803558	0.626593	ADP-ribosylation factor-like 1
104307	Rnu12	15	0.129776	0.115249	0.182411	0.246962	0.804416	0.880606	0.718033	0.828578	RNA U12, small nuclear
104318	Csnk1d	11	0.14578	0.135036	0.0717535	0.123067	0.214558	0.359045	0.547872	0.532207	casein kinase 1, delta
104346	Gas8	8	0.0376054	-0.12861	0.157701	-0.0505362	0.87412	0.660213	0.445212	0.94069	growth arrest specific 8
104348	Zfp120	2	0.175309	0.107854	0.134881	0.133461	0.609953	0.833569	0.702109	0.882878	zinc finger protein 120
104349	Zfp119a	17	-0.164251	-0.401837	-0.0627879	-0.00802706	0.530914	0.195182	0.828566	0.994535	zinc finger protein 119a
104360	Isl2	9	-0.166832	-0.130375	-0.270641	-0.0658024	0.385959	0.621727	0.149621	0.907287	insulin related protein 2 (islet 2)
104362	Meig1	2	0.36984	0.202766	0.591189	0.476247	0.0572922	0.374864	0.00386291	0.0289832	meiosis expressed gene 1
104368	Snora70	X	-0.683296	-0.566487	-0.514549	-0.272087	0.403653	0.612025	0.531906	0.91131	small nucleolar RNA, H/ACA box 70
104369	Snora69	X	-0.109215	-0.35821	0.159995	-0.0652425	0.796116	0.467858	0.690349	0.962218	small nucleolar RNA, H/ACA box 69
104382	Barhl2	5	-0.145979	-0.0039342	0.04855	-0.000513384	0.346532	0.987903	0.773243	0.999166	BarH-like 2 (Drosophila)
104383	Rcor2	19	-0.308819	-0.22705	-0.183271	0.0759667	0.0354669	0.152903	0.158033	0.802187	REST corepressor 2
104384	Rhox9	X	-0.185764	0.0740934	0.102145	0.0523628	0.13049	0.663874	0.392218	0.869568	reproductive homeobox 9
104394	E2f4	8	0.2253	0.128466	0.343488	0.233079	0.117774	0.482246	0.0207108	0.222037	E2F transcription factor 4
104401	Pcnxl3	19	-0.0647583	-0.120135	0.0692556	-0.0120896	0.789407	0.703442	0.772056	0.990016	pecanex-like 3 (Drosophila)
104416	Bap1	14	0.176709	0.0168813	0.19845	0.0859675	0.297803	0.953703	0.232838	0.836021	Brca1 associated protein 1
104418	Dgkz	2	-0.0514951	-0.0202824	0.0836226	0.148471	0.765595	0.939535	0.607589	0.59778	diacylglycerol kinase zeta
104433	Snora62	9	-0.329981	-0.273496	-0.267238	-0.108003	0.0736837	0.193815	0.120759	0.779089	small nucleolar RNA, H/ACA box 62
104443	Npffr2	5	-0.14192	0.044799	-0.0380067	0.0951747	0.341177	0.848334	0.819014	0.76857	neuropeptide FF receptor 2
104444	Rexo2	9	0.374745	0.163827	0.191621	0.176142	0.0289199	0.396232	0.199282	0.466384	REX2, RNA exonuclease 2 homolog (S. cerevisiae)
104445	Cdc42ep1	15	-0.327583	-0.289231	-0.299692	-0.310119	0.110301	0.233182	0.126384	0.268147	CDC42 effector protein (Rho GTPase binding) 1
104457	0610010K14Rik	11	-0.012607	0.00320463	0.0876849	-0.0340743	0.926827	0.987318	0.440941	0.922477	RIKEN cDNA 0610010K14 gene
104458	Rars	11	0.28601	0.324939	0.148151	0.185011	0.162029	0.185706	0.466176	0.613425	arginyl-tRNA synthetase
104479	Ccdc117	11	-0.0513037	-0.077277	-0.167809	-0.215098	0.802665	0.780593	0.358206	0.463129	coiled-coil domain containing 117
104570	Smek2	11	0.0587061	0.145549	0.0513282	0.19352	0.678111	0.393901	0.721429	0.322662	SMEK homolog 2, suppressor of mek1 (Dictyostelium)
104582	Rprml	11	-0.350216	-0.232349	-0.396205	-0.21647	0.115295	0.396944	0.0702546	0.559756	reprimo-like
104601	Mycbpap	11	-0.268276	-0.11999	-0.234763	-0.102211	0.0775109	0.527634	0.101245	0.730927	MYCBP associated protein
104625	Cnot6	11	0.380596	0.360405	0.308717	0.272278	0.00253889	0.003848	0.0071713	0.0294228	CCR4-NOT transcription complex, subunit 6
104662	Tsr1	11	0.337705	0.376316	0.414426	0.387074	0.0407461	0.033233	0.0112875	0.0325086	TSR1 20S rRNA accumulation
104681	Slc16a6	11	0.643731	0.602645	0.871266	0.549554	0.0985803	0.183465	0.0266646	0.309224	solute carrier family 16 (monocarboxylic acid transporters), member 6
104709	Pik3r6	11	-0.0153603	-0.124612	0.00433744	-0.0451033	0.959346	0.729317	0.988888	0.958761	phosphoinositide-3-kinase, regulatory subunit 6
104718	Ttc7b	12	-0.132867	-0.4126	-0.333954	-0.429112	0.585721	0.146732	0.150303	0.167184	tetratricopeptide repeat domain 7B
104721	Ddx1	12	0.247418	0.252617	0.156006	0.144955	0.0546825	0.0737179	0.183785	0.437441	DEAD (Asp-Glu-Ala-Asp) box polypeptide 1
104725	Sptssa	12	-0.294935	-0.303573	-0.202626	-0.340661	0.4103	0.516511	0.579389	0.587857	serine palmitoyltransferase, small subunit A
104732	4930427A07Rik	12	-0.1778	-0.353463	-0.439335	-0.116907	0.419531	0.180887	0.0501012	0.822562	RIKEN cDNA 4930427A07 gene
104759	Pld4	12	0.666554	0.813811	1.14959	0.676732	0.0379398	0.0176752	0.000878368	0.0574956	phospholipase D family, member 4
104771	Jkamp	12	0.258634	0.0505635	0.113108	0.0985142	0.254834	0.892285	0.631139	0.869857	JNK1/MAPK8-associated membrane protein
104776	Aldh6a1	12	0.0424953	0.047341	-0.165072	-0.0715297	0.812138	0.852674	0.296025	0.864597	aldehyde dehydrogenase family 6, subfamily A1
104799	Vipas39	12	-0.0636083	-0.0767937	-0.055703	-0.14408	0.701266	0.736873	0.740346	0.606767	VPS33B interacting protein, apical-basolateral polarity regulator, spe-39 homolog
104806	Fancm	12	-0.00890842	0.00541574	-0.18257	0.124801	0.970261	0.987464	0.348862	0.771867	Fanconi anemia, complementation group M
104816	Aspg	12	-0.384355	-0.475518	-0.545524	-0.402072	0.149998	0.135097	0.044857	0.28497	asparaginase homolog (S. cerevisiae)
104831	Ptpn23	9	-0.0541768	-0.0101381	0.196709	-0.0468064	0.808828	0.977174	0.320263	0.944478	protein tyrosine phosphatase, non-receptor type 23
104836	Cbll1	12	-0.102657	-0.0350561	-0.0674769	-0.0338918	0.438871	0.868113	0.620159	0.936003	Casitas B-lineage lymphoma-like 1
104859	Tecpr2	12	0.0263619	0.0750064	0.245035	0.187453	0.92387	0.831602	0.274809	0.667251	tectonin beta-propeller repeat containing 2
104871	Spata7	12	0.256726	0.193731	0.0280779	0.272075	0.233372	0.490122	0.912725	0.410221	spermatogenesis associated 7
104884	Tdp1	12	0.352151	0.190013	0.25539	0.104511	0.0513424	0.364735	0.121865	0.775984	tyrosyl-DNA phosphodiesterase 1
104885	Tmem179	12	-0.0228202	0.0552742	-0.00184647	0.0373875	0.923031	0.85894	0.994261	0.957351	transmembrane protein 179
104886	Rab15	12	-0.127584	-0.0484304	-0.098229	0.158707	0.430974	0.848254	0.547819	0.568261	RAB15, member RAS oncogene family
104910	Slc25a47	12	-1.14731	-1.20896	-1.1704	-1.01041	0.078336	0.09968	0.0618903	0.231362	solute carrier family 25, member 47
104923	Adi1	12	0.133065	0.0712147	0.173982	0.149061	0.277601	0.683933	0.147938	0.434782	acireductone dioxygenase 1
104943	Fam110c	12	0.963615	0.725268	0.751178	0.460745	0.0321331	0.13405	0.0657383	0.473877	family with sequence similarity 110, member C
105000	Dnal1	12	-0.0932373	-0.0536809	0.0302719	0.0136238	0.601784	0.843172	0.880993	0.985853	dynein, axonemal, light chain 1
105005	Fam84a	12	-0.897083	-0.565342	-0.786883	-0.822436	0.00420918	0.0664676	0.00650956	0.00875937	family with sequence similarity 84, member A
105014	Rdh14	12	0.0993674	-0.130489	-0.19571	-0.309458	0.635854	0.644881	0.323839	0.279482	retinol dehydrogenase 14 (all-trans and 9-cis)
105083	Pelo	13	0.170488	0.159492	0.268186	0.234135	0.42345	0.57708	0.195685	0.49558	pelota homolog (Drosophila)
105148	Iars	13	0.455513	0.455228	0.363057	0.453282	0.0919696	0.14357	0.152391	0.188793	isoleucine-tRNA synthetase
105171	Arrdc3	13	-0.207354	-0.694542	-0.342163	0.0983059	0.807008	0.485773	0.668889	0.975197	arrestin domain containing 3
105193	Nhlrc1	13	0.226386	0.0820441	0.119535	0.20138	0.343834	0.822162	0.629604	0.654331	NHL repeat containing 1
105203	Fam208b	13	0.00269947	0.000555994	0.0215866	-0.0182523	0.984609	0.997859	0.874399	0.967686	family with sequence similarity 208, member B
105239	Rnf44	13	-0.113472	-0.00127976	0.03614	0.0451016	0.418105	0.995798	0.815818	0.914407	ring finger protein 44
105243	Slc9a3	13	-0.346264	-0.0192775	-0.042792	-0.0527904	0.208806	0.966633	0.894896	0.957232	solute carrier family 9 (sodium/hydrogen exchanger), member 3
105245	Txndc5	13	-0.0813573	-0.0118588	-0.472176	-0.493224	0.783019	0.979772	0.0806855	0.159448	thioredoxin domain containing 5
105246	Brd9	13	0.394656	0.149224	0.232409	0.13229	0.0310759	0.482865	0.147014	0.673152	bromodomain containing 9
105278	Cdk20	13	-0.0931404	-0.0725451	-0.0376979	-0.29211	0.59737	0.777473	0.846417	0.204646	cyclin-dependent kinase 20
105298	Epdr1	13	-0.117032	0.291163	0.135434	-0.14715	0.778363	0.568261	0.739247	0.88871	ependymin related protein 1 (zebrafish)
105348	Golm1	13	0.117125	0.233862	0.176191	0.0890523	0.58293	0.369976	0.390887	0.871208	golgi membrane protein 1
105349	Akr1c18	13	0.703159	-0.166276	0.7496	0.204916	0.311249	0.883659	0.271698	0.924333	aldo-keto reductase family 1, member C18
105351	AW209491	13	0.214874	0.0128909	0.238689	0.0368879	0.446962	0.97894	0.388712	0.974915	expressed sequence AW209491
105352	Dusp22	13	0.0444644	-0.127442	-0.00825639	-0.0633615	0.849489	0.665625	0.973846	0.920439	dual specificity phosphatase 22
105355	Slc17a3	13	0.025134	0.034761	-0.20649	-0.197524	0.930502	0.932295	0.384509	0.664944	solute carrier family 17 (sodium phosphate), member 3
105372	Utp15	13	-0.0282896	-0.0217171	-0.0884038	-0.129334	0.893035	0.943648	0.638136	0.728737	UTP15, U3 small nucleolar ribonucleoprotein, homolog (yeast)
105377	Ankrd32	13	0.075848	0.159269	-0.0369427	0.0676849	0.57945	0.335893	0.801813	0.833409	ankyrin repeat domain 32
105387	Akr1c14	13	0.194299	0.0762295	0.141885	0.119109	0.339625	0.803565	0.485942	0.796398	aldo-keto reductase family 1, member C14
105418	E330034G19Rik	14	-0.176112	-0.112377	-0.137882	0.0523685	0.175851	0.507764	0.27759	0.88223	RIKEN cDNA E330034G19 gene
105428	Fam149b	14	0.0333441	-0.0610754	-0.0262986	-0.122815	0.797459	0.71943	0.843451	0.532207	family with sequence similarity 149, member B
105439	Slain1	14	-0.180517	-0.0450029	-0.0675825	-0.0965235	0.369534	0.891406	0.75462	0.84888	SLAIN motif family, member 1
105440	Kctd9	14	0.58446	0.610199	0.495535	0.582308	0.00308969	0.0021446	0.00636071	0.00340073	potassium channel tetramerisation domain containing 9
105445	Dock9	14	0.0721764	0.0377845	-0.00921466	0.043362	0.705501	0.898233	0.966	0.941222	dedicator of cytokinesis 9
105446	Gmpr2	14	0.191299	-0.0113839	0.300823	-0.0720694	0.374035	0.975604	0.152657	0.910703	guanosine monophosphate reductase 2
105450	Mmrn2	14	0.00101227	0.323025	-0.0122316	-0.0949704	0.997116	0.292225	0.967591	0.891581	multimerin 2
105501	Abhd4	14	0.144257	0.0821125	0.219817	0.0594864	0.234587	0.623896	0.0728414	0.844209	abhydrolase domain containing 4
105504	Exoc5	14	0.248596	0.15012	0.272584	0.0995201	0.12738	0.467858	0.0895257	0.777134	exocyst complex component 5
105511	Fam170b	14	-0.16333	-0.0455061	-0.221206	-0.00673992	0.291668	0.852674	0.146088	0.992978	family with sequence similarity 170, member B
105513	Chmp7	14	0.236872	0.260875	0.0600213	0.0224237	0.133813	0.162701	0.717713	0.970754	charged multivesicular body protein 7
105522	Ankrd28	14	-0.179232	-0.20132	-0.185919	-0.32832	0.284622	0.334636	0.257414	0.127699	ankyrin repeat domain 28
105559	Mbnl2	14	-0.0524754	-0.0242796	-0.102307	-0.04986	0.79432	0.93781	0.58372	0.931645	muscleblind-like 2
105590	Zfp957	14	0.0073441	0.0982216	0.185188	0.228884	0.973441	0.713353	0.306601	0.421883	zinc finger protein 957
105638	Dph3	14	-0.0279427	-0.141099	0.104832	-0.0601162	0.932288	0.722704	0.719928	0.948565	diphthamine biosynthesis 3
105651	Ppp1r3e	14	0.160995	-0.0512866	0.066259	0.0617899	0.496822	0.8945	0.796966	0.934048	protein phosphatase 1, regulatory (inhibitor) subunit 3E
105653	Phyhip	14	-0.282322	-0.120997	-0.156005	-0.29235	0.0743098	0.543494	0.287276	0.128258	phytanoyl-CoA hydroxylase interacting protein
105663	Thtpa	14	0.17095	-0.223705	0.0105157	-0.174018	0.289097	0.258961	0.956884	0.513326	thiamine triphosphatase
105670	Rcbtb2	14	0.348299	0.20453	0.338403	0.241584	0.0963517	0.427257	0.0928449	0.442577	regulator of chromosome condensation (RCC1) and BTB (POZ) domain containing protein 2
105675	Ppif	14	-0.228898	-0.296684	-0.193517	-0.316576	0.185373	0.152169	0.251441	0.160207	peptidylprolyl isomerase F (cyclophilin F)
105689	Mycbp2	14	0.237437	0.220753	0.232527	0.315642	0.175915	0.305824	0.174195	0.168676	MYC binding protein 2
105722	Ano6	15	-0.0904665	0.0689006	0.0551593	-0.161937	0.73593	0.861575	0.844787	0.76309	anoctamin 6
105727	Slc38a1	15	0.0845263	0.119299	0.0677887	0.185205	0.622718	0.596988	0.698586	0.486773	solute carrier family 38, member 1
105732	Fam83h	15	0.229709	0.110353	0.174524	0.244744	0.384973	0.779402	0.509876	0.603523	family with sequence similarity 83, member H
105734	Tigd5	15	-0.351973	0.0521152	-0.334347	-0.028641	0.0768173	0.862023	0.0780235	0.968265	tigger transposable element derived 5
105782	Scrib	15	-0.152207	-0.183452	-0.0832331	-0.119701	0.488818	0.519806	0.71952	0.814467	scribbled homolog (Drosophila)
105785	Kdelr3	15	1.02545	1.26198	1.35137	1.01701	0.11467	0.0925451	0.0381484	0.243771	KDEL (Lys-Asp-Glu-Leu) endoplasmic reticulum protein retention receptor 3
105787	Prkaa1	15	0.25316	0.278577	0.161992	0.146076	0.0552131	0.0541264	0.178494	0.448997	protein kinase, AMP-activated, alpha 1 catalytic subunit
105827	Amigo2	15	-0.553298	-0.824084	-0.44981	-0.803895	0.0648504	0.0131724	0.107968	0.017285	adhesion molecule with Ig like domain 2
105833	Ccdc65	15	-0.231167	-0.0179305	-0.298622	-0.0291571	0.14398	0.946223	0.0601613	0.957689	coiled-coil domain containing 65
105835	Sgsm3	15	0.515757	0.31201	0.522132	0.246981	0.0099576	0.128008	0.00597867	0.318123	small G protein signaling modulator 3
105837	Mtbp	15	0.525271	0.228916	0.289606	0.225071	0.0400923	0.444705	0.203192	0.58074	Mdm2, transformed 3T3 cell double minute p53 binding protein
105841	Dennd3	15	0.180774	0.191954	0.137932	0.244292	0.366513	0.456784	0.49101	0.430537	DENN/MADD domain containing 3
105844	Card10	15	-0.172926	-0.335606	-0.298529	-0.385066	0.41339	0.185945	0.147592	0.161638	caspase recruitment domain family, member 10
105847	Lmf2	15	0.108731	0.0917223	-0.0873651	-0.0224759	0.690425	0.815551	0.753777	0.985353	lipase maturation factor 2
105853	Mal2	15	0.524641	0.465089	0.701634	0.674877	0.0333158	0.0748808	0.00461335	0.010802	mal, T cell differentiation protein 2
105855	Nckap1l	15	0.49795	0.546978	0.645285	0.498072	0.113045	0.136043	0.039987	0.233064	NCK associated protein 1 like
105859	Csdc2	15	-0.121196	-0.0615773	-0.0836382	-0.103888	0.541973	0.839307	0.682425	0.823482	cold shock domain containing C2, RNA binding
105866	Krt72	15	-0.420382	-0.154248	-0.298472	0.00543394	0.039058	0.52754	0.104098	0.994973	keratin 72
105887	Ugt3a1	15	-0.377986	-0.478956	-0.707038	-0.591278	0.268089	0.252678	0.0439334	0.195997	UDP glycosyltransferases 3 family, polypeptide A1
105892	9030619P08Rik	15	-0.703565	-1.85105	-1.35685	-1.27295	0.289038	0.0180964	0.0466165	0.139023	lymphocyte antigen 6 complex pseudogene
105988	Espl1	15	0.236186	0.0896999	0.0390679	0.0940349	0.202292	0.740782	0.853339	0.833884	extra spindle pole bodies 1 (S. cerevisiae)
106014	Fam19a5	15	0.415963	0.351883	0.256536	0.401742	0.12813	0.285712	0.330005	0.294812	family with sequence similarity 19, member A5
106021	Topors	4	-0.0975545	0.0519927	-0.198561	-0.112647	0.553378	0.834323	0.207383	0.735785	topoisomerase I binding, arginine/serine-rich
106025	Sharpin	15	0.0769293	-0.0554366	0.128545	0.0397339	0.459329	0.709574	0.202603	0.890242	SHANK-associated RH domain interacting protein
106039	Gga1	15	0.0869185	0.044648	0.169579	0.00403567	0.564756	0.846878	0.23925	0.995152	golgi associated, gamma adaptin ear containing, ARF binding protein 1
106042	Prickle1	15	0.0716653	0.21957	0.18115	0.0229809	0.770832	0.449142	0.416814	0.981589	prickle homolog 1 (Drosophila)
106052	Fbxo4	15	0.0382857	-0.0265918	0.135546	-0.0152057	0.870545	0.939409	0.513766	0.986756	F-box protein 4
106064	AW549877	15	-0.0365223	-0.0158248	-0.0627092	-0.137025	0.836756	0.953514	0.709726	0.638895	expressed sequence AW549877
106068	Slc45a4	15	0.332572	0.272456	0.246244	0.128063	0.0868483	0.227034	0.174975	0.741579	solute carrier family 45, member 4
106073	Mfsd5	15	0.0616195	0.03875	0.0923176	-0.0390237	0.629548	0.839901	0.451482	0.916768	major facilitator superfamily domain containing 5
106143	Cggbp1	16	-0.000158326	0.107185	0.0480161	-0.0514387	0.999126	0.530061	0.72864	0.884048	CGG triplet repeat binding protein 1
106200	Txndc11	16	0.213396	-0.0880371	0.0500352	-0.0792944	0.384745	0.812259	0.858899	0.914407	thioredoxin domain containing 11
106205	Zc3h7a	16	0.327874	0.0590976	0.268826	0.224089	0.0648504	0.815849	0.105281	0.369252	zinc finger CCCH type containing 7 A
106248	Qtrtd1	16	0.11275	-0.0652601	0.100586	0.0837462	0.549756	0.815849	0.59536	0.86067	queuine tRNA-ribosyltransferase domain containing 1
106264	0610012G03Rik	16	0.096814	0.0734707	0.0867613	0.0967183	0.533265	0.742245	0.578861	0.770284	RIKEN cDNA 0610012G03 gene
106298	Rrn3	16	0.0483044	0.0143349	0.0400545	-0.0230246	0.794967	0.959933	0.833293	0.973164	RRN3 RNA polymerase I transcription factor homolog (yeast)
106326	Osbpl11	16	0.0499341	0.16556	0.00250333	0.0296796	0.812217	0.503385	0.991574	0.967079	oxysterol binding protein-like 11
106338	Nsun3	16	0.208369	0.0804885	0.25536	0.162561	0.130509	0.675853	0.0628533	0.442295	NOL1/NOP2/Sun domain family member 3
106344	Rfc4	16	0.189991	-0.146805	0.172505	-0.0268143	0.43471	0.667715	0.475217	0.980142	replication factor C (activator 1) 4
106347	Ildr1	16	0.0431345	-0.0224274	0.0560221	-0.0837662	0.813851	0.937294	0.753184	0.83492	immunoglobulin-like domain containing receptor 1
106369	Ypel1	16	0.111953	0.103369	0.175538	0.209722	0.553038	0.696095	0.332971	0.478747	yippee-like 1 (Drosophila)
106389	Eaf2	16	0.0272975	-0.060305	-0.00348228	-0.0147162	0.856974	0.762735	0.982644	0.980283	ELL associated factor 2
106393	Srl	16	-0.180018	-0.0484218	-0.349928	-0.110972	0.190931	0.816349	0.0167982	0.673637	sarcalumenin
106407	Slc51a	16	-0.283183	-0.0193808	-0.303481	-0.0209825	0.106891	0.946323	0.0767298	0.97683	solute carrier family 51, alpha subunit
106504	Stk38	17	0.124089	0.158716	0.0135376	0.026746	0.273133	0.25328	0.919891	0.943406	serine/threonine kinase 38
106512	Gpsm3	17	0.206136	0.268091	0.384657	0.162763	0.425864	0.413022	0.12846	0.770348	G-protein signalling modulator 3 (AGS3-like, C. elegans)
106522	Pkdcc	17	-0.226658	-0.028476	-0.124825	-0.157118	0.178751	0.918717	0.456954	0.600489	protein kinase domain containing, cytoplasmic
106529	Tecr	8	0.0864473	0.145397	0.122092	0.168835	0.427068	0.273803	0.248065	0.266156	trans-2,3-enoyl-CoA reductase
106557	Ldhal6b	17	-0.360769	-0.334239	-0.342473	-0.0205342	0.0685603	0.136278	0.0697084	0.980283	lactate dehydrogenase A-like 6B
106564	Ppcs	4	0.0995398	-0.16418	0.166692	-0.142418	0.700942	0.627611	0.496845	0.797384	phosphopantothenoylcysteine synthetase
106565	Dlk2	17	-0.192664	-0.109272	-0.183552	0.0660829	0.170379	0.56065	0.180435	0.853168	delta-like 2 homolog (Drosophila)
106572	Rab31	17	0.259291	0.409165	0.440344	0.0818478	0.331512	0.205341	0.09847	0.919731	RAB31, member RAS oncogene family
106581	Itfg3	17	0.0433946	0.134019	-0.191619	-0.0800077	0.855438	0.653707	0.35953	0.893321	integrin alpha FG-GAP repeat containing 3
106582	Nrm	17	0.33765	0.451304	0.379212	0.125424	0.309092	0.269608	0.243808	0.893321	nurim (nuclear envelope membrane protein)
106583	Scaf8	17	-0.0350499	-0.0269995	0.0505755	0.00485956	0.818625	0.904624	0.73171	0.994155	SR-related CTD-associated factor 8
106585	Ankrd12	17	0.320349	0.251141	0.440899	0.283597	0.490433	0.703312	0.327797	0.779493	ankyrin repeat domain 12
106618	Wdr90	17	-0.180869	0.0127941	-0.300263	-0.0213082	0.291674	0.964584	0.0825503	0.976727	WD repeat domain 90
106628	Trip10	17	-0.066905	-0.144259	-0.080961	-0.180759	0.716494	0.526263	0.652577	0.531879	thyroid hormone receptor interactor 10
106633	Ift140	17	0.312957	0.187785	0.140906	0.190722	0.132362	0.480821	0.491739	0.60148	intraflagellar transport 140
106639	Vmac	17	-0.0715036	-0.206822	-0.111826	-0.117559	0.583414	0.177152	0.372112	0.604433	vimentin-type intermediate filament associated coiled-coil protein
106648	Cyp4f15	17	-0.512621	-0.383506	-0.801601	-0.669603	0.0158955	0.0782854	0.000392534	0.00287522	cytochrome P450, family 4, subfamily f, polypeptide 15
106672	AI413582	17	0.14112	-0.202047	0.408875	0.113003	0.781922	0.769677	0.372007	0.94069	expressed sequence AI413582
106707	Rpusd1	17	0.184617	0.257469	0.332155	0.239045	0.18792	0.124729	0.0239616	0.204057	RNA pseudouridylate synthase domain containing 1
106722	G6b	17	0.0163081	0.00403344	-0.06105	0.0661668	0.943035	0.990118	0.770268	0.906979	immunoreceptor tyrosine-based inhibitory motif (ITIM) containing platelet receptor
106757	Catsperd	17	0.415891	0.544523	0.973969	0.351426	0.495594	0.487472	0.103773	0.79693	catsper channel auxiliary subunit delta
106759	Ticam1	17	-0.157021	-0.221955	-0.00219305	-0.173968	0.359299	0.29216	0.99171	0.54986	toll-like receptor adaptor molecule 1
106763	Ttbk1	17	-0.31997	-0.106818	-0.206763	-0.0177025	0.130938	0.723698	0.311428	0.985427	tau tubulin kinase 1
106766	Stap2	17	-0.244318	-0.353354	-0.312982	-0.346968	0.159564	0.0834525	0.0725661	0.114782	signal transducing adaptor family member 2
106794	Dhx57	17	0.143843	0.098412	0.142688	0.144357	0.262495	0.570423	0.256406	0.484341	DEAH (Asp-Glu-Ala-Asp/His) box polypeptide 57
106795	Tcf19	17	0.365332	0.0774702	0.200516	0.0305481	0.242992	0.87859	0.525292	0.981966	transcription factor 19
106821	Oard1	17	0.123097	-0.113659	-0.0643622	0.115084	0.549674	0.693906	0.768679	0.803589	O-acyl-ADP-ribose deacylase 1
106840	Unc119b	5	0.394725	0.445721	0.287385	0.281051	0.0787486	0.0762679	0.168253	0.381616	unc-119 homolog B (C. elegans)
106861	Abhd3	18	0.145692	0.163008	0.171787	0.0967142	0.321094	0.379578	0.232838	0.760764	abhydrolase domain containing 3
106869	Tnfaip8	18	0.610593	0.510515	0.653234	0.407269	0.140004	0.31096	0.10724	0.560879	tumor necrosis factor, alpha-induced protein 8
106877	Afap1l1	18	-0.0841365	-0.126209	-0.0828714	-0.18174	0.627732	0.576127	0.63242	0.506903	actin filament associated protein 1-like 1
106878	Smim3	18	0.441503	0.579883	0.370524	0.238598	0.343544	0.31298	0.423405	0.832174	small integral membrane protein 3
106894	Hmgxb3	18	0.158772	0.231564	0.310129	0.177776	0.430007	0.353708	0.116471	0.624479	HMG box domain containing 3
106931	Kctd1	18	-0.235427	-0.2271	-0.397987	-0.220752	0.280519	0.414534	0.0714511	0.553332	potassium channel tetramerisation domain containing 1
106947	Slc39a3	10	0.23133	0.022307	0.169135	0.00293997	0.175559	0.938422	0.311067	0.996983	solute carrier family 39 (zinc transporter), member 3
106952	Arap3	18	-0.108052	-0.268233	0.0315354	-0.0848408	0.538454	0.196805	0.873834	0.842236	ArfGAP with RhoGAP domain, ankyrin repeat and PH domain 3
106957	Slc39a6	18	0.0162319	0.266734	0.0313339	0.0465065	0.937865	0.207243	0.876805	0.934048	solute carrier family 39 (metal ion transporter), member 6
107022	Gramd3	18	-0.137966	-0.152449	-0.343507	-0.080033	0.591357	0.665893	0.160626	0.916019	GRAM domain containing 3
107029	Me2	18	0.428608	0.358418	0.554839	0.28876	0.0481857	0.135651	0.0107688	0.318514	malic enzyme 2, NAD(+)-dependent, mitochondrial
107035	Fbxo38	18	0.100644	0.285885	-0.0511527	0.0876619	0.611456	0.21943	0.810374	0.860328	F-box protein 38
107045	Lars	18	0.42221	0.464207	0.131668	0.12978	0.0803118	0.0871586	0.575062	0.806667	leucyl-tRNA synthetase
107047	Psmg2	18	0.303164	0.171384	0.354755	0.135122	0.0593662	0.363305	0.0248002	0.620827	proteasome (prosome, macropain) assembly chaperone 2
107065	Lrrtm2	18	-0.46164	-0.146591	-0.505964	-0.12089	0.0564572	0.643198	0.0313293	0.822274	leucine rich repeat transmembrane neuronal 2
107071	Wdr74	19	0.219172	0.0256202	0.205205	-0.00323888	0.270963	0.939444	0.293951	0.99701	WD repeat domain 74
107094	Rrp12	19	0.0881528	0.221626	0.244794	0.220812	0.625988	0.302282	0.15192	0.408496	ribosomal RNA processing 12 homolog (S. cerevisiae)
107141	Cyp2c50	19	0.241919	0.0585638	0.121789	0.198852	0.166778	0.826432	0.485365	0.474938	cytochrome P450, family 2, subfamily c, polypeptide 50
107146	Glyat	19	-0.0789399	-0.383008	-0.12009	-0.191473	0.717624	0.116792	0.564512	0.599193	glycine-N-acyltransferase
107173	Gpr137	19	0.0768008	-0.188085	0.369389	-0.0172629	0.745461	0.510841	0.0918952	0.985853	G protein-coupled receptor 137
107182	Btaf1	19	0.147655	0.141013	0.197722	0.119069	0.4925	0.633865	0.344142	0.809027	BTAF1 RNA polymerase II, B-TFIID transcription factor-associated, (Mot1 homolog, S. cerevisiae)
107197	Uqcc3	19	-0.0235073	-0.0746911	-0.0530524	-0.103481	0.910147	0.777633	0.783694	0.796398	ubiquinol-cytochrome c reductase complex assembly factor 3
107221	Ffar4	19	0.0655282	-0.0933117	0.107156	0.0853142	0.744411	0.729755	0.572433	0.859734	free fatty acid receptor 4
107227	Macrod1	19	-0.275305	-0.427153	-0.445327	-0.394015	0.121404	0.0357864	0.0161792	0.0646302	MACRO domain containing 1
107239	Carns1	19	0.120344	0.00974207	0.187092	0.0793754	0.514032	0.97527	0.293252	0.867848	carnosine synthase 1
107242	AI837181	19	0.169256	0.250598	0.338311	0.250626	0.213193	0.124207	0.0190559	0.158552	expressed sequence AI837181
107250	Kazald1	19	-0.193771	0.045342	-0.301175	0.222748	0.253128	0.867534	0.0781283	0.385131	Kazal-type serine peptidase inhibitor domain 1
107260	Otub1	19	0.256164	0.302397	0.391836	0.195862	0.0353251	0.0191852	0.00200074	0.175931	OTU domain, ubiquitin aldehyde binding 1
107271	Yars	4	0.557994	0.480788	0.434346	0.290096	0.0100361	0.0271241	0.0256307	0.26541	tyrosyl-tRNA synthetase
107272	Psat1	19	0.820858	0.867459	0.644379	0.637592	0.0399049	0.0412886	0.0780637	0.18655	phosphoserine aminotransferase 1
107305	Vps37c	19	0.158406	0.132052	0.305483	0.103835	0.253794	0.461729	0.0338018	0.707798	vacuolar protein sorting 37C (yeast)
107321	Lpxn	19	0.796999	0.793772	1.347	0.817168	0.0349978	0.0470417	0.000861717	0.0477452	leupaxin
107328	Trpt1	19	0.0767878	-0.0592492	0.198355	-0.0248415	0.533045	0.737376	0.0994663	0.952896	tRNA phosphotransferase 1
107338	Gbf1	19	0.315802	0.185069	0.291952	0.303992	0.186142	0.563981	0.210519	0.404456	golgi-specific brefeldin A-resistance factor 1
107350	AW112010	19	-0.0149061	-0.1757	0.0695844	-9.72086e-05	0.968109	0.688049	0.840695	0.999863	expressed sequence AW112010
107351	Kank1	19	0.00319985	-0.00756036	-0.00906241	-0.00171759	0.990072	0.983191	0.971976	0.99774	KN motif and ankyrin repeat domains 1
107358	Tm9sf3	19	-0.0685803	0.0320104	-0.176735	-0.155654	0.617548	0.881901	0.173483	0.455984	transmembrane 9 superfamily member 3
107368	Pdzd8	19	-0.406322	-0.368003	-0.481045	-0.404923	0.00763129	0.0161275	0.0014463	0.00924892	PDZ domain containing 8
107371	Exoc6	19	0.23393	0.061384	0.234927	0.0278352	0.0983242	0.761387	0.0856451	0.953152	exocyst complex component 6
107372	C030016D13Rik	19	-0.380992	-0.692252	-0.39072	-0.366256	0.227894	0.0628049	0.206949	0.465134	RIKEN cDNA C030016D13 gene
107373	Fam111a	19	0.797067	0.624769	0.840571	0.601594	0.0328016	0.118848	0.0181687	0.17206	family with sequence similarity 111, member A
107375	Slc25a45	19	0.368084	0.287209	0.319977	0.0438223	0.0981189	0.274588	0.128479	0.953047	solute carrier family 25, member 45
107376	E330013P04Rik	19	-0.196807	-0.0562573	-0.13309	0.0261116	0.144943	0.777958	0.309246	0.956266	RIKEN cDNA E330013P04 gene
107392	Brms1	19	0.330004	0.359919	0.385865	0.285846	0.113833	0.140166	0.0611374	0.336343	breast cancer metastasis-suppressor 1
107435	Hat1	2	0.459831	0.357677	0.390555	0.291342	0.0295218	0.110521	0.0429887	0.271867	histone aminotransferase 1
107448	Unc5a	13	-0.0544385	-0.0374487	-0.0211059	-0.0942852	0.834341	0.923236	0.939989	0.88178	unc-5 homolog A (C. elegans)
107449	Unc5b	10	0.110711	0.187591	0.117303	0.177576	0.553378	0.422012	0.523982	0.576994	unc-5 homolog B (C. elegans)
107476	Acaca	11	-0.262028	-0.169333	-0.560646	-0.0919141	0.376677	0.688868	0.0616894	0.918226	acetyl-Coenzyme A carboxylase alpha
107477	Guca1b	17	-0.199664	-0.0548905	-0.350902	0.0775701	0.384183	0.882539	0.120258	0.908736	guanylate cyclase activator 1B
107503	Atf5	7	-0.249626	-0.466466	-0.281136	-0.419055	0.259566	0.074076	0.195218	0.145396	activating transcription factor 5
107508	Eprs	1	0.183991	0.397778	-0.0244764	0.146949	0.533043	0.26368	0.94366	0.833966	glutamyl-prolyl-tRNA synthetase
107513	Ssr1	13	0.23395	0.358195	0.211204	0.13539	0.115294	0.0346738	0.137037	0.599471	signal sequence receptor, alpha
107515	Lgr4	2	-0.175622	0.130598	-0.497868	-0.255371	0.401168	0.656979	0.0231062	0.428244	leucine-rich repeat-containing G protein-coupled receptor 4
107522	Ece2	16	0.0562952	-0.0279443	0.125925	0.0545857	0.683905	0.89767	0.328312	0.877037	endothelin converting enzyme 2
107526	Gimap4	6	0.165058	-0.0650894	0.172409	0.0372037	0.330865	0.799113	0.301198	0.948783	GTPase, IMAP family member 4
107527	Il1rl2	1	0.16557	0.262831	-0.00154367	0.204384	0.471414	0.355208	0.996074	0.620827	interleukin 1 receptor-like 2
107528	Magee1	X	-0.243565	-0.0352441	-0.253016	0.0153714	0.111969	0.884656	0.0903144	0.981279	melanoma antigen, family E, 1
107566	Arl2bp	8	0.651192	0.900248	0.909424	0.93137	0.00507536	0.000288594	0.000214324	0.00020417	ADP-ribosylation factor-like 2 binding protein
107568	Wwp1	4	0.0411378	-0.00166206	-0.0446504	0.0129484	0.707563	0.992007	0.679529	0.976676	WW domain containing E3 ubiquitin protein ligase 1
107569	Nt5c3	6	-0.113113	-0.212916	-0.0993409	-0.287098	0.659858	0.507593	0.702514	0.457917	5'-nucleotidase, cytosolic III
107576	Tcrg-C4	13	0.0140467	0.356257	0.800834	0.189159	0.980512	0.591392	0.0989918	0.888742	T cell receptor gamma, constant 4
107581	Col16a1	4	-0.272187	-0.162525	-0.307595	-0.0559515	0.0572922	0.327096	0.0280183	0.876219	collagen, type XVI, alpha 1
107585	Dio3	12	-0.411132	-0.194315	-0.305363	-0.121283	0.04997	0.435888	0.112279	0.775844	deiodinase, iodothyronine type III
107586	Ovol2	2	-0.164217	-0.0954415	-0.150563	-0.128171	0.211375	0.594609	0.242007	0.575966	ovo-like 2 (Drosophila)
107587	Osr2	15	-0.227931	-0.184112	-0.216974	-0.0925071	0.220646	0.442813	0.233652	0.840497	odd-skipped related 2
107589	Mylk	16	-0.118515	-0.225298	-0.126145	-0.0831793	0.678982	0.532959	0.657279	0.920202	myosin, light polypeptide kinase
107605	Rdh1	10	-0.154789	-0.0758116	-0.247486	-0.195903	0.466685	0.812192	0.229172	0.602864	retinol dehydrogenase 1 (all trans)
107607	Nod1	6	0.219702	0.124934	0.242799	0.106187	0.179331	0.570423	0.1301	0.763868	nucleotide-binding oligomerization domain containing 1
107650	Pi4kb	3	0.174354	0.107749	0.297754	0.12201	0.182409	0.533259	0.0291398	0.600459	phosphatidylinositol 4-kinase, catalytic, beta polypeptide
107652	Uap1	1	0.0180186	0.0216226	-0.0340865	-0.03864	0.932185	0.94233	0.866929	0.94862	UDP-N-acetylglucosamine pyrophosphorylase 1
107656	Krt9	11	-0.502013	-0.263643	-0.499659	-0.190607	0.0463643	0.363244	0.0364164	0.663918	keratin 9
107684	Coro2a	4	0.503566	0.562125	1.04251	0.459892	0.190869	0.229311	0.0123379	0.444146	coronin, actin binding protein 2A
107701	Sf3b4	3	0.221364	0.27022	0.340167	0.133771	0.157557	0.148004	0.0347619	0.643285	splicing factor 3b, subunit 4
107702	Rnh1	7	0.0818336	0.0526574	0.238287	0.0675157	0.589761	0.814048	0.103908	0.860232	ribonuclease/angiogenin inhibitor 1
107723	Slc12a6	2	0.409776	0.343879	0.596449	0.333042	0.0537661	0.146991	0.00641821	0.21267	solute carrier family 12, member 6
107732	Mrpl10	11	0.109773	0.0798855	0.252404	0.102453	0.320097	0.596712	0.0292636	0.604948	mitochondrial ribosomal protein L10
107733	Mrpl41	2	0.0366596	-0.276603	0.184194	-0.0132698	0.899825	0.380831	0.461812	0.99047	mitochondrial ribosomal protein L41
107734	Mrpl30	1	-0.0077065	-0.117886	0.0357349	-0.0595449	0.972529	0.650603	0.867127	0.915403	mitochondrial ribosomal protein L30
107746	Rapgef1	2	-0.0879987	-0.157994	-0.0846701	-0.221468	0.582502	0.427923	0.596568	0.329745	Rap guanine nucleotide exchange factor (GEF) 1
107747	Aldh1l1	6	0.342825	0.402823	0.174631	0.335566	0.0581959	0.0421309	0.293118	0.121535	aldehyde dehydrogenase 1 family, member L1
107751	Prrxl1	14	-0.378892	-0.241894	-0.287808	-0.116533	0.0787268	0.341468	0.151108	0.804404	paired related homeobox protein-like 1
107753	Lgals2	15	-0.308445	-0.378259	0.675436	-0.145604	0.709904	0.740072	0.379924	0.957689	lectin, galactose-binding, soluble 2
107765	Ankrd1	19	0.192562	0.599415	0.852793	0.312504	0.649719	0.225006	0.0411062	0.695575	ankyrin repeat domain 1 (cardiac muscle)
107766	Haao	17	-0.155045	-0.156634	-0.150496	-0.0504062	0.198894	0.291642	0.201942	0.876275	3-hydroxyanthranilate 3,4-dioxygenase
107767	Scamp1	13	-0.104527	-0.133946	-0.149685	-0.207396	0.452239	0.451928	0.26736	0.291561	secretory carrier membrane protein 1
107769	Tm6sf1	7	0.586416	0.390085	0.735901	0.431655	0.14896	0.452861	0.0705772	0.516923	transmembrane 6 superfamily member 1
107770	Tm6sf2	8	-0.389511	-0.140256	-0.318745	-0.459272	0.0607466	0.597327	0.100615	0.0534979	transmembrane 6 superfamily member 2
107771	Bmyc	2	-0.165404	0.00990841	0.0300601	-0.212507	0.423034	0.978305	0.900564	0.537775	brain expressed myelocytomatosis oncogene
107815	Scml2	X	-0.238069	-0.168592	-0.209369	-0.172047	0.0950383	0.319814	0.121179	0.411607	sex comb on midleg-like 2 (Drosophila)
107817	Jmjd6	11	0.0830978	-0.0432871	0.138126	-0.0500227	0.590265	0.855364	0.3494	0.911635	jumonji domain containing 6
107823	Whsc1	5	0.157091	0.174041	0.198839	-0.0252621	0.445791	0.516446	0.32192	0.976727	Wolf-Hirschhorn syndrome candidate 1 (human)
107829	Thoc5	11	0.597778	0.491031	0.495618	0.309134	0.0036169	0.0148127	0.00832564	0.167762	THO complex 5
107831	Bai1	15	-0.215743	-0.16129	-0.267311	0.0134133	0.161895	0.407973	0.0830237	0.985177	brain-specific angiogenesis inhibitor 1
107849	Prl2c5	13	-0.836099	0.0540603	-0.93568	-0.129086	0.0367098	0.929586	0.0155914	0.902176	prolactin family 2, subfamily c, member 5
107868	Usp9y	Y	-0.213266	-0.0805538	-0.180353	-0.0137098	0.172244	0.72146	0.236112	0.985016	ubiquitin specific peptidase 9, Y chromosome
107869	Cth	3	0.109694	0.143273	-0.102054	-0.074908	0.590302	0.59554	0.618309	0.892755	cystathionase (cystathionine gamma-lyase)
107889	Gcm2	13	-0.232298	-0.0428407	-0.176173	-0.0150339	0.145942	0.865752	0.254432	0.982832	glial cells missing homolog 2 (Drosophila)
107895	Mgat5	1	0.332546	0.308662	0.233698	0.179112	0.107171	0.200952	0.231766	0.622006	mannoside acetylglucosaminyltransferase 5
107932	Chd4	6	-0.0509121	0.174277	-0.0189616	0.169528	0.85083	0.595875	0.947946	0.734595	chromodomain helicase DNA binding protein 4
107934	Celsr3	9	-0.123691	-0.177114	-0.112463	0.0145121	0.401092	0.330646	0.441252	0.981589	cadherin, EGF LAG seven-pass G-type receptor 3 (flamingo homolog, Drosophila)
107939	Pom121	5	-0.186557	-0.0116935	-0.011789	-0.0967584	0.211244	0.963212	0.947748	0.765137	nuclear pore membrane protein 121
107951	Cdk9	2	0.354607	0.352227	0.452343	0.143203	0.141247	0.223202	0.0611374	0.788814	cyclin-dependent kinase 9 (CDC2-related kinase)
107970	Hist1h1t	13	0.00923876	0.11451	0.265499	0.204184	0.963874	0.614513	0.106356	0.425198	histone cluster 1, H1t
107971	Frs3	17	-0.1814	-0.128384	-0.241449	-0.068829	0.22968	0.517858	0.107965	0.860456	fibroblast growth factor receptor substrate 3
107975	Pacs1	19	-0.0734597	0.119784	0.114084	0.0907359	0.631648	0.542094	0.437483	0.780422	phosphofurin acidic cluster sorting protein 1
107976	Bre	5	0.106	0.103267	0.0620978	0.0699736	0.284933	0.414337	0.536155	0.734255	brain and reproductive organ-expressed protein
107986	Ddb2	2	0.00231667	-0.137234	-0.0964926	-0.278483	0.993963	0.681618	0.697615	0.450578	damage specific DNA binding protein 2
107993	Bfsp2	9	-0.0636912	-0.141767	-0.132061	-0.032782	0.67166	0.442957	0.350013	0.946293	beaded filament structural protein 2, phakinin
107995	Cdc20	4	0.137706	0.0254509	0.11298	0.111537	0.746762	0.969604	0.794214	0.92867	cell division cycle 20
107999	Gtpbp6	5	-0.14217	-0.156813	-0.0381798	-0.0727208	0.272791	0.330646	0.788412	0.809027	GTP binding protein 6 (putative)
108000	Cenpf	1	0.351187	-0.00396628	0.105039	0.178197	0.136892	0.991366	0.665858	0.697961	centromere protein F
108010	Igkv3-8	6	-0.10685	-0.166815	-0.148113	0.176416	0.63796	0.571173	0.499264	0.673637	immunoglobulin kappa variable 3-8
108011	Ap4e1	2	0.0584805	0.026833	0.0106661	0.115722	0.674747	0.902371	0.946815	0.635337	adaptor-related protein complex AP-4, epsilon 1
108012	Ap1s2	X	0.339614	0.288744	0.413957	0.22815	0.250072	0.448663	0.152845	0.693579	adaptor-related protein complex 1, sigma 2 subunit
108013	Celf4	18	-0.281511	-0.185936	-0.336301	-0.181234	0.0738975	0.311525	0.0304051	0.43372	CUGBP, Elav-like family member 4
108014	Srsf9	5	0.247181	0.361774	0.177433	0.185274	0.127088	0.053054	0.253055	0.45996	serine/arginine-rich splicing factor 9
108015	Chrnb4	9	-0.189901	-0.162833	-0.0590483	-0.0068411	0.370026	0.567312	0.799979	0.994504	cholinergic receptor, nicotinic, beta polypeptide 4
108017	Fxyd4	6	-0.184716	-0.132728	-0.0678347	-0.00305105	0.176153	0.449681	0.630672	0.996414	FXYD domain-containing ion transport regulator 4
108022	Igkv6-15	6	0.458406	0.384914	0.818063	0.769889	0.147594	0.322096	0.0149596	0.0424142	immunoglobulin kappa variable 6-15
108024	Igkv6-20	6	0.0290708	0.210768	0.108021	0.323185	0.926579	0.546316	0.696213	0.425408	immunoglobulin kappa variable 6-20
108030	Lin7a	10	-0.192891	-0.445904	-0.0868506	-0.450781	0.301334	0.0416912	0.655569	0.0467741	lin-7 homolog A (C. elegans)
108037	Shmt2	10	0.191051	0.0935792	0.00810815	0.0301019	0.228869	0.679118	0.966	0.957382	serine hydroxymethyltransferase 2 (mitochondrial)
108043	Chrnb3	8	-0.450518	-0.203145	-0.490081	-0.21296	0.0167047	0.314031	0.00666536	0.389323	cholinergic receptor, nicotinic, beta polypeptide 3
108052	Slc14a1	18	-0.261913	-0.135328	0.244292	0.022559	0.440899	0.789551	0.468599	0.988118	solute carrier family 14 (urea transporter), member 1
108058	Camk2d	3	0.235279	0.347284	0.393931	0.398835	0.163999	0.080385	0.0256394	0.051415	calcium/calmodulin-dependent protein kinase II, delta
108062	Cstf2	X	0.390669	0.460385	0.365457	0.234417	0.0184265	0.00738882	0.0174657	0.237613	cleavage stimulation factor, 3' pre-RNA subunit 2
108067	Eif2b3	4	0.441539	0.259522	0.396334	0.246027	0.0796635	0.392037	0.096669	0.542474	eukaryotic translation initiation factor 2B, subunit 3
108068	Grm2	9	0.0557279	0.0808661	0.0492845	0.0556708	0.705044	0.681759	0.740584	0.882672	glutamate receptor, metabotropic 2
108069	Grm3	5	-0.223883	-0.101961	-0.179913	-0.0880502	0.179169	0.664111	0.268758	0.825362	glutamate receptor, metabotropic 3
108071	Grm5	7	-0.316004	-0.186006	-0.35364	-0.0991527	0.0592212	0.340104	0.0304482	0.770348	glutamate receptor, metabotropic 5
108072	Grm6	11	-0.354659	-0.101301	-0.129714	-0.0373146	0.0389761	0.64262	0.400802	0.942071	glutamate receptor, metabotropic 6
108073	Grm7	6	-0.360465	-0.163302	-0.337721	-0.0982331	0.080398	0.527685	0.0858725	0.838724	glutamate receptor, metabotropic 7
108075	Ltbp4	7	-0.623433	-0.0541483	-0.47004	-0.475838	0.0406048	0.905184	0.0912884	0.201481	latent transforming growth factor beta binding protein 4
108077	Skiv2l	17	-0.0397239	-0.0769239	0.0423259	-0.0440951	0.844037	0.77521	0.835504	0.940622	superkiller viralicidic activity 2-like (S. cerevisiae)
108078	Olr1	6	-0.125694	0.138164	0.0601183	0.251438	0.529692	0.60682	0.779085	0.400217	oxidized low density lipoprotein (lectin-like) receptor 1
108079	Prkaa2	4	-0.160651	-0.212317	-0.416376	-0.24082	0.322131	0.289184	0.016445	0.301888	protein kinase, AMP-activated, alpha 2 catalytic subunit
108083	Pip4k2b	11	-0.0100217	0.0681724	0.0150563	-0.102903	0.957755	0.766727	0.935419	0.755536	phosphatidylinositol-5-phosphate 4-kinase, type II, beta
108086	Rnf216	5	0.0667423	0.0752376	0.0747645	0.0232266	0.608872	0.675499	0.56135	0.958224	ring finger protein 216
108089	Rnf144a	12	-0.241628	0.10865	-0.051072	0.186888	0.417403	0.807768	0.882495	0.771776	ring finger protein 144A
108096	Slco1a5	6	-0.190838	-0.110821	-0.09412	-0.0050274	0.150561	0.522284	0.474756	0.993813	solute carrier organic anion transporter family, member 1a5
108097	Prkab2	3	0.285651	0.0499133	0.145741	0.164088	0.145156	0.873722	0.450371	0.65176	protein kinase, AMP-activated, beta 2 non-catalytic subunit
108098	Med21	6	0.144794	-0.227994	0.274062	-0.0268627	0.666332	0.601662	0.386187	0.985432	mediator complex subunit 21
108099	Prkag2	5	-0.366937	-0.33458	-0.335494	-0.336952	0.0301815	0.0593936	0.0321881	0.0700762	protein kinase, AMP-activated, gamma 2 non-catalytic subunit
108100	Baiap2	11	-0.171267	0.144726	-0.0614981	-0.00825954	0.649853	0.789839	0.883713	0.996414	brain-specific angiogenesis inhibitor 1-associated protein 2
108101	Fermt3	19	0.734391	0.637217	0.894343	0.441804	0.0132348	0.0340426	0.00237396	0.197571	fermitin family homolog 3 (Drosophila)
108105	B3gnt5	16	0.0731654	-0.0288738	0.0747578	0.071057	0.650646	0.910639	0.641787	0.859734	UDP-GlcNAc:betaGal beta-1,3-N-acetylglucosaminyltransferase 5
108112	Eif4ebp3	18	-0.80264	-1.09239	-0.676579	-0.895139	0.148343	0.0937473	0.208701	0.234869	eukaryotic translation initiation factor 4E binding protein 3
108114	Slc22a7	17	0.0669258	-0.216711	-0.525745	-0.685289	0.922268	0.800445	0.348031	0.440475	solute carrier family 22 (organic anion transporter), member 7
108115	Slco4a1	2	-0.0680755	0.0168038	0.0211617	0.0826942	0.720039	0.95556	0.919918	0.85622	solute carrier organic anion transporter family, member 4a1
108116	Slco3a1	7	0.239196	0.266562	0.318031	0.148048	0.335056	0.396604	0.190375	0.790813	solute carrier organic anion transporter family, member 3a1
108121	U2af1	17	0.437864	0.335679	0.273969	0.471897	0.241933	0.491982	0.464414	0.411079	U2 small nuclear ribonucleoprotein auxiliary factor (U2AF) 1
108123	Napg	18	0.520612	0.361067	0.307597	0.216874	0.00486983	0.0475258	0.0525688	0.340671	N-ethylmaleimide sensitive fusion protein attachment protein gamma
108124	Napa	7	0.00452773	0.0994328	0.12765	0.106679	0.971243	0.456818	0.207385	0.541164	N-ethylmaleimide sensitive fusion protein attachment protein alpha
108138	Xrcc4	13	0.231403	0.378289	0.261102	0.141053	0.264536	0.128815	0.199121	0.747804	X-ray repair complementing defective repair in Chinese hamster cells 4
108143	Taf9	13	-0.177749	-0.0353488	0.0870988	0.0610051	0.310594	0.902934	0.632528	0.906167	TAF9 RNA polymerase II, TATA box binding protein (TBP)-associated factor
108147	Atic	1	0.366729	0.478647	0.405016	0.264418	0.0564572	0.0232437	0.0304594	0.305192	5-aminoimidazole-4-carboxamide ribonucleotide formyltransferase/IMP cyclohydrolase
108148	Galnt2	8	0.115378	0.1324	0.0289148	0.0113962	0.459954	0.514089	0.871731	0.98679	UDP-N-acetyl-alpha-D-galactosamine:polypeptide N-acetylgalactosaminyltransferase 2
108150	Galnt7	8	0.693561	0.35559	0.607925	0.346239	0.0104685	0.20475	0.0146409	0.296099	UDP-N-acetyl-alpha-D-galactosamine: polypeptide N-acetylgalactosaminyltransferase 7
108151	Sema3d	5	-0.284908	0.0575648	-0.337703	-0.0400213	0.199577	0.872696	0.12289	0.959117	sema domain, immunoglobulin domain (Ig), short basic domain, secreted, (semaphorin) 3D
108153	Adamts7	9	-0.430456	-0.718608	-0.520264	-0.659581	0.113015	0.0207193	0.0537104	0.0386851	a disintegrin-like and metallopeptidase (reprolysin type) with thrombospondin type 1 motif, 7
108154	Adamts6	13	-0.477527	-0.3066	-0.371378	-0.196961	0.148697	0.46974	0.246482	0.788814	a disintegrin-like and metallopeptidase (reprolysin type) with thrombospondin type 1 motif, 6
108155	Ogt	X	-0.0642948	-0.217827	0.034685	0.0849306	0.774892	0.40209	0.884503	0.878422	O-linked N-acetylglucosamine (GlcNAc) transferase (UDP-N-acetylglucosamine:polypeptide-N-acetylglucosaminyl transferase)
108156	Mthfd1	12	-0.0691061	0.123042	-0.286928	-0.0726776	0.799882	0.731402	0.232618	0.923825	methylenetetrahydrofolate dehydrogenase (NADP+ dependent), methenyltetrahydrofolate cyclohydrolase, formyltetrahydrofolate synthase
108159	Ubxn8	8	0.191292	0.246223	0.198998	0.179485	0.173229	0.143089	0.146918	0.399734	UBX domain protein 8
108160	Fam50a	X	0.301738	0.304827	0.18173	-0.0805133	0.0840948	0.125623	0.264136	0.8471	family with sequence similarity 50, member A
108161	Fam50b	13	-0.0268884	0.0317914	-0.00410805	-0.0913465	0.895608	0.91418	0.984541	0.831253	family with sequence similarity 50, member B
108176	Npm3-ps1	6	0.155219	0.102894	0.284682	0.311517	0.524577	0.772523	0.223686	0.389323	nucleoplasmin 3, pseudogene 1
108645	Mat2b	11	0.00874735	0.00474143	0.182956	0.0222647	0.976854	0.990776	0.467968	0.984908	methionine adenosyltransferase II, beta
108652	Slc35b3	13	0.208462	-0.0552057	0.207629	0.0149909	0.309797	0.867215	0.304045	0.987065	solute carrier family 35, member B3
108653	Rimklb	6	-0.306461	-0.0972944	-0.266082	0.0187207	0.0513352	0.629582	0.0704412	0.975197	ribosomal modification protein rimK-like family member B
108654	Fam210a	18	0.191819	0.270711	0.0735043	0.16903	0.215838	0.145851	0.648984	0.505605	family with sequence similarity 210, member A
108655	Foxp1	6	-0.409265	-0.282604	-0.330226	-0.246604	0.0145071	0.1011	0.0293771	0.206442	forkhead box P1
108657	Rnpepl1	1	0.329187	0.268939	0.329981	0.35705	0.107896	0.269673	0.0955037	0.170312	arginyl aminopeptidase (aminopeptidase B)-like 1
108660	Rnf187	11	0.128517	0.12144	0.0320949	0.0369236	0.347195	0.495189	0.835504	0.933382	ring finger protein 187
108664	Atp6v1h	1	0.19773	0.222872	0.143849	0.0791266	0.431605	0.493753	0.573711	0.917031	ATPase, H+ transporting, lysosomal V1 subunit H
108670	Epsti1	14	0.481222	0.289254	0.809073	0.335284	0.251933	0.616813	0.0586039	0.679989	epithelial stromal interaction 1 (breast)
108671	Dnajc9	14	0.265261	0.0359652	0.214968	0.098258	0.225505	0.921355	0.317653	0.863299	DnaJ (Hsp40) homolog, subfamily C, member 9
108672	Zdhhc15	X	-0.00869779	0.114476	0.098902	0.211979	0.969668	0.669822	0.612752	0.486364	zinc finger, DHHC domain containing 15
108673	Ccdc86	19	0.243773	0.148091	0.498791	0.219896	0.128231	0.466457	0.00460807	0.341048	coiled-coil domain containing 86
108679	Cops8	1	0.0601641	-0.0168164	0.0376303	0.067784	0.63371	0.935366	0.776369	0.810259	COP9 (constitutive photomorphogenic) homolog, subunit 8 (Arabidopsis thaliana)
108682	Gpt2	8	-0.207288	-0.137723	-0.491945	-0.389396	0.31767	0.634758	0.0243441	0.15063	glutamic pyruvate transaminase (alanine aminotransferase) 2
108686	Ccdc88a	11	-0.0397308	0.103775	-0.111208	-0.0751059	0.868279	0.736149	0.60909	0.902386	coiled coil domain containing 88A
108687	Edem2	2	-0.234082	-0.311202	-0.0772685	-0.0756765	0.31355	0.276869	0.758628	0.914107	ER degradation enhancer, mannosidase alpha-like 2
108689	Obfc1	19	0.31196	0.115057	0.0669765	0.0374727	0.0826063	0.625967	0.712592	0.948565	oligonucleotide/oligosaccharide-binding fold containing 1
108699	Chn1	2	-0.00642121	0.142065	0.0815807	0.0940541	0.967564	0.384615	0.532535	0.720784	chimerin 1
108705	Pttg1ip	10	-0.0723343	-0.131787	-0.18194	-0.161498	0.54093	0.364735	0.113285	0.343703	pituitary tumor-transforming 1 interacting protein
108707	Fam207a	10	0.0597931	0.0476715	0.187404	0.00904248	0.588015	0.764674	0.0823915	0.985427	family with sequence similarity 207, member A
108723	Card11	5	0.238732	0.376648	0.105247	0.287484	0.408747	0.287523	0.732966	0.560101	caspase recruitment domain family, member 11
108735	Sft2d2	1	-0.1094	-0.0628541	-0.142712	-0.13106	0.296724	0.67382	0.165374	0.416708	SFT2 domain containing 2
108737	Oxsr1	9	0.0654497	-0.0368655	-0.142878	-0.0741768	0.665651	0.875065	0.313694	0.832174	oxidative-stress responsive 1
108755	Lyrm2	4	0.166291	-0.202122	0.127385	-0.170221	0.43782	0.462146	0.556383	0.678428	LYR motif containing 2
108760	Galnt16	12	-0.440443	-0.229335	-0.261442	-0.109511	0.0124119	0.212299	0.0863536	0.723903	UDP-N-acetyl-alpha-D-galactosamine:polypeptide N-acetylgalactosaminyltransferase 16
108767	Pnrc1	4	-0.20672	0.0343065	0.126304	0.122875	0.462158	0.941997	0.664178	0.865865	proline-rich nuclear receptor coactivator 1
108797	Mex3b	7	-0.138915	0.110583	-0.100844	-0.0254941	0.471687	0.684707	0.608725	0.974747	mex3 homolog B (C. elegans)
108800	Ston2	12	0.0476277	-0.185293	-0.0523281	-0.145897	0.82105	0.447957	0.802576	0.694814	stonin 2
108802	Calr4	4	-0.323712	-0.0472575	-0.211363	-0.0052796	0.121866	0.887328	0.292251	0.995286	calreticulin 4
108803	4933402P03Rik	11	-0.353781	-0.0835651	-0.278127	0.159306	0.090001	0.77968	0.155042	0.679984	RIKEN cDNA 4933402P03 gene
108809	4933407E24Rik	4	-0.229401	-0.17122	-0.129062	0.16224	0.253128	0.516156	0.523907	0.673637	RIKEN cDNA 4933407E24 gene
108811	Ccdc122	14	0.0353146	-0.024242	0.212222	0.0811994	0.903088	0.954532	0.387299	0.913737	coiled-coil domain containing 122
108812	Als2cr12	1	0.413217	0.345418	-0.0205289	0.29011	0.208863	0.408875	0.958611	0.629528	amyotrophic lateral sclerosis 2 (juvenile) chromosome region, candidate 12 (human)
108829	Jmjd1c	10	-0.100316	-0.0452634	-0.0965481	0.0303765	0.565392	0.868796	0.580703	0.95962	jumonji domain containing 1C
108832	Tmem74b	2	-0.463116	-0.366533	-0.495167	-0.184199	0.0341589	0.118946	0.0177299	0.599381	transmembrane protein 74B
108837	Ibtk	9	0.292687	0.141899	0.205809	0.259637	0.101325	0.535139	0.222931	0.291561	inhibitor of Bruton agammaglobulinemia tyrosine kinase
108841	Rdh13	7	-0.0984524	-0.191155	-0.0852831	-0.497053	0.756666	0.639489	0.790194	0.20482	retinol dehydrogenase 13 (all-trans and 9-cis)
108853	Mtrf1l	10	0.0478564	0.0532408	0.0511556	0.00815108	0.775088	0.819129	0.756234	0.990442	mitochondrial translational release factor 1-like
108857	Ankhd1	18	-0.0533378	0.0423538	0.00891271	0.0662014	0.74496	0.859909	0.960293	0.867848	ankyrin repeat and KH domain containing 1
108888	Atad3a	4	0.438574	0.29051	0.199404	0.188151	0.0546633	0.265921	0.339567	0.627544	ATPase family, AAA domain containing 3A
108897	Aif1l	2	-0.15694	-0.249862	-0.178413	-0.135104	0.316432	0.187823	0.245785	0.643059	allograft inflammatory factor 1-like
108899	2700081O15Rik	19	-0.0276138	-0.0560247	-0.0604279	0.0206737	0.908815	0.864118	0.787583	0.981589	RIKEN cDNA 2700081O15 gene
108900	Fam72a	1	-0.0845458	0.00265543	-0.186705	0.0957813	0.781551	0.995798	0.502458	0.90658	family with sequence similarity 72, member A
108902	B3gnt1	19	0.174768	0.202931	-0.0656491	-0.0293826	0.32392	0.361336	0.730478	0.963816	UDP-GlcNAc:betaGal beta-1,3-N-acetylglucosaminyltransferase 1
108903	Tbcd	11	0.447837	0.415185	0.397077	0.371697	0.0146664	0.0261843	0.0186129	0.0560067	tubulin-specific chaperone d
108907	Nusap1	2	0.997468	0.539105	0.92003	0.702738	0.0377483	0.315232	0.0396904	0.239585	nucleolar and spindle associated protein 1
108911	Rcc2	4	0.211637	0.0879043	-0.101981	-0.276048	0.328814	0.787124	0.652151	0.405333	regulator of chromosome condensation 2
108912	Cdca2	14	0.281707	0.0888169	0.126987	0.150942	0.306219	0.834861	0.658467	0.815803	cell division cycle associated 2
108927	Lhfp	3	-0.258692	0.0257792	0.010149	-0.236164	0.199423	0.939691	0.966308	0.456495	lipoma HMGIC fusion partner
108937	Rnf169	7	-0.435069	-0.196811	-0.454585	-0.334078	0.0675273	0.50122	0.0478803	0.297222	ring finger protein 169
108943	Trmt10a	3	0.590781	0.465973	0.561811	0.335879	0.00962751	0.0409687	0.00861905	0.197571	tRNA methyltransferase 10A
108946	Zzz3	3	-0.116998	-0.153134	-0.150643	-0.0604458	0.398785	0.377711	0.264343	0.867669	zinc finger, ZZ domain containing 3
108950	1700049L16Rik	10	-0.2134	-0.110988	-0.570323	0.119505	0.340327	0.73364	0.01666	0.822307	hematological and neurological expressed 1-like pseudogene
108954	Ppp1r15b	1	-0.267717	-0.261702	-0.484809	-0.520767	0.107723	0.178519	0.00651232	0.00712282	protein phosphatase 1, regulatory (inhibitor) subunit 15b
108956	Apol7c	15	4.46035	4.61003	5.07524	4.84574	1.32566e-07	7.53864e-08	1.6326e-08	3.64817e-08	apolipoprotein L 7c
108958	Fam73b	2	0.291995	-0.0436313	-0.0554921	-0.0246578	0.327766	0.931616	0.872024	0.985541	family with sequence similarity 73, member B
108960	Irak2	6	0.613168	0.588874	0.430199	0.522762	0.0353251	0.0565718	0.100145	0.11936	interleukin-1 receptor-associated kinase 2
108961	E2f8	7	-1.04044	-1.26731	-1.03949	-1.02865	0.090001	0.0668221	0.0788303	0.188304	E2F transcription factor 8
108989	Tpr	1	0.117237	0.211183	-0.0671027	0.123991	0.543844	0.374864	0.74141	0.761517	translocated promoter region, nuclear basket protein
108995	Tbc1d10c	19	0.0865924	0.0831826	0.010245	0.179386	0.663903	0.768667	0.964162	0.595123	TBC1 domain family, member 10c
109006	Ciapin1	8	0.282914	-0.138051	0.0284015	-0.224038	0.17694	0.635407	0.907955	0.516175	cytokine induced apoptosis inhibitor 1
109019	Nabp1	1	0.481979	0.307704	0.510526	0.331322	0.0607466	0.300749	0.0396904	0.352871	nucleic acid binding protein 1
109032	Sp110	1	0.264493	0.137397	0.240663	0.385821	0.292607	0.7046	0.330987	0.280096	Sp110 nuclear body protein
109042	Prkcdbp	7	0.280037	0.699643	0.633407	0.23295	0.281403	0.0225066	0.0212734	0.622973	protein kinase C, delta binding protein
109050	Fam212b	3	-0.169541	0.140493	-0.028077	0.00317208	0.26312	0.475975	0.872504	0.996706	family with sequence similarity 212, member B
109052	Krt75	15	-0.167383	0.0136014	-0.186769	-0.0393594	0.295506	0.960163	0.233759	0.940557	keratin 75
109054	Pfdn4	2	0.172224	-0.0010728	0.100289	-0.0724111	0.394808	0.997728	0.631001	0.901725	prefoldin 4
109065	Dnaaf2	12	0.273768	0.112318	-0.0398532	0.0609067	0.120581	0.641512	0.837981	0.903775	dynein, axonemal assembly factor 2
109075	Exosc4	15	0.211273	0.152546	0.156925	0.0492051	0.196536	0.471128	0.327917	0.921385	exosome component 4
109077	Ints5	19	0.104055	0.178895	0.282464	0.0653549	0.529401	0.381837	0.0832602	0.882473	integrator complex subunit 5
109079	Sephs1	2	0.195037	0.155227	0.209932	0.070626	0.27231	0.504017	0.22717	0.884428	selenophosphate synthetase 1
109082	Fbxw17	13	0.198523	0.0832736	0.1712	0.0383573	0.283644	0.762473	0.348862	0.952673	F-box and WD-40 domain protein 17
109093	Rars2	4	0.490734	0.211205	0.447652	0.171971	0.0280413	0.399674	0.0300801	0.635929	arginyl-tRNA synthetase 2, mitochondrial
109095	Rbm15b	9	-0.00446169	-0.0191237	0.16373	0.183451	0.98566	0.956402	0.425147	0.62584	RNA binding motif protein 15B
109108	Slc30a9	5	0.17165	0.00770769	-0.112229	-0.0935751	0.226525	0.975035	0.426914	0.760443	solute carrier family 30 (zinc transporter), member 9
109113	Uhrf2	19	-0.066841	0.0111371	-0.151068	-0.0934105	0.543863	0.952471	0.153066	0.639205	ubiquitin-like, containing PHD and RING finger domains 2
109115	Supt3	17	0.181455	0.297346	0.0142529	0.0636252	0.118388	0.0255399	0.915601	0.808516	suppressor of Ty 3
109129	Mmadhc	2	0.308936	-0.0429017	0.0485755	0.0145393	0.228759	0.919612	0.870062	0.98985	methylmalonic aciduria (cobalamin deficiency) cblD type, with homocystinuria
109135	Plekha5	6	-0.246814	-0.343348	-0.330935	-0.258775	0.279612	0.215818	0.140358	0.481823	pleckstrin homology domain containing, family A member 5
109136	Mmaa	8	0.262384	0.109812	0.117512	-0.0113314	0.0864382	0.578359	0.417283	0.985853	methylmalonic aciduria (cobalamin deficiency) type A
109145	Gins4	8	0.0812223	0.0462776	0.125431	0.0604486	0.74265	0.90205	0.59333	0.934048	GINS complex subunit 4 (Sld5 homolog)
109151	Chd9	8	-0.0361946	-0.0859037	0.0310853	-0.0688317	0.818657	0.670333	0.847292	0.8471	chromodomain helicase DNA binding protein 9
109154	Mlec	5	0.410523	0.197462	0.328443	0.227537	0.00486742	0.180538	0.0129013	0.153346	malectin
109161	Ube2q2	9	0.112922	-0.0993575	0.155822	0.113603	0.594569	0.742245	0.447775	0.814514	ubiquitin-conjugating enzyme E2Q (putative) 2
109163	3010003L21Rik	6	0.825788	0.965707	1.1997	0.839071	0.0415444	0.0261274	0.00393899	0.0646302	RIKEN cDNA 3010003L21 gene
109168	Atl3	19	-0.101412	-0.104529	-0.266652	-0.207123	0.41339	0.519098	0.0363774	0.214827	atlastin GTPase 3
109181	Trip11	12	0.230875	0.0846821	0.0834858	0.191498	0.26312	0.784621	0.70278	0.604256	thyroid hormone receptor interactor 11
109202	A930024E05Rik	5	-0.0762141	-0.131234	0.0365621	0.020695	0.629158	0.509467	0.831782	0.973569	RIKEN cDNA A930024E05 gene
109205	Sobp	10	-0.207379	0.0102008	-0.0506402	-0.0345926	0.213313	0.971507	0.781348	0.952564	sine oculis-binding protein homolog (Drosophila)
109212	Fam64a	11	1.03813	0.546171	1.19537	0.810245	0.0767323	0.445029	0.0369899	0.312073	family with sequence similarity 64, member A
109218	Tmem139	6	0.225218	-0.112582	0.184564	-0.0103912	0.25235	0.689239	0.340019	0.99047	transmembrane protein 139
109222	Rarres1	3	0.12202	-0.531975	-0.297149	-0.333399	0.878572	0.571817	0.684838	0.850133	retinoic acid receptor responder (tazarotene induced) 1
109225	Ms4a7	19	0.696354	0.909346	1.25845	0.836859	0.342133	0.314451	0.0868873	0.474352	membrane-spanning 4-domains, subfamily A, member 7
109229	Fam118b	9	0.252432	0.134584	0.32795	0.0415255	0.299042	0.699859	0.168992	0.962371	family with sequence similarity 118, member B
109232	Sccpdh	1	0.70349	0.849371	0.91526	0.74665	0.0458063	0.0253939	0.00967556	0.0594412	saccharopine dehydrogenase (putative)
109241	Mbd5	2	0.235221	0.207876	0.189755	0.15003	0.286538	0.467203	0.384885	0.748391	methyl-CpG binding domain protein 5
109242	Kif24	4	0.0590396	-0.324058	-0.176416	-0.158233	0.770017	0.144016	0.330578	0.645143	kinesin family member 24
109245	Lrrc39	3	-0.0175506	-0.196101	-0.115689	0.446367	0.973136	0.760951	0.810022	0.541164	leucine rich repeat containing 39
109246	Tspan9	6	-0.573188	-0.213749	-0.559008	-0.552684	0.041223	0.52754	0.0348664	0.0844865	tetraspanin 9
109254	Adtrp	13	-0.0071848	-0.21999	-0.103759	-0.0610075	0.980512	0.498105	0.692375	0.940557	androgen dependent TFPI regulating protein
109263	Rlf	4	0.084459	0.0486764	-0.0666339	0.0872891	0.728341	0.896505	0.787724	0.889688	rearranged L-myc fusion sequence
109264	Me3	7	-0.143609	0.0677899	-0.101204	-0.014206	0.24772	0.7046	0.41182	0.979453	malic enzyme 3, NADP(+)-dependent, mitochondrial
109267	Ssc4d	5	0.102183	0.119727	0.108373	0.189997	0.453558	0.497414	0.419059	0.337494	scavenger receptor cysteine rich family, 4 domains
109270	Prr5	15	0.200643	-0.0191651	0.0926955	0.0504158	0.402607	0.962377	0.715671	0.951443	proline rich 5 (renal)
109272	Mybpc1	10	-0.258806	-0.0280772	-0.0556966	0.0524804	0.132698	0.920465	0.760745	0.918408	myosin binding protein C, slow-type
109275	Actr5	2	0.0443129	-0.109138	-0.0206106	-0.0466394	0.840619	0.699785	0.930576	0.943212	ARP5 actin-related protein 5
109280	Slc22a13b-ps	9	-0.28757	-0.26994	-0.384081	-0.279514	0.145325	0.259824	0.0541837	0.325505	solute carrier family 22 (organic cation transporter), member 13b, pseudogene
109284	R3hdm4	10	0.0371375	0.0327551	0.0957506	0.0407313	0.812138	0.886589	0.497702	0.926503	R3H domain containing 4
109294	Prex2	1	-0.0529854	0.0993302	0.0378186	-0.0525369	0.663585	0.514624	0.764429	0.861277	phosphatidylinositol-3,4,5-trisphosphate-dependent Rac exchange factor 2
109305	Orai1	5	0.329877	0.26197	0.228986	0.0977082	0.10647	0.281076	0.236608	0.84174	ORAI calcium release-activated calcium modulator 1
109314	Prr9	3	-0.189073	-0.0934703	-0.176693	0.0601255	0.192012	0.644926	0.211815	0.877091	proline rich 9
109323	C1qtnf7	5	-0.118795	0.171582	-0.0920858	-0.164878	0.655638	0.626204	0.736484	0.765137	C1q and tumor necrosis factor related protein 7
109331	Rnf20	4	0.13742	0.200093	0.126126	0.104608	0.41026	0.332149	0.445735	0.772442	ring finger protein 20
109332	Cdcp1	9	0.694855	0.813609	0.779716	0.4701	0.0329315	0.0180872	0.0133254	0.243467	CUB domain containing protein 1
109333	Pkn2	3	-0.0656631	0.0769303	-0.0607488	-0.016206	0.649954	0.698508	0.675735	0.978979	protein kinase N2
109342	Slc5a10	11	-0.405003	-0.264135	-0.384672	-0.0569944	0.125031	0.423513	0.129597	0.948565	solute carrier family 5 (sodium/glucose cotransporter), member 10
109346	Ankrd39	1	0.275364	0.301662	0.376293	0.108668	0.0529988	0.0527459	0.00936753	0.664643	ankyrin repeat domain 39
109349	Fam163b	2	-0.164574	-0.186532	-0.0352673	-0.22537	0.290231	0.336041	0.841838	0.318494	family with sequence similarity 163, member B
109359	Fam175b	7	0.188594	0.296222	0.0263857	0.0350817	0.207574	0.0949897	0.879314	0.944061	family with sequence similarity 175, member B
109361	D730005E14Rik	15	-0.197364	-0.110254	-0.048485	-0.0406755	0.342249	0.7137	0.836486	0.956266	RIKEN cDNA D730005E14 gene
109552	Sri	5	0.067449	0.0334084	0.232175	0.177637	0.711435	0.905036	0.165881	0.536521	sorcin
109575	Tbx10	19	-0.157031	-0.25188	-0.286873	-0.0443549	0.466989	0.343616	0.170134	0.952564	T-box 10
109593	Lmo3	6	-0.211341	-0.0403267	-0.237181	0.0672673	0.103243	0.835218	0.0624229	0.822003	LIM domain only 3
109594	Lmo1	7	-0.285762	-0.202604	-0.221646	-0.168119	0.0308502	0.152411	0.0639361	0.328729	LIM domain only 1
109620	Dsp	13	-0.268993	-0.054176	-0.321001	-0.00488281	0.318392	0.903178	0.224677	0.996983	desmoplakin
109624	Cald1	6	-0.118255	-0.00680498	0.0348626	-0.000740872	0.308525	0.972784	0.783929	0.998483	caldesmon 1
109637	Upk1a	7	0.0820675	-0.142522	-0.174426	-0.0554392	0.718262	0.629216	0.408598	0.935408	uroplakin 1A
109648	Npy	6	0.0119191	0.137469	0.115377	0.00499734	0.953933	0.541916	0.497169	0.994973	neuropeptide Y
109652	Acy1	9	-0.30057	-0.215158	-0.402992	-0.41746	0.195337	0.474674	0.0836199	0.170196	aminoacylase 1
109658	Txlna	4	0.286	0.294795	0.300251	0.256027	0.182169	0.261566	0.151955	0.444146	taxilin alpha
109660	Ctrl	8	1.67108	0.52155	0.1877	-0.139108	0.240962	0.808457	0.911644	0.981966	chymotrypsin-like
109663	Hoxc11	15	-0.330402	-0.200314	-0.409398	-0.180689	0.05571	0.312572	0.0168391	0.483969	homeobox C11
109672	Cyb5a	18	0.146855	0.0150464	0.128349	0.184662	0.228795	0.941997	0.283852	0.288373	cytochrome b5 type A (microsomal)
109674	Ampd2	3	0.0287331	-0.292972	-0.211742	-0.236804	0.920541	0.323825	0.370781	0.566465	adenosine monophosphate deaminase 2
109676	Ank2	3	-0.274808	-0.0858429	-0.238876	-0.240835	0.188824	0.784093	0.242218	0.467363	ankyrin 2, brain
109685	Hyal3	9	0.505603	0.255804	0.19794	0.105396	0.0909207	0.493025	0.490554	0.896861	hyaluronoglucosaminidase 3
109689	Arrb1	7	0.156714	0.0693854	0.240582	0.110982	0.382181	0.796137	0.168898	0.777967	arrestin, beta 1
109697	Cpa1	6	2.10945	1.01773	0.40832	0.0216492	0.191898	0.654648	0.820879	0.997074	carboxypeptidase A1, pancreatic
109700	Itga1	13	0.00680723	0.190277	-0.00138116	-0.011142	0.978721	0.493087	0.99621	0.990737	integrin alpha 1
109711	Actn1	12	0.706301	0.933505	0.97736	0.884287	0.00999668	0.0011339	0.000559109	0.00202144	actinin, alpha 1
109731	Maob	X	-0.0848677	-0.148179	-0.262449	-0.22941	0.527965	0.371131	0.0519539	0.192903	monoamine oxidase B
109754	Cyb5r3	15	-0.0947118	-0.204249	-0.114965	-0.0206705	0.416254	0.142631	0.312166	0.95962	cytochrome b5 reductase 3
109778	Blvra	2	0.561428	0.2297	0.371285	0.250013	0.0179804	0.376427	0.0747439	0.436555	biliverdin reductase A
109785	Pgm3	9	0.622597	0.390667	0.553757	0.134269	0.0253301	0.187823	0.030575	0.816176	phosphoglucomutase 3
109791	Clps	17	1.80039	0.758753	0.643487	-0.0965083	0.227727	0.726688	0.681244	0.988616	colipase, pancreatic
109801	Glo1	17	-0.229844	-0.150372	-0.777912	-0.188996	0.27045	0.597267	0.00140914	0.617107	glyoxalase 1
109815	Vimp	7	0.385773	0.333348	0.311503	0.100496	0.104088	0.23405	0.166097	0.867981	VCP-interacting membrane protein
109820	Pgc	17	-0.376396	-0.0607677	-0.144413	-0.0563391	0.148542	0.88516	0.586125	0.948796	progastricsin (pepsinogen C)
109821	F11	8	0.234115	0.382863	0.23421	0.126983	0.27174	0.135003	0.261635	0.790813	coagulation factor XI
109828	C7	15	-0.23668	0.326678	0.225839	-0.187513	0.541477	0.511279	0.559577	0.842138	complement component 7
109857	Cbr3	16	1.01094	0.549179	0.802726	0.630946	0.00624332	0.144464	0.0164096	0.114456	carbonyl reductase 3
109880	Braf	6	0.0286914	-0.0127034	0.0390969	0.101358	0.857628	0.958398	0.803479	0.728335	Braf transforming gene
109889	Mzf1	7	-0.0729748	-0.0664252	-0.134586	-0.0122554	0.63673	0.763719	0.358472	0.985541	myeloid zinc finger 1
109900	Asl	5	-0.291152	-0.0443028	-0.209997	-0.33509	0.250001	0.915622	0.403021	0.379698	argininosuccinate lyase
109901	Cela1	15	0.956102	-0.105388	-0.252077	-0.1138	0.351142	0.952583	0.826953	0.980142	chymotrypsin-like elastase family, member 1
109904	Mcf2	X	-0.261704	-0.106636	-0.28514	-0.0618825	0.123794	0.647606	0.0872835	0.895426	mcf.2 transforming sequence
109905	Rap1a	3	-0.0559703	-0.175946	-0.0908669	-0.0844531	0.797089	0.491903	0.657	0.870867	RAS-related protein-1a
109910	Zfp91	19	0.0311474	-0.0343257	0.112768	-0.0196665	0.879815	0.908504	0.536155	0.980283	zinc finger protein 91
109929	Zbtb25	12	0.48598	0.339826	0.412907	0.285039	0.0859862	0.307432	0.121349	0.526458	zinc finger and BTB domain containing 25
109934	Abr	11	0.35949	0.349165	0.462187	0.449822	0.243312	0.367237	0.127906	0.312854	active BCR-related gene
109978	Art4	6	-0.0155383	0.28384	-0.0432609	-0.148411	0.943035	0.197569	0.834536	0.670708	ADP-ribosyltransferase 4
109979	Art3	5	-0.141216	-0.118818	-0.09097	-0.143833	0.36262	0.569024	0.564489	0.603261	ADP-ribosyltransferase 3
110006	Gusb	5	0.280652	0.432073	0.0912996	0.0758959	0.270252	0.157688	0.738797	0.922579	glucuronidase, beta
110012	Tpgs1	10	0.392467	0.268792	0.621624	0.278744	0.0715335	0.288344	0.00638371	0.36208	tubulin polyglutamylase complex subunit 1
110033	Kif22	7	0.19953	0.190577	0.146508	0.0273132	0.555459	0.68684	0.672257	0.985541	kinesin family member 22
110052	Dek	13	-0.0472303	-0.0638743	-0.145564	-0.125335	0.707563	0.708223	0.208861	0.524553	DEK oncogene (DNA binding)
110058	Syt17	7	-0.166879	-0.104359	-0.199476	-0.134634	0.447408	0.74445	0.352329	0.779493	synaptotagmin XVII
110074	Dut	2	0.202368	0.0733729	0.029544	-0.0728909	0.181423	0.740072	0.865388	0.848156	deoxyuridine triphosphatase
110075	Bmp3	5	-0.179678	-0.0560081	-0.102305	0.0580828	0.299587	0.834425	0.563251	0.911021	bone morphogenetic protein 3
110078	Pygb	2	0.226731	0.28733	0.186682	-0.0187413	0.311257	0.299882	0.401882	0.985533	brain glycogen phosphorylase
110082	Dnah5	15	-0.17159	-0.102639	-0.261992	-0.0373869	0.149063	0.505794	0.0324244	0.916883	dynein, axonemal, heavy chain 5
110083	Dnah12	14	-0.229181	-0.0661419	-0.167308	-0.0307288	0.0973629	0.732723	0.198431	0.944757	dynein, axonemal, heavy chain 12
110084	Dnah1	14	-0.313054	-0.167877	-0.27877	0.00987765	0.104414	0.489951	0.129054	0.99047	dynein, axonemal, heavy chain 1
110094	Phka2	X	-0.00569072	-0.216145	-0.153611	-0.138591	0.976185	0.272611	0.329278	0.639889	phosphorylase kinase alpha 2
110095	Pygl	12	-0.172859	-0.0763295	-0.50689	-0.265089	0.445714	0.824258	0.0305065	0.452443	liver glycogen phosphorylase
110109	Nop2	6	0.213558	0.199745	0.296369	0.136319	0.36269	0.515288	0.196231	0.797384	NOP2 nucleolar protein
110115	Cyp11b1	15	-0.167075	-0.0295753	-0.268112	0.058967	0.298178	0.911575	0.0952499	0.898032	cytochrome P450, family 11, subfamily b, polypeptide 1
110119	Mpi	9	0.167974	0.17329	0.197348	-0.040418	0.257183	0.348537	0.174197	0.932451	mannose phosphate isomerase
110135	Fgb	3	-0.352241	-0.186783	-0.236148	-0.207181	0.0140213	0.214041	0.0608404	0.217996	fibrinogen beta chain
110147	Ehmt2	17	0.209675	0.191201	0.119253	0.104801	0.358167	0.523779	0.612317	0.859734	euchromatic histone lysine N-methyltransferase 2
110157	Raf1	6	-0.148244	-0.187153	-0.114953	-0.201014	0.246645	0.230065	0.3627	0.262878	v-raf-leukemia viral oncogene 1
110168	Gpr18	14	-0.102792	0.0187622	0.257877	0.280156	0.596169	0.953703	0.162852	0.298935	G protein-coupled receptor 18
110172	Slc35b1	11	0.152093	0.0023544	0.0953828	-0.210423	0.361346	0.993197	0.575472	0.408496	solute carrier family 35, member B1
110173	Manba	3	0.406031	0.26	0.102359	0.018692	0.0644128	0.307086	0.632172	0.984136	mannosidase, beta A, lysosomal
110175	Ggct	6	0.0759739	0.0233245	0.348098	0.0809863	0.70868	0.94266	0.0713003	0.872968	gamma-glutamyl cyclotransferase
110187	Scgb2b26	7	-0.105442	0.0604707	-0.065186	0.0917421	0.540045	0.813213	0.717427	0.817586	secretoglobin, family 2B, member 26
110196	Fdps	3	-0.158436	-0.00450341	-0.306063	-0.129547	0.480045	0.990553	0.159236	0.796597	farnesyl diphosphate synthetase
110197	Dgkg	16	-0.0288133	0.0710411	-0.18406	-0.000973888	0.90673	0.824628	0.373876	0.999132	diacylglycerol kinase, gamma
110198	Akr7a5	4	0.297923	0.255957	0.174678	0.154116	0.0465684	0.119547	0.194374	0.485475	aldo-keto reductase family 7, member A5 (aflatoxin aldehyde reductase)
110208	Pgd	4	0.919028	1.23719	0.930877	1.0763	8.72379e-05	2.08747e-06	5.32298e-05	1.23576e-05	phosphogluconate dehydrogenase
110213	Tmbim6	15	-0.0308196	0.0707536	-0.0622385	0.00376034	0.835132	0.711656	0.652167	0.995092	transmembrane BAX inhibitor motif containing 6
110253	Triobp	15	-0.0579289	-0.0573205	-0.0647629	-0.128401	0.623755	0.729557	0.579103	0.482586	TRIO and F-actin binding protein
110265	Msra	14	0.0555802	-0.0134557	0.0339692	0.0252332	0.551056	0.930971	0.72809	0.93093	methionine sulfoxide reductase A
110279	Bcr	10	-0.0450642	-0.130078	-0.137268	-0.043432	0.773525	0.483916	0.327758	0.920439	breakpoint cluster region
110304	Glra3	8	-0.382675	-0.0157706	-0.353414	-0.00227544	0.0963517	0.966058	0.107699	0.997168	glycine receptor, alpha 3 subunit
110308	Krt5	15	-0.251837	-0.0230941	-0.126351	-0.0211293	0.0654264	0.91418	0.316935	0.964144	keratin 5
110310	Krt7	15	0.374855	0.393587	0.556895	0.227933	0.282044	0.369722	0.108236	0.762994	keratin 7
110312	Pmch	10	-0.16559	-0.102478	-0.177243	-0.125843	0.249851	0.601764	0.208409	0.633574	pro-melanin-concentrating hormone
110323	Cox6b1	7	0.0923284	-0.118925	0.0734942	-0.0165	0.554119	0.56185	0.642892	0.980283	cytochrome c oxidase, subunit VIb polypeptide 1
110326	Tas1r1	4	-0.0319231	0.123591	0.0839685	0.0569662	0.839678	0.503	0.559182	0.882259	taste receptor, type 1, member 1
110332	Pp2d1	17	-0.00713996	0.0534295	-0.06711	0.0732634	0.966482	0.794777	0.635627	0.822003	protein phosphatase 2C-like domain containing 1
110350	Dync2h1	9	-0.101242	0.0136202	-0.0838157	-0.00715119	0.338799	0.939409	0.424912	0.988118	dynein cytoplasmic 2 heavy chain 1
110351	Rap1gap	4	-0.196812	-0.10645	-0.078017	-0.0440224	0.309797	0.702901	0.704977	0.947061	Rap1 GTPase-activating protein
110355	Adrbk1	19	0.152501	0.111251	0.222827	0.138898	0.3631	0.632611	0.173549	0.66137	adrenergic receptor kinase, beta 1
110379	Sec13	6	0.316303	0.151338	0.370374	0.0303494	0.179351	0.646222	0.111789	0.975197	SEC13 homolog (S. cerevisiae)
110380	Shroom2	X	0.162757	0.212526	0.215173	0.132686	0.551605	0.551489	0.41708	0.840497	shroom family member 2
110382	C8b	4	-0.404241	-0.209239	-0.215224	-0.39939	0.0909207	0.482421	0.338958	0.191039	complement component 8, beta polypeptide
110385	Pde4c	8	-0.823523	-0.869302	-0.906763	-0.794959	0.00152147	0.000909699	0.000456131	0.00217427	phosphodiesterase 4C, cAMP specific
110391	Qdpr	5	-0.0117882	-0.0279436	-0.143039	-0.0089761	0.949999	0.91398	0.349272	0.98985	quinoid dihydropteridine reductase
110417	Pigh	12	0.135821	0.13602	0.187719	0.244221	0.529473	0.647515	0.369459	0.467612	phosphatidylinositol glycan anchor biosynthesis, class H
110446	Acat1	9	-0.267288	-0.413831	-0.223422	-0.296217	0.146992	0.0541264	0.210519	0.236838	acetyl-Coenzyme A acetyltransferase 1
110454	Ly6a	15	1.01842	0.807215	1.45758	1.10958	0.0201479	0.0750479	0.00123763	0.015923	lymphocyte antigen 6 complex, locus A
110460	Acat2	17	0.145408	0.192963	0.0827066	0.301862	0.465025	0.447729	0.690241	0.280055	acetyl-Coenzyme A acetyltransferase 2
110511	Olfr153	2	-0.11084	-0.122057	-0.0368721	-0.128043	0.447818	0.521388	0.819563	0.62838	olfactory receptor 153
110521	Hivep1	13	0.0785006	0.0500755	0.138385	0.116876	0.77706	0.904027	0.59381	0.8585	human immunodeficiency virus type I enhancer binding protein 1
110524	Dgkq	5	0.150208	0.00297649	-0.0348708	-0.00136443	0.471069	0.993083	0.884539	0.99839	diacylglycerol kinase, theta
110532	Adarb1	10	-0.241779	-0.400981	-0.331304	-0.362071	0.193958	0.066857	0.076947	0.129761	adenosine deaminase, RNA-specific, B1
110542	Amhr2	15	-0.00130488	-0.0392264	-0.259291	-0.0301319	0.996178	0.915007	0.231287	0.973612	anti-Mullerian hormone type 2 receptor
110557	H2-Q6	17	0.0164357	0.0911915	0.134303	-0.00559368	0.958465	0.81634	0.615544	0.996629	histocompatibility 2, Q region locus 6
110593	Prdm2	4	-0.233406	-0.226166	-0.193168	-0.111406	0.161572	0.266769	0.233235	0.751944	PR domain containing 2, with ZNF domain
110595	Timp4	6	-0.466902	-0.108685	-0.479878	0.0342661	0.0877906	0.780663	0.0692376	0.974915	tissue inhibitor of metalloproteinase 4
110596	Arhgef28	13	-0.166399	-0.0201044	-0.26608	0.0150886	0.307179	0.941997	0.101528	0.983483	Rho guanine nucleotide exchange factor (GEF) 28
110606	Fntb	12	0.838857	0.571904	0.841276	0.461829	0.00763129	0.0693936	0.00487098	0.197027	farnesyltransferase, CAAX box, beta
110611	Hdlbp	1	0.137744	0.204425	0.0688571	0.194668	0.370568	0.278636	0.667684	0.40763	high density lipoprotein (HDL) binding protein
110612	Iglv2	16	0.15962	1.05831	0.412357	0.572023	0.840362	0.219423	0.570364	0.675042	immunoglobulin lambda variable 2
110616	Atxn3	12	0.0709889	0.138749	0.0243881	0.051404	0.518233	0.297552	0.841838	0.851404	ataxin 3
110637	Grik4	9	-0.237295	-0.167801	-0.338731	-0.133854	0.142087	0.407973	0.0393738	0.655374	glutamate receptor, ionotropic, kainate 4
110639	Prps2	X	-0.107176	0.0859404	-0.229927	-0.23498	0.587113	0.762869	0.220534	0.428438	phosphoribosyl pyrophosphate synthetase 2
110648	Lmx1a	1	-0.368442	-0.0947779	-0.188172	-0.0224995	0.0304284	0.658075	0.204801	0.970059	LIM homeobox transcription factor 1 alpha
110651	Rps6ka3	X	0.0473655	0.178892	0.20368	0.0925707	0.799023	0.400685	0.214719	0.814467	ribosomal protein S6 kinase polypeptide 3
110695	Aldh7a1	18	0.202576	0.116718	0.188215	0.175112	0.0503935	0.325116	0.0543262	0.161974	aldehyde dehydrogenase family 7, member A1
110696	H2-M10.3	17	-0.418423	-0.340375	-0.469484	-0.243061	0.0595163	0.17468	0.0304323	0.457962	histocompatibility 2, M region locus 10.3
110749	Chaf1b	16	0.270491	0.074855	0.356601	-0.0029049	0.310217	0.859909	0.172938	0.997168	chromatin assembly factor 1, subunit B (p60)
110750	Cse1l	2	0.370367	0.516877	0.343055	0.31325	0.0427722	0.00907075	0.0454437	0.150059	chromosome segregation 1-like (S. cerevisiae)
110751	Adam33	2	-0.0921497	-0.0876	-0.0280543	-0.00904088	0.451566	0.596711	0.838205	0.986722	a disintegrin and metallopeptidase domain 33
110784	Nr3c2	8	0.0253186	-0.152893	-0.321306	-0.203093	0.949014	0.752922	0.319264	0.779493	nuclear receptor subfamily 3, group C, member 2
110785	Iglc1	16	0.379919	0.599331	0.605132	0.289199	0.379835	0.256837	0.152061	0.752614	immunoglobulin lambda constant 1
110786	Iglc2	16	0.322714	0.587795	0.58608	0.183952	0.543815	0.369036	0.249818	0.903846	immunoglobulin lambda constant 2
110789	Gpr98	13	-0.200701	-0.119925	-0.220663	-0.0605714	0.0785111	0.378759	0.0466538	0.809136	G protein-coupled receptor 98
110794	Cebpe	14	0.166251	-0.183479	-0.310227	-0.290823	0.544182	0.619882	0.237642	0.509972	CCAAT/enhancer binding protein (C/EBP), epsilon
110796	Tshz1	18	0.132882	0.128992	0.18195	0.10219	0.536102	0.664708	0.381778	0.846525	teashirt zinc finger family member 1
110805	Foxe1	4	-0.206444	-0.241725	-0.286519	-0.0233728	0.201348	0.217373	0.0781283	0.970754	forkhead box E1
110809	Srsf1	11	0.165494	0.0584712	-0.128769	-0.142993	0.318527	0.816896	0.436774	0.643059	serine/arginine-rich splicing factor 1
110816	Pwp2	10	0.131473	0.176079	0.0538176	0.180555	0.534754	0.519048	0.81611	0.636497	PWP2 periodic tryptophan protein homolog (yeast)
110821	Pcca	14	-0.0143399	-0.077882	-0.141586	-0.117982	0.951685	0.790971	0.46992	0.788814	propionyl-Coenzyme A carboxylase, alpha polypeptide
110826	Etfb	7	0.0437199	-0.0864141	0.0676481	0.0127205	0.730052	0.589584	0.57418	0.980283	electron transferring flavoprotein, beta polypeptide
110829	Lims1	10	0.12092	0.151342	0.158139	0.0605391	0.430655	0.440382	0.290101	0.884389	LIM and senescent cell antigen-like domains 1
110834	Chrna3	9	0.000130535	0.111332	-0.0892283	0.182062	0.999359	0.646147	0.617527	0.52817	cholinergic receptor, nicotinic, alpha polypeptide 3
110835	Chrna5	9	-0.161777	-0.0189311	-0.0679463	-0.0371118	0.171551	0.923236	0.57326	0.917296	cholinergic receptor, nicotinic, alpha polypeptide 5
110842	Etfa	9	0.0545147	-0.046313	-0.0588735	-0.00143588	0.789962	0.878076	0.770268	0.997799	electron transferring flavoprotein, alpha polypeptide
110854	Ppp2r4	2	0.27934	0.0809665	0.322041	0.199642	0.178582	0.794816	0.116029	0.583199	protein phosphatase 2A activator, regulatory subunit B
110855	Pde6c	19	0.281885	-0.00463033	0.675597	0.124636	0.34172	0.992251	0.0291398	0.875211	phosphodiesterase 6C, cGMP specific, cone, alpha prime
110862	Kcnq3	15	-0.200581	-0.102382	-0.0971925	0.0959972	0.201948	0.641616	0.541037	0.783223	potassium voltage-gated channel, subfamily Q, member 3
110876	Scn2a1	2	-0.256311	-0.0340595	-0.189525	-0.0859861	0.155062	0.908569	0.280239	0.849359	sodium channel, voltage-gated, type II, alpha 1
110877	Slc18a1	8	0.617808	0.502231	0.674135	0.370141	0.00921121	0.034349	0.00323014	0.161638	solute carrier family 18 (vesicular monoamine), member 1
110880	Scn4a	11	-0.386367	-0.182584	-0.373502	-0.0814508	0.03434	0.376427	0.0295073	0.840497	sodium channel, voltage-gated, type IV, alpha
110886	Gabra5	7	0.00329162	0.0123224	-0.00412662	0.0124477	0.980235	0.948789	0.976069	0.980142	gamma-aminobutyric acid (GABA) A receptor, subunit alpha 5
110891	Slc8a2	7	-0.238091	-0.289744	-0.332456	-0.150526	0.136533	0.124546	0.0402809	0.587857	solute carrier family 8 (sodium/calcium exchanger), member 2
110893	Slc8a3	12	-0.0783184	-0.103428	-0.116747	0.0282403	0.646247	0.653855	0.475913	0.962014	solute carrier family 8 (sodium/calcium exchanger), member 3
110895	Slc9a4	1	-0.125991	-0.0688879	-0.0398706	-0.0636346	0.649719	0.872916	0.898077	0.942139	solute carrier family 9 (sodium/hydrogen exchanger), member 4
110902	Chrna2	14	0.365489	-0.109066	0.0737201	-0.0131823	0.518362	0.904624	0.910731	0.995934	cholinergic receptor, nicotinic, alpha polypeptide 2 (neuronal)
110911	Cds2	2	0.382083	0.576105	0.13892	0.344687	0.120264	0.0404716	0.571479	0.322662	CDP-diacylglycerol synthase (phosphatidate cytidylyltransferase) 2
110920	Hspa13	16	0.270662	0.103293	0.216737	-0.0366483	0.210912	0.745553	0.307557	0.963183	heat shock protein 70 family, member 13
110935	Atp6v1b1	6	-0.139651	-0.213289	-0.124536	0.0654222	0.342664	0.234125	0.392116	0.864597	ATPase, H+ transporting, lysosomal V1 subunit B1
110948	Hlcs	16	-0.0148584	-0.238538	-0.287573	-0.393119	0.94661	0.297552	0.117041	0.0916957	holocarboxylase synthetase (biotin- [propriony-Coenzyme A-carboxylase (ATP-hydrolysing)] ligase)
110957	D1Pas1	1	-0.17877	-0.138085	-0.241542	-0.0888714	0.179707	0.414464	0.0718213	0.753841	DNA segment, Chr 1, Pasteur Institute 1
110958	M1ap	6	-0.0698497	-0.0402215	-0.14323	0.16211	0.609953	0.846854	0.269947	0.430896	meiosis 1 associated protein
110959	Nudt19	7	-0.160746	-0.161686	-0.263296	-0.308819	0.548848	0.66214	0.305743	0.453558	nudix (nucleoside diphosphate linked moiety X)-type motif 19
110960	Tars	15	0.121298	0.357993	0.147102	0.217161	0.678982	0.298662	0.609349	0.69022	threonyl-tRNA synthetase
110962	Mbd6	10	-0.0866605	-0.0580882	0.100338	0.0817701	0.713331	0.870607	0.6641	0.896275	methyl-CpG binding domain protein 6
111173	Erc1	6	0.0687204	0.0387253	-0.000277357	0.00393334	0.7271	0.8978	0.998968	0.996629	ELKS/RAB6-interacting/CAST family member 1
111174	Taar1	10	-0.0708755	-0.0608796	-0.0878767	-0.0434725	0.576016	0.735841	0.477258	0.904272	trace amine-associated receptor 1
111175	Pecr	1	-0.233913	-0.218735	-0.326428	-0.30246	0.0940468	0.176186	0.0211152	0.066293	peroxisomal trans-2-enoyl-CoA reductase
111368	Prn	2	0.0466124	-0.052631	-0.109526	-0.0357638	0.790055	0.828869	0.49101	0.947246	prion protein gene complex
111970	Dlx1as	2	-0.103854	-0.0437916	-0.0675355	0.161486	0.5085	0.857925	0.676757	0.532801	distal-less homeobox 1, antisense
111975	Igf2os	7	-0.19577	-0.141219	-0.227783	-0.11065	0.184444	0.457894	0.117871	0.704823	insulin-like growth factor 2, opposite strand
112403	Dxo	17	0.196	0.0675091	0.284461	0.187602	0.0894082	0.665064	0.0158275	0.206475	decapping exoribonuclease
112405	Egln1	8	0.206797	0.318266	0.166395	0.193352	0.250335	0.14179	0.348144	0.515903	egl-9 family hypoxia-inducible factor 1
112406	Egln2	7	0.493903	0.5427	0.332742	0.186645	0.0417323	0.0363387	0.126904	0.654129	egl-9 family hypoxia-inducible factor 2
112407	Egln3	12	-0.385033	-0.413281	-0.416822	-0.584278	0.0564572	0.061968	0.0330014	0.00963654	egl-9 family hypoxia-inducible factor 3
112408	Tas2r116	6	-0.00153086	0.0761831	-0.00802536	0.0335429	0.991568	0.640539	0.954714	0.926886	taste receptor, type 2, member 116
112415	C030039L03Rik	7	-0.287479	-0.0604449	-0.425984	-0.131377	0.367871	0.908909	0.171878	0.878435	RIKEN cDNA C030039L03 gene
112417	Ugt2b37	5	-0.852566	-1.37995	-1.53334	-1.21717	0.191031	0.0722171	0.0249181	0.151174	UDP glucuronosyltransferase 2 family, polypeptide B37
112418	1700102P08Rik	9	-0.3052	-0.114967	-0.245079	-0.0607434	0.0645537	0.585719	0.111234	0.886704	RIKEN cDNA 1700102P08 gene
112419	2010002M12Rik	19	-0.383205	-0.288713	-0.0563202	-0.00526939	0.211792	0.467674	0.873737	0.996983	RIKEN cDNA 2010002M12 gene
112422	2610305D13Rik	4	-0.135881	-0.0629546	-0.0117626	-0.021859	0.456018	0.819129	0.956884	0.977278	RIKEN cDNA 2610305D13 gene
11287	Pzp	6	-0.193779	-0.110732	-0.167863	-0.0962101	0.11602	0.478797	0.153486	0.678094	pregnancy zone protein
11298	Aanat	11	-0.14901	0.000900042	-0.139186	0.0847262	0.468346	0.997888	0.495248	0.877037	arylalkylamine N-acetyltransferase
11302	Aatk	11	-0.217875	-0.308954	-0.15515	-0.292086	0.166606	0.0970452	0.31352	0.153144	apoptosis-associated tyrosine kinase
11303	Abca1	4	-0.147922	-0.00297421	-0.146154	0.0668384	0.520399	0.993838	0.520528	0.923754	ATP-binding cassette, sub-family A (ABC1), member 1
11304	Abca4	3	-0.177193	-0.0612437	-0.179576	-0.0158667	0.201435	0.766091	0.185969	0.979453	ATP-binding cassette, sub-family A (ABC1), member 4
11305	Abca2	2	-0.210166	-0.266168	-0.386971	-0.33784	0.392006	0.390035	0.110682	0.349832	ATP-binding cassette, sub-family A (ABC1), member 2
11306	Abcb7	X	0.0894986	0.133058	0.157641	0.015334	0.5735	0.512195	0.300161	0.981589	ATP-binding cassette, sub-family B (MDR/TAP), member 7
11307	Abcg1	17	0.780991	0.824613	0.918987	0.837892	0.0075803	0.00559006	0.00148389	0.00515833	ATP-binding cassette, sub-family G (WHITE), member 1
11308	Abi1	2	0.0077386	-0.0143284	0.136307	0.0908794	0.9625	0.950054	0.298271	0.747517	abl-interactor 1
11350	Abl1	2	0.205044	-0.00234227	0.338904	-0.0619658	0.315812	0.994508	0.0972478	0.921385	c-abl oncogene 1, non-receptor tyrosine kinase
11352	Abl2	1	0.169503	0.240475	0.276476	0.0722118	0.451034	0.394996	0.205387	0.914407	v-abl Abelson murine leukemia viral oncogene 2 (arg, Abelson-related gene)
11354	Scgb1b27	7	-0.0363937	0.0151654	-0.0583056	0.0762651	0.861926	0.961631	0.772532	0.878864	secretoglobin, family 1B, member 27
11363	Acadl	1	0.0706943	-0.139639	-0.0856811	-0.0665553	0.65727	0.481028	0.583365	0.868092	acyl-Coenzyme A dehydrogenase, long-chain
11364	Acadm	3	0.0399201	-0.0996287	-0.111511	-0.113957	0.743246	0.497763	0.312955	0.552158	acyl-Coenzyme A dehydrogenase, medium chain
11370	Acadvl	11	0.121634	-0.00148332	-0.0155936	-0.0156953	0.446132	0.995798	0.934526	0.981589	acyl-Coenzyme A dehydrogenase, very long chain
113845	Vmn1r48	6	-0.0716075	-0.139788	-0.0312269	-0.17558	0.772335	0.660825	0.906357	0.690319	vomeronasal 1 receptor 48
113846	Vmn1r47	6	-0.0707348	0.0302959	0.0601845	-0.0131733	0.505452	0.855038	0.574569	0.976508	vomeronasal 1 receptor 47
113847	Vmn1r43	6	0.0315951	0.00213238	0.00145685	0.0527778	0.815106	0.991323	0.992453	0.869837	vomeronasal 1 receptor 43
113848	Vmn1r42	6	-0.271174	-0.164379	-0.151082	-0.116404	0.103591	0.425483	0.340515	0.723452	vomeronasal 1 receptor 42
113849	Vmn1r52	6	-0.13833	-0.0955925	-0.225862	-0.0925839	0.37867	0.665893	0.14185	0.793831	vomeronasal 1 receptor 52
113850	V1ra8	6	-0.17697	-0.0926284	0.170925	0.0371274	0.325325	0.723688	0.334486	0.952673	vomeronasal 1 receptor, A8
113851	Vmn1r54	6	-0.24125	-0.188837	-0.0471809	-0.0938128	0.171551	0.396389	0.80893	0.822562	vomeronasal 1 receptor 54
113852	Vmn1r50	6	0.192661	0.208931	0.329796	0.118168	0.186505	0.239843	0.0300802	0.671759	vomeronasal 1 receptor 50
113853	Vmn1r53	6	-0.0355025	0.0550336	-0.127957	-0.0215952	0.867955	0.852674	0.497271	0.979453	vomeronasal 1 receptor 53
113854	Vmn1r44	6	-0.440216	0.0435474	-0.445642	0.0192279	0.0991086	0.918717	0.084639	0.986722	vomeronasal 1 receptor 44
113855	Vmn1r40	6	-0.200582	-0.0733038	-0.173934	-0.00820741	0.22639	0.766304	0.285212	0.991764	vomeronasal 1 receptor 40
113856	Vmn1r46	6	-0.207442	0.000242252	-0.0799859	-0.118434	0.165949	0.99931	0.601915	0.68111	vomeronasal 1 receptor 46
113859	Vmn1r29	6	-0.211271	-0.183112	-0.0435274	-0.139312	0.0951142	0.214056	0.738926	0.472547	vomeronasal 1 receptor 29
113860	Vmn1r11	6	0.00735092	-0.0258319	-0.00894239	0.0474296	0.967917	0.917347	0.959996	0.917031	vomeronasal 1 receptor 11
113862	Vmn1r13	6	-0.181734	-0.136105	-0.150175	-0.133572	0.143299	0.377631	0.210216	0.505555	vomeronasal 1 receptor 13
113863	Vmn1r15	6	-0.101235	-0.00272475	-0.236288	-0.0155814	0.403553	0.989384	0.0550696	0.975197	vomeronasal 1 receptor 15
113864	Vmn1r14	6	-0.180656	-0.0384074	-0.145508	0.175359	0.337131	0.901027	0.437099	0.601722	vomeronasal 1 receptor 14
113865	Vmn1r25	6	-0.0588374	-0.141664	-0.0386249	0.0328843	0.59861	0.288958	0.740414	0.92105	vomeronasal 1 receptor 25
113868	Acaa1a	9	0.36534	-0.0490469	0.317034	0.239358	0.238678	0.924473	0.297087	0.693567	acetyl-Coenzyme A acyltransferase 1A
11409	Acads	5	0.135237	-0.151949	0.0681101	-0.0447858	0.424082	0.487319	0.702005	0.934048	acyl-Coenzyme A dehydrogenase, short chain
114128	Laptm4b	15	0.207362	0.251514	-0.0989732	-0.142806	0.257775	0.264488	0.600154	0.690139	lysosomal-associated protein transmembrane 4B
114141	Cldn16	16	-0.230576	-0.030885	-0.12089	-0.0474037	0.113048	0.895085	0.386951	0.91077	claudin 16
114142	Foxp2	6	0.154764	0.156828	0.00425398	0.148919	0.628	0.725874	0.991231	0.847331	forkhead box P2
114143	Atp6v0b	4	0.0443967	-0.199791	0.101949	-0.0355795	0.887248	0.587958	0.725342	0.974915	ATPase, H+ transporting, lysosomal V0 subunit B
11416	Slc33a1	3	0.106352	-0.0103472	-0.0819344	-0.277588	0.536004	0.97148	0.639368	0.226965	solute carrier family 33 (acetyl-CoA transporter), member 1
11418	Asic2	11	-0.0658433	-0.0550365	-0.0472341	0.0702092	0.74217	0.850167	0.818856	0.892032	acid-sensing (proton-gated) ion channel 2
11419	Asic1	15	-0.202077	-0.0947187	-0.194004	0.137508	0.107896	0.562544	0.108367	0.482586	acid-sensing (proton-gated) ion channel 1
11421	Ace	11	-0.136152	0.47906	0.0955159	0.0387087	0.526506	0.0534352	0.664178	0.958224	angiotensin I converting enzyme (peptidyl-dipeptidase A) 1
114229	Kiss1r	10	-0.240749	-0.228112	-0.32484	-0.218242	0.255329	0.395638	0.120676	0.541681	KISS1 receptor
114230	Aipl1	11	-0.383574	-0.0539959	-0.241192	0.0477699	0.0266875	0.816273	0.111851	0.917805	aryl hydrocarbon receptor-interacting protein-like 1
11423	Ache	5	0.0904583	-0.0511615	-0.0265966	0.134589	0.678961	0.879674	0.914277	0.765579	acetylcholinesterase
114249	Npnt	3	0.501127	0.572545	0.599847	0.464722	0.0840533	0.0789012	0.035416	0.21301	nephronectin
114255	Dok4	8	-0.196536	-0.157978	-0.0565844	-0.206429	0.321218	0.551489	0.795666	0.5359	docking protein 4
11425	Apoc4	7	-0.11325	-0.312657	-0.0265704	-0.101349	0.479545	0.096192	0.885478	0.76857	apolipoprotein C-IV
11426	Macf1	4	-0.124856	-0.0506037	-0.0964481	0.00534735	0.412493	0.827744	0.528457	0.994155	microtubule-actin crosslinking factor 1
11428	Aco1	4	0.0995289	0.19258	-0.241011	0.0102476	0.707756	0.566694	0.325539	0.993142	aconitase 1
11429	Aco2	15	0.110178	-0.0653856	-0.104741	-0.154821	0.618676	0.845159	0.636111	0.722387	aconitase 2, mitochondrial
114301	Palmd	3	-0.248134	-0.303084	-0.353929	-0.243639	0.360973	0.374358	0.182225	0.620827	palmdelphin
114304	Slc28a3	13	-0.301186	-0.0875057	-0.272868	0.0543765	0.0832119	0.714952	0.0976874	0.913356	solute carrier family 28 (sodium-coupled nucleoside transporter), member 3
11430	Acox1	11	-0.0455366	-0.179811	-0.280736	-0.0441107	0.818644	0.433728	0.112751	0.939757	acyl-Coenzyme A oxidase 1, palmitoyl
11431	Acp1	12	-0.11802	-0.277736	-0.236906	-0.226374	0.670023	0.409156	0.363735	0.645584	acid phosphatase 1, soluble
11432	Acp2	2	0.451056	0.398735	0.362871	0.302196	0.0140213	0.0324147	0.0288547	0.142051	acid phosphatase 2, lysosomal
114332	Lyve1	7	-0.964762	-0.235223	-0.747326	-0.924901	0.14694	0.814048	0.2461	0.338681	lymphatic vessel endothelial hyaluronan receptor 1
11433	Acp5	9	0.161475	0.287522	0.179557	0.0594214	0.18919	0.0461828	0.136815	0.847349	acid phosphatase 5, tartrate resistant
11434	Acr	15	-0.239955	-0.169418	-0.203701	-0.0245169	0.0987616	0.329331	0.1384	0.961229	acrosin prepropeptide
11435	Chrna1	2	-0.28785	-0.0982169	-0.313022	-0.164221	0.0713196	0.641532	0.0430921	0.505555	cholinergic receptor, nicotinic, alpha polypeptide 1 (muscle)
11438	Chrna4	2	-0.732373	-0.627629	-1.51171	-1.02845	0.284674	0.482246	0.0335433	0.294093	cholinergic receptor, nicotinic, alpha polypeptide 4
11440	Chrna6	8	-0.173385	-0.0868932	-0.0907915	-0.0554521	0.137962	0.57708	0.428383	0.848874	cholinergic receptor, nicotinic, alpha polypeptide 6
11441	Chrna7	7	-0.158041	-0.177307	-0.173529	0.111283	0.334417	0.3928	0.279432	0.747517	cholinergic receptor, nicotinic, alpha polypeptide 7
11443	Chrnb1	11	-0.0658783	0.126305	-0.0916946	0.0512183	0.745126	0.625419	0.636566	0.931645	cholinergic receptor, nicotinic, beta polypeptide 1 (muscle)
11444	Chrnb2	3	-0.237612	0.150051	-0.185582	-0.0377382	0.358736	0.683821	0.473035	0.970708	cholinergic receptor, nicotinic, beta polypeptide 2 (neuronal)
114479	Slc5a5	8	-0.231926	-0.0448048	-0.254939	0.129688	0.143031	0.856742	0.101353	0.661873	solute carrier family 5 (sodium iodide symporter), member 5
11447	Chrnd	1	-0.288227	-0.0693549	-0.243035	-0.0421364	0.128695	0.804886	0.182276	0.947061	cholinergic receptor, nicotinic, delta polypeptide
11448	Chrne	11	-0.047826	0.0747949	-0.191231	-0.0107474	0.845588	0.822974	0.376132	0.991764	cholinergic receptor, nicotinic, epsilon polypeptide
11449	Chrng	1	-0.432319	-0.244209	-0.467444	-0.00998796	0.0331985	0.275321	0.0161473	0.990016	cholinergic receptor, nicotinic, gamma polypeptide
11450	Adipoq	16	-0.188935	0.0206716	-0.130913	-0.0501448	0.484747	0.963667	0.636513	0.957676	adiponectin, C1Q and collagen domain containing
11451	Acrv1	9	-0.294799	-0.0958769	-0.282254	-0.0716538	0.0681297	0.65504	0.0670532	0.853968	acrosomal vesicle protein 1
114565	Zbtb21	16	0.0309092	0.0404217	0.0144553	0.0751585	0.889544	0.898233	0.950367	0.886704	zinc finger and BTB domain containing 21
114566	Krt82	15	-0.36495	-0.121816	-0.270947	-0.0219421	0.0541424	0.615012	0.119751	0.976727	keratin 82
114570	Crip3	17	-0.256072	-0.138861	-0.242408	-0.0987563	0.141055	0.543494	0.149541	0.801763	cysteine-rich protein 3
114584	Clic1	17	0.485209	0.492463	0.601159	0.434636	0.101267	0.151631	0.0409385	0.284876	chloride intracellular channel 1
114585	D17H6S53E	17	-0.0494141	-0.107481	-0.108948	-0.0917546	0.804425	0.675001	0.55176	0.83295	DNA segment, Chr 17, human D6S53E
11459	Acta1	8	-0.077853	-0.194937	-0.259766	0.0347238	0.659101	0.354722	0.119016	0.952673	actin, alpha 1, skeletal muscle
114601	Ehbp1l1	19	0.148831	0.0458459	0.197681	0.157552	0.424523	0.878503	0.275528	0.647699	EH domain binding protein 1-like 1
114602	Zmynd10	9	-0.0337994	-0.0960634	-0.25214	0.0524127	0.81352	0.584404	0.0558392	0.881684	zinc finger, MYND domain containing 10
114604	Prdm15	16	-0.188377	-0.0844046	0.0124938	-0.0563715	0.491302	0.841757	0.969978	0.951995	PR domain containing 15
114606	Tle6	10	-0.132807	-0.284335	-0.184566	-0.409082	0.451371	0.177997	0.281326	0.0557055	transducin-like enhancer of split 6, homolog of Drosophila E(spl)
114615	Elac1	18	-0.00915237	-0.370973	-0.361082	-0.32331	0.96898	0.107653	0.0656921	0.218167	elaC homolog 1 (E. coli)
11461	Actb	5	0.0316032	0.0817431	0.0983235	0.100109	0.754112	0.499365	0.279449	0.512189	actin, beta
114640	Pth2	7	-0.14596	0.0329496	0.122786	-0.00190134	0.405507	0.90945	0.482642	0.997168	parathyroid hormone 2
114641	Rpl31	1	0.0542574	-0.611217	-0.257815	-0.0733137	0.898957	0.166447	0.483654	0.954951	ribosomal protein L31
114642	Brdt	5	-0.115871	0.00773399	-0.0627675	-0.107157	0.367776	0.971723	0.63715	0.657892	bromodomain, testis-specific
114643	Oas1c	5	-0.0374375	-0.428501	-0.215662	-0.306667	0.915788	0.238144	0.468327	0.541613	2'-5' oligoadenylate synthetase 1C
114644	Slc13a3	2	0.642938	0.750855	0.883725	0.513732	0.0448544	0.0294499	0.00648486	0.188671	solute carrier family 13 (sodium-dependent dicarboxylate transporter), member 3
11464	Actc1	2	0.284256	0.624284	0.296619	0.381578	0.213068	0.0203724	0.185028	0.218167	actin, alpha, cardiac muscle 1
114652	Ly6g5c	17	-0.0429167	-0.0302209	0.0222372	-0.0858644	0.760053	0.88584	0.882495	0.755167	lymphocyte antigen 6 complex, locus G5C
114654	Ly6g6d	17	-0.144291	-0.0776107	-0.013989	-0.0448483	0.245308	0.658196	0.924667	0.900927	lymphocyte antigen 6 complex, locus G6D
114661	Prss28	17	-0.196005	-0.0578061	-0.0808288	-0.126977	0.209378	0.806001	0.616785	0.670708	protease, serine 28
114662	Prss29	17	0.0199959	-0.264195	-0.204978	0.00140418	0.924146	0.210808	0.229536	0.99774	protease, serine 29
114663	Impa2	18	-0.0609492	-0.422459	-0.366502	-0.323316	0.864663	0.276615	0.235235	0.545821	inositol (myo)-1(or 4)-monophosphatase 2
114664	Hsd17b11	5	0.111617	0.0924615	-0.0263539	-0.0195414	0.59203	0.758727	0.912725	0.982263	hydroxysteroid (17-beta) dehydrogenase 11
114666	Krtap5-5	7	-0.122282	-0.0995958	0.00627101	0.138293	0.582284	0.755857	0.98077	0.76857	keratin associated protein 5-5
114671	4930444G20Rik	10	0.13241	-0.320398	-0.257483	-0.435566	0.83238	0.688895	0.658574	0.690139	RIKEN cDNA 4930444G20 gene
114672	1700007E05Rik	16	0.330209	-0.108201	0.371941	-0.000158932	0.528867	0.898233	0.469331	0.999863	RIKEN cDNA 1700007E05 gene
114673	4930433N12Rik	9	-0.195396	-0.280351	-0.22958	0.0578535	0.330392	0.255118	0.242697	0.926886	RIKEN cDNA 4930433N12 gene
114674	Gtf2ird2	5	0.0732478	0.11079	0.0138961	0.0513214	0.670822	0.626458	0.943711	0.917922	GTF2I repeat domain containing 2
114675	4932431P20Rik	7	-0.495707	-0.321758	-0.589937	-0.26368	0.0137854	0.121592	0.00287504	0.28497	RIKEN cDNA 4932431P20 gene
114676	4930519F09Rik	10	0.1665	-0.196588	0.165419	0.105288	0.402488	0.440382	0.398803	0.824172	pyruvate dehydrogenase E1 alpha 1 pseudogene
114679	Selm	11	0.153542	0.385901	0.282401	0.119722	0.582171	0.24511	0.288287	0.865742	selenoprotein M
11468	Actg2	6	0.0555079	0.686126	1.20736	-0.0229645	0.920358	0.221172	0.0148604	0.991764	actin, gamma 2, smooth muscle, enteric
11470	Actl7a	4	-0.514686	-0.305246	-0.676793	-0.146205	0.0148911	0.166105	0.00148703	0.679984	actin-like 7a
114712	Ferd3l	12	-0.238189	-0.0124778	-0.171912	-0.0571202	0.136075	0.962607	0.264343	0.900358	Fer3-like (Drosophila)
114713	Rasa2	9	0.214199	0.0297962	0.449325	0.273179	0.330943	0.937623	0.0469302	0.421942	RAS p21 protein activator 2
114714	Rad51c	11	-0.231354	-0.309214	-0.430551	-0.204645	0.304888	0.265452	0.0606975	0.616253	RAD51 homolog C
114715	Spred1	2	-0.0230022	0.161556	-0.0243689	0.0621539	0.912477	0.482865	0.906702	0.904308	sprouty protein with EVH-1 domain 1, related sequence
114716	Spred2	11	-0.330839	-0.29441	-0.29595	-0.236664	0.0912399	0.193612	0.111527	0.410221	sprouty-related, EVH1 domain containing 2
11471	Actl7b	4	-0.225118	-0.0970105	-0.22719	-0.125986	0.251775	0.735223	0.237203	0.76857	actin-like 7b
11472	Actn2	13	-0.175205	-0.148062	-0.169585	-0.0278254	0.117113	0.268833	0.115701	0.93645	actinin alpha 2
114741	Supt16	14	0.0983146	0.150982	-0.0284799	0.0742827	0.55817	0.480041	0.881751	0.861226	suppressor of Ty 16
11474	Actn3	19	-0.0688704	0.0231849	-0.134606	0.00732754	0.713864	0.938321	0.443575	0.993142	actinin alpha 3
11475	Acta2	19	0.665902	1.56196	1.45625	0.894614	0.132136	0.00288011	0.0031105	0.103378	actin, alpha 2, smooth muscle, aorta
114774	Pawr	10	0.360997	0.326149	0.437202	0.163934	0.157331	0.297699	0.086129	0.766089	PRKC, apoptosis, WT1, regulator
11477	Acvr1	2	0.233445	0.173824	0.132576	0.0730776	0.156527	0.402499	0.414175	0.864597	activin A receptor, type 1
11479	Acvr1b	15	0.268595	0.346882	0.0449454	-0.0372603	0.367968	0.350277	0.897387	0.976727	activin A receptor, type 1B
11480	Acvr2a	2	-0.0545293	0.0192562	-0.340087	-0.209022	0.815648	0.957077	0.104519	0.564887	activin receptor IIA
11481	Acvr2b	9	-0.351704	-0.374826	-0.351901	-0.279796	0.102824	0.134516	0.0920075	0.369252	activin receptor IIB
11482	Acvrl1	15	0.274421	0.396086	0.435476	0.275861	0.19565	0.117741	0.0451361	0.389323	activin A receptor, type II-like 1
11484	Aspa	11	0.455311	0.153903	0.307065	0.0464235	0.1125	0.699869	0.259962	0.963373	aspartoacylase
114863	Prosc	8	-0.23005	-0.317113	-0.312074	-0.313074	0.120491	0.062235	0.0365782	0.0831759	proline synthetase co-transcribed
114868	Psg25	7	-0.0800214	-0.0712035	-0.0288898	-0.027662	0.425838	0.600986	0.792149	0.930505	pregnancy-specific glycoprotein 25
11486	Ada	2	-0.191715	-0.102318	-0.182342	-0.484469	0.493683	0.806001	0.511993	0.188304	adenosine deaminase
114871	Psg28	7	-0.225219	0.337689	-0.421407	-0.13798	0.457245	0.371207	0.152382	0.859734	pregnancy-specific glycoprotein 28
114872	Psg29	7	-0.234131	-0.252703	-0.21238	-0.130519	0.103478	0.130326	0.121911	0.598688	pregnancy-specific glycoprotein 29
114873	Dscaml1	9	-0.341512	-0.266013	-0.40292	-0.00205934	0.0594142	0.193612	0.0236619	0.997074	Down syndrome cell adhesion molecule like 1
114874	Ddhd1	14	0.24932	0.148749	0.426115	0.301008	0.178418	0.545293	0.0276214	0.233702	DDHD domain containing 1
114875	Plcz1	6	-0.12636	-0.0579328	-0.0653197	-0.00497824	0.267081	0.726531	0.576199	0.992901	phospholipase C, zeta 1
11487	Adam10	9	0.230532	0.302693	0.171713	0.104751	0.159273	0.119884	0.281769	0.767769	a disintegrin and metallopeptidase domain 10
114886	Cygb	11	-0.290293	-0.142011	-0.115259	-0.314163	0.271918	0.709799	0.677552	0.449276	cytoglobin
114889	Vsx1	2	-0.334778	-0.00391364	-0.389237	-0.026466	0.0846929	0.990118	0.0406141	0.971345	visual system homeobox 1 homolog (zebrafish)
11488	Adam11	11	-0.684656	-0.487661	-0.810894	-0.576699	0.0477647	0.205179	0.0167982	0.167184	a disintegrin and metallopeptidase domain 11
114893	Dcun1d1	3	0.00986231	-0.0398257	0.126035	0.00411442	0.942598	0.819129	0.259844	0.993927	DCN1, defective in cullin neddylation 1, domain containing 1 (S. cerevisiae)
114896	Afg3l1	8	0.177029	0.181413	0.104016	0.0941734	0.258606	0.354722	0.509548	0.788928	AFG3-like AAA ATPase 1
11489	Adam12	7	0.0855449	0.221792	0.0926045	0.150173	0.527965	0.165174	0.486894	0.482586	a disintegrin and metallopeptidase domain 12 (meltrin alpha)
11490	Adam15	3	0.356334	0.355936	0.439605	0.16118	0.10551	0.164845	0.0444912	0.702013	a disintegrin and metallopeptidase domain 15 (metargidin)
11491	Adam17	12	0.13786	0.316361	-0.0051186	-0.0386826	0.357477	0.0726702	0.977443	0.935987	a disintegrin and metallopeptidase domain 17
11492	Adam19	11	0.492623	0.439361	0.502954	0.457277	0.112537	0.231527	0.0949862	0.285359	a disintegrin and metallopeptidase domain 19 (meltrin beta)
11495	Adam2	14	-0.374036	-0.240009	-0.369948	-0.0607765	0.0563208	0.285712	0.0482548	0.911988	a disintegrin and metallopeptidase domain 2
11496	Adam22	5	-0.185512	-0.0339392	-0.160747	-0.07165	0.147623	0.86742	0.195911	0.807162	a disintegrin and metallopeptidase domain 22
11497	Adam3	8	-0.217182	-0.0729638	-0.0635899	-0.152717	0.205351	0.775758	0.72919	0.624479	a disintegrin and metallopeptidase domain 3 (cyritestin)
11498	Adam4	12	-0.270732	0.0410253	-0.0515089	0.0490163	0.152841	0.895155	0.80447	0.935274	a disintegrin and metallopeptidase domain 4
11499	Adam5	8	-0.124939	-0.0560416	-0.0896354	0.076265	0.339554	0.773653	0.493817	0.796597	a disintegrin and metallopeptidase domain 5
11500	Adam7	14	-0.108087	-0.0501122	-0.111082	-0.0255747	0.35016	0.771005	0.327561	0.948443	a disintegrin and metallopeptidase domain 7
11501	Adam8	7	0.463639	0.675128	0.741543	0.770181	0.227917	0.144132	0.0585178	0.117227	a disintegrin and metallopeptidase domain 8
11502	Adam9	8	-0.101987	0.0653116	-0.190315	-0.0756613	0.375862	0.690994	0.096669	0.760309	a disintegrin and metallopeptidase domain 9 (meltrin gamma)
11504	Adamts1	16	0.306817	0.705459	0.310035	0.385273	0.139311	0.00398695	0.124534	0.147936	a disintegrin-like and metallopeptidase (reprolysin type) with thrombospondin type 1 motif, 1
11512	Adcy6	15	0.00953387	-0.00126617	-0.0229717	0.0554374	0.98075	0.998255	0.955041	0.964118	adenylate cyclase 6
11513	Adcy7	8	0.323505	0.285408	0.35301	0.311841	0.349984	0.532959	0.297599	0.618672	adenylate cyclase 7
11514	Adcy8	15	-0.362681	-0.271481	-0.304113	-0.0561157	0.0474948	0.18188	0.0734857	0.911682	adenylate cyclase 8
11515	Adcy9	16	0.420752	0.401309	0.365076	0.398609	0.150864	0.260825	0.19972	0.354268	adenylate cyclase 9
11516	Adcyap1	17	-0.101252	-0.0344456	-0.0998877	0.0472673	0.394237	0.854016	0.394086	0.883553	adenylate cyclase activating polypeptide 1
11517	Adcyap1r1	6	-0.173028	0.0541955	-0.197125	-0.33263	0.357109	0.855049	0.283442	0.17967	adenylate cyclase activating polypeptide 1 receptor 1
11518	Add1	5	0.0988863	0.0967661	0.0509273	0.0601473	0.539274	0.664357	0.766366	0.891667	adducin 1 (alpha)
11519	Add2	6	-0.386433	-0.167906	-0.414891	-0.0284865	0.029317	0.400798	0.0143685	0.959117	adducin 2 (beta)
11520	Plin2	4	0.175724	0.129381	0.135674	0.294844	0.58408	0.781556	0.678753	0.594447	perilipin 2
11522	Adh1	3	0.047272	0.0190255	0.0530405	0.0847478	0.606476	0.897071	0.557618	0.588797	alcohol dehydrogenase 1 (class I)
11529	Adh7	3	-0.195599	-0.450264	-0.291034	-0.181613	0.400291	0.101514	0.199147	0.687449	alcohol dehydrogenase 7 (class IV), mu or sigma polypeptide
11532	Adh5	3	-0.0158372	0.0641966	0.0263635	0.111219	0.894213	0.658196	0.818066	0.510517	alcohol dehydrogenase 5 (class III), chi polypeptide
11534	Adk	14	-0.078096	0.000228432	-0.115248	-0.0952765	0.549756	0.999165	0.360012	0.708702	adenosine kinase
11535	Adm	7	0.516	0.386307	0.289432	0.184569	0.0366323	0.148441	0.184811	0.662765	adrenomedullin
11536	Gpr182	10	-0.151226	-0.0428934	-0.00600078	-0.0610267	0.316113	0.857864	0.973834	0.882259	G protein-coupled receptor 182
11537	Cfd	10	-0.00233261	0.0900012	0.229115	-0.00702347	0.996668	0.912726	0.656766	0.997074	complement factor D (adipsin)
11538	Adnp	2	-0.0293578	-0.0174379	-0.175658	-0.0256609	0.859704	0.944345	0.223207	0.961316	activity-dependent neuroprotective protein
11539	Adora1	1	-0.812222	-1.31084	-1.03568	-1.22045	0.0226379	0.00074422	0.00343324	0.00158931	adenosine A1 receptor
11540	Adora2a	10	-0.358054	-0.166846	-0.166995	-0.174707	0.0762925	0.503712	0.376101	0.611123	adenosine A2a receptor
11541	Adora2b	11	-0.0637949	-0.0614731	-0.138368	0.0149219	0.735444	0.81678	0.425294	0.985427	adenosine A2b receptor
11542	Adora3	3	0.0572568	0.0178719	-0.023723	0.13898	0.810143	0.960998	0.926066	0.764679	adenosine A3 receptor
11544	Adprh	16	-0.110751	-0.0230309	0.0273685	-0.243959	0.720594	0.962601	0.937037	0.654096	ADP-ribosylarginine hydrolase
11545	Parp1	1	0.166522	0.270085	0.0272967	0.0144193	0.502802	0.382196	0.925494	0.98985	poly (ADP-ribose) polymerase family, member 1
11546	Parp2	14	0.422714	0.398087	0.388742	0.249885	0.0319781	0.0551707	0.0335572	0.333463	poly (ADP-ribose) polymerase family, member 2
11548	Adra1b	11	0.203396	0.298699	0.1575	0.293677	0.303048	0.212133	0.422839	0.299413	adrenergic receptor, alpha 1b
11549	Adra1a	14	-0.453964	-0.585383	-0.519925	-0.398811	0.157717	0.126108	0.101882	0.416046	adrenergic receptor, alpha 1a
11550	Adra1d	2	-0.259643	-0.193647	-0.234672	0.0654161	0.245885	0.508781	0.285212	0.925772	adrenergic receptor, alpha 1d
11551	Adra2a	19	-0.0577103	0.23195	0.172138	0.460164	0.882117	0.619868	0.624134	0.361774	adrenergic receptor, alpha 2a
11552	Adra2b	2	-0.313522	-0.352548	-0.1426	-0.417869	0.21117	0.251364	0.579585	0.220741	adrenergic receptor, alpha 2b
11553	Adra2c	5	-0.315792	0.0999981	-0.238419	0.19623	0.188879	0.780593	0.311534	0.667586	adrenergic receptor, alpha 2c
11554	Adrb1	19	-0.26728	-0.17275	-0.103687	-0.0357642	0.173971	0.498933	0.607262	0.958761	adrenergic receptor, beta 1
11555	Adrb2	18	0.15559	-0.0311511	0.152334	-0.011675	0.5654	0.944755	0.5737	0.992901	adrenergic receptor, beta 2
11556	Adrb3	8	-0.722265	-0.529495	-0.632962	-0.612724	0.00137868	0.0147107	0.00265128	0.00571676	adrenergic receptor, beta 3
11564	Adsl	15	0.225277	0.156063	0.299492	0.0689085	0.155757	0.442493	0.0614477	0.868131	adenylosuccinate lyase
11565	Adssl1	12	0.0714429	0.20361	-0.433516	-0.14585	0.814297	0.585072	0.111106	0.824215	adenylosuccinate synthetase like 1
11566	Adss	1	0.0662439	-0.112145	-0.10395	-0.115055	0.641818	0.537144	0.445684	0.655123	adenylosuccinate synthetase, non muscle
11567	Avil	10	-0.234009	-0.162996	-0.179379	-0.0770855	0.25785	0.556628	0.380472	0.895489	advillin
11568	Aebp1	11	0.0669356	0.183676	-0.0694906	-0.113112	0.840338	0.661832	0.836486	0.891883	AE binding protein 1
11569	Aebp2	6	-0.218861	-0.0338071	-0.289154	-0.0344772	0.101309	0.870845	0.0313293	0.934048	AE binding protein 2
11571	Crisp1	17	-0.122013	0.0699531	-0.100479	0.0480005	0.314767	0.687734	0.404938	0.885123	cysteine-rich secretory protein 1
11572	Crisp3	17	-0.131588	-0.0990533	-0.293203	-0.0995508	0.472534	0.703818	0.103583	0.815551	cysteine-rich secretory protein 3
11576	Afp	5	0.419321	0.427732	0.42755	0.415392	0.137032	0.202701	0.119682	0.295508	alpha fetoprotein
11593	Aga	8	0.252234	0.238669	0.145215	-0.0107785	0.172244	0.292636	0.427591	0.98985	aspartylglucosaminidase
11595	Acan	7	-0.405407	-0.135784	-0.391539	-0.080263	0.0625129	0.632852	0.0595644	0.886023	aggrecan
11596	Ager	17	-0.199291	-0.284718	-0.300272	-0.306097	0.296506	0.220353	0.113069	0.247979	advanced glycosylation end product-specific receptor
11600	Angpt1	15	0.0421442	0.0756872	0.0543231	-0.105847	0.854388	0.806008	0.810949	0.830938	angiopoietin 1
11601	Angpt2	8	0.160905	0.380287	0.199952	-0.126108	0.631347	0.343844	0.540666	0.887251	angiopoietin 2
11602	Angpt4	2	-0.289702	-0.0758971	-0.145794	-0.138646	0.0987499	0.762163	0.382025	0.664968	angiopoietin 4
11603	Agrn	4	0.0137942	-0.0895462	0.0894663	-0.13125	0.953984	0.75898	0.66236	0.753953	agrin
11604	Agrp	8	-0.243183	-0.177789	-0.289862	-0.0275619	0.0724438	0.256975	0.0300801	0.949961	agouti related protein
11605	Gla	X	0.274154	0.463874	0.311991	0.191433	0.162338	0.0423375	0.107495	0.571896	galactosidase, alpha
11606	Agt	8	-0.430243	-0.367338	-0.530968	-0.580072	0.0125584	0.0355532	0.00203354	0.00160011	angiotensinogen (serpin peptidase inhibitor, clade A, member 8)
11607	Agtr1a	13	-0.359182	-0.267581	-0.480154	-0.366056	0.038739	0.156869	0.00606691	0.0576017	angiotensin II receptor, type 1a
11608	Agtr1b	3	-0.00432851	-0.0302247	-0.0252953	-0.028128	0.977897	0.886698	0.866007	0.949404	angiotensin II receptor, type 1b
11609	Agtr2	X	-0.0670639	-0.0729997	-0.14126	0.0926766	0.685098	0.753065	0.361292	0.793834	angiotensin II receptor, type 2
11610	Agtrap	4	0.328119	0.0673138	0.505914	-0.0697227	0.149659	0.850034	0.0313293	0.918888	angiotensin II, type I receptor-associated protein
11611	Agxt	1	-0.555033	-0.589234	-0.663945	-0.663446	0.00169922	0.000979398	0.000255634	0.000335245	alanine-glyoxylate aminotransferase
11614	Nr0b1	X	-0.488232	-0.160592	-0.421456	-0.113936	0.0210947	0.509809	0.0300802	0.782135	nuclear receptor subfamily 0, group B, member 1
11622	Ahr	12	0.218666	0.184723	0.198187	0.0138601	0.476123	0.667282	0.516559	0.992592	aryl-hydrocarbon receptor
11624	Ahrr	13	3.65368	3.68062	4.04454	3.74992	2.60303e-08	2.74875e-08	5.26081e-09	1.65459e-08	aryl-hydrocarbon receptor repressor
11625	Ahsg	16	-0.195395	-0.193447	-0.14592	-0.143517	0.0621991	0.0976962	0.131275	0.312073	alpha-2-HS-glycoprotein
11628	Aicda	6	-0.16094	-0.0342177	-0.0186728	-0.0233177	0.376677	0.909567	0.931569	0.975197	activation-induced cytidine deaminase
11629	Aif1	17	0.507298	0.381735	0.971503	0.47987	0.192145	0.445525	0.0184807	0.424406	allograft inflammatory factor 1
11630	Aim1	10	-0.0113705	0.203386	-0.11965	-0.0278392	0.955889	0.33212	0.478796	0.964055	absent in melanoma 1
11632	Aip	19	0.0182284	0.064075	0.129907	-0.0474488	0.921703	0.780593	0.393723	0.918888	aryl-hydrocarbon receptor-interacting protein
11634	Aire	10	0.219339	-0.0149459	0.171101	0.122184	0.167449	0.955572	0.269216	0.693567	autoimmune regulator (autoimmune polyendocrinopathy candidiasis ectodermal dystrophy)
11636	Ak1	2	0.14267	0.149369	-0.0341812	0.0683191	0.393745	0.491804	0.858537	0.879778	adenylate kinase 1
11637	Ak2	4	0.185749	-0.0719333	-0.246014	-0.169785	0.466674	0.857584	0.321464	0.751944	adenylate kinase 2
11639	Ak4	4	0.0507569	0.148005	0.116601	0.0628025	0.887638	0.745966	0.726348	0.954091	adenylate kinase 4
11640	Akap1	11	-0.23036	-0.181741	-0.259314	-0.291277	0.141547	0.345095	0.0936286	0.147525	A kinase (PRKA) anchor protein 1
11641	Akap2	4	0.0837271	0.151241	0.182736	0.102971	0.65727	0.524125	0.301653	0.803781	A kinase (PRKA) anchor protein 2
11642	Akap3	6	-0.193873	0.0403052	-0.141096	0.0175998	0.145103	0.844812	0.273001	0.974517	A kinase (PRKA) anchor protein 3
11643	Akap4	X	-0.162986	0.0114403	-0.119273	-0.0100753	0.139782	0.951237	0.263318	0.983483	A kinase (PRKA) anchor protein 4
11647	Alpl	4	-0.604065	-0.720386	-0.768774	-0.892782	0.0851135	0.0674895	0.028154	0.0260615	alkaline phosphatase, liver/bone/kidney
11648	Akp3	1	-0.973337	0.163354	-0.851637	-0.514104	0.288126	0.91464	0.345809	0.809136	alkaline phosphatase 3, intestine, not Mn requiring
11650	Alppl2	1	-0.240142	-0.112528	-0.197859	-0.134579	0.0787268	0.507177	0.121972	0.536367	alkaline phosphatase, placental-like 2
11651	Akt1	12	-0.00756979	-0.0890545	-0.0144004	-0.130138	0.966211	0.660783	0.933531	0.61749	thymoma viral proto-oncogene 1
11652	Akt2	7	-0.139978	-0.120571	-0.149908	-0.147616	0.203319	0.385519	0.164154	0.369122	thymoma viral proto-oncogene 2
11655	Alas1	9	0.0528508	-0.374297	0.0550309	-0.25591	0.916666	0.498014	0.912761	0.786734	aminolevulinic acid synthase 1
11656	Alas2	X	0.240553	0.289203	0.57175	0.516858	0.550688	0.589886	0.139581	0.385529	aminolevulinic acid synthase 2, erythroid
11657	Alb	5	-0.0372528	-0.120458	-0.0459408	-0.0269864	0.694103	0.274066	0.619811	0.921385	albumin
11658	Alcam	16	-0.466446	-0.0512605	-0.473562	-0.412412	0.0492526	0.886296	0.0363774	0.147859	activated leukocyte cell adhesion molecule
11666	Abcd1	X	0.0595608	-0.00768633	-0.111999	-0.0787876	0.874185	0.988815	0.751758	0.942071	ATP-binding cassette, sub-family D (ALD), member 1
11668	Aldh1a1	19	0.479817	0.232732	0.229859	0.299566	0.134694	0.587958	0.466301	0.591732	aldehyde dehydrogenase family 1, subfamily A1
11669	Aldh2	5	0.0474202	-0.0607021	-0.0287342	0.0559271	0.67061	0.690595	0.808002	0.827817	aldehyde dehydrogenase 2, mitochondrial
116701	Fgfrl1	5	-0.344947	-0.454322	-0.593841	-0.576542	0.162293	0.121834	0.0218946	0.0543195	fibroblast growth factor receptor-like 1
11670	Aldh3a1	11	-0.294564	-0.0920469	-0.216934	0.0142802	0.196281	0.787712	0.331993	0.988758	aldehyde dehydrogenase family 3, subfamily A1
11671	Aldh3a2	11	0.256676	-0.14448	-0.157969	0.0170756	0.346255	0.7137	0.57055	0.988758	aldehyde dehydrogenase family 3, subfamily A2
116731	Pcdha1	18	0.0211476	0.13574	0.178191	0.450799	0.962494	0.804755	0.636566	0.421876	protocadherin alpha 1
116732	Tsga13	6	-0.0577956	0.0388204	-0.107988	-0.0458396	0.622739	0.822308	0.331706	0.88178	testis specific gene A13
116733	Vps4a	8	-0.0595271	-0.0965844	-0.0502407	-0.160062	0.625247	0.535596	0.683697	0.358483	vacuolar protein sorting 4a (yeast)
116746	Defb6	8	-0.383361	-0.12877	-0.416855	-0.079632	0.051385	0.605198	0.0286799	0.868113	defensin beta 6
116748	Lsm10	4	-0.0915046	-0.13825	-0.00294554	-0.102184	0.630384	0.576025	0.989949	0.809932	U7 snRNP-specific Sm-like protein LSM10
11674	Aldoa	7	0.142859	0.134253	0.237333	0.181178	0.456715	0.606098	0.202557	0.589753	aldolase A, fructose-bisphosphate
11676	Aldoc	11	0.2006	0.183904	0.0893439	0.144706	0.447221	0.608014	0.751544	0.813858	aldolase C, fructose-bisphosphate
11677	Akr1b3	6	0.39616	0.635304	0.880245	0.496247	0.0914768	0.016592	0.000952363	0.0744448	aldo-keto reductase family 1, member B3 (aldose reductase)
116810	Foxn4	5	-0.214504	-0.115473	-0.407189	-0.0240643	0.16179	0.574764	0.0132469	0.966756	forkhead box N4
11682	Alk	17	-0.400379	-0.154356	-0.478727	0.266702	0.077289	0.597769	0.0319095	0.419094	anaplastic lymphoma kinase
116837	Rims1	1	-0.227866	-0.137311	-0.165438	-0.0830677	0.182952	0.546316	0.323991	0.846423	regulating synaptic membrane exocytosis 1
116838	Rims2	15	-0.162171	-0.0289966	-0.130702	0.0402222	0.234836	0.8978	0.330005	0.924294	regulating synaptic membrane exocytosis 2
116847	Prelp	1	-0.325243	-0.106226	-0.141232	-0.248079	0.177408	0.76607	0.564771	0.54032	proline arginine-rich end leucine-rich repeat
116848	Baz2a	10	-0.0812035	-0.169913	-0.0397223	-0.0117979	0.673201	0.476783	0.849428	0.988616	bromodomain adjacent to zinc finger domain, 2A
116849	Iltifb	10	-0.301083	-0.20276	-0.281911	0.139617	0.110857	0.379842	0.119682	0.700345	interleukin 10-related T cell-derived inducible factor beta
11684	Alox12	11	0.555992	0.545406	0.627423	0.703564	0.0379398	0.0561327	0.0156716	0.0154432	arachidonate 12-lipoxygenase
116852	Akr1c20	13	-0.454651	-0.817189	-0.52586	-0.684443	0.111612	0.01259	0.0619004	0.0417552	aldo-keto reductase family 1, member C20
11685	Alox12e	11	-0.157899	-0.0224498	-0.111354	0.0684039	0.355405	0.938321	0.516184	0.882738	arachidonate lipoxygenase, epidermal
11686	Alox12b	11	-0.144572	0.0252356	0.0208399	0.101531	0.274759	0.908474	0.893532	0.69778	arachidonate 12-lipoxygenase, 12R type
116870	Mta1	12	-0.0320114	0.0348242	-0.0572009	0.0273683	0.829915	0.871867	0.683548	0.953152	metastasis associated 1
116871	Mta3	17	0.156759	0.116685	0.139001	0.139846	0.273732	0.541351	0.323858	0.575206	metastasis associated 3
116872	Serpinb7	1	-0.00541982	0.0529879	0.0287906	0.0485097	0.970392	0.768432	0.833439	0.882672	serine (or cysteine) peptidase inhibitor, clade B, member 7
116873	Stim2	5	-0.100625	-0.0863453	-0.314542	-0.370191	0.667739	0.797652	0.151692	0.223872	stromal interaction molecule 2
11687	Alox15	11	0.556518	0.46378	-0.0326708	0.356367	0.242117	0.45097	0.955005	0.706937	arachidonate 15-lipoxygenase
11688	Alox8	11	0.0380252	0.110935	-0.0596698	0.0307921	0.833236	0.61791	0.730672	0.957326	arachidonate 8-lipoxygenase
116891	Derl2	11	-0.0719047	-0.0796844	-0.153984	-0.188973	0.710284	0.768639	0.392023	0.535459	Der1-like domain family, member 2
11689	Alox5	6	0.015267	0.418779	-0.0180542	0.274415	0.971319	0.339044	0.966	0.689909	arachidonate 5-lipoxygenase
116903	Calcb	7	-0.134596	-0.14513	-0.173181	0.143859	0.594729	0.678047	0.481856	0.796518	calcitonin-related polypeptide, beta
116904	Alpk3	7	-0.231808	-0.224797	-0.179821	-0.0426033	0.0900016	0.152266	0.160869	0.913819	alpha-kinase 3
116905	Dph1	11	0.504821	0.363117	0.44641	0.25512	0.0099639	0.065492	0.0133394	0.282905	DPH1 homolog (S. cerevisiae)
11690	Alox5ap	5	0.65095	0.646682	0.824457	0.519079	0.141055	0.222634	0.0625566	0.448282	arachidonate 5-lipoxygenase activating protein
116913	Tpbpb	13	-0.0466144	0.0345803	-0.066874	0.0199376	0.7661	0.881979	0.654206	0.972838	trophoblast specific protein beta
116914	Slc19a2	1	-0.294331	-0.134035	-0.482971	-0.399876	0.208398	0.688857	0.0443851	0.203612	solute carrier family 19 (thiamine transporter), member 2
11692	Gfer	17	0.429281	0.419672	0.58356	0.422059	0.0259426	0.0355532	0.00267958	0.0404087	growth factor, erv1 (S. cerevisiae)-like (augmenter of liver regeneration)
116939	Pnpla3	15	-0.448267	0.0460182	-0.35978	-0.00500216	0.0674964	0.903569	0.115338	0.996629	patatin-like phospholipase domain containing 3
116940	Tgs1	4	0.13626	0.07719	-0.0325119	0.252789	0.384829	0.734955	0.856021	0.239054	trimethylguanosine synthase homolog (S. cerevisiae)
11694	Alx3	3	-0.121708	-0.0272148	-0.168177	0.00970886	0.411202	0.911387	0.243453	0.988118	aristaless-like homeobox 3
11695	Alx4	2	-0.170093	-0.0791289	-0.0956744	0.0617353	0.273034	0.725933	0.543208	0.884389	aristaless-like homeobox 4
116972	Fam57a	11	0.426408	0.433955	0.46939	0.378833	0.0043719	0.00368995	0.00129964	0.0111028	family with sequence similarity 57, member A
11698	Ambn	5	-0.191297	-0.000270956	-0.0337183	0.0940631	0.0667575	0.998561	0.750241	0.586654	ameloblastin
11699	Ambp	4	-0.162785	-0.159934	-0.0970929	-0.150777	0.127258	0.206327	0.345814	0.319874	alpha 1 microglobulin/bikunin
117004	Olfr73	2	0.105887	0.137248	0.102974	0.165527	0.40467	0.39169	0.411636	0.386536	olfactory receptor 73
117005	Olfr74	2	-0.217456	-0.0161476	-0.251632	0.0274964	0.181093	0.953702	0.116675	0.963051	olfactory receptor 74
11704	Amelx	X	-0.212839	-0.181731	-0.267816	-0.0865967	0.207641	0.395676	0.109871	0.832174	amelogenin, X-linked
11705	Amh	10	-0.415938	-0.169515	-0.451877	-0.130954	0.0325018	0.451747	0.0155338	0.704823	anti-Mullerian hormone
117066	Cts3	13	-0.0330385	0.0334127	0.0357585	0.0265986	0.847362	0.894935	0.836126	0.961316	cathepsin 3
117109	Pop5	5	0.0153637	0.146936	0.422642	0.224051	0.956467	0.651592	0.0705215	0.579757	processing of precursor 5, ribonuclease P/MRP family (S. cerevisiae)
117146	Ube3b	5	0.166658	0.0409793	0.240234	0.213033	0.425717	0.904166	0.237092	0.544628	ubiquitin protein ligase E3B
117147	Acsm1	7	-0.104889	-0.127424	-0.310727	-0.24976	0.586385	0.621453	0.0961817	0.374229	acyl-CoA synthetase medium-chain family member 1
117148	Necab2	8	-0.161967	-0.184184	0.02023	0.0520342	0.493808	0.556159	0.942654	0.94764	N-terminal EF-hand calcium binding protein 2
117149	Tirap	9	-0.0110424	0.1631	0.159796	0.211625	0.95408	0.421069	0.304709	0.373912	toll-interleukin 1 receptor (TIR) domain-containing adaptor protein
117150	Pip4k2c	10	-0.0942126	-0.0664444	-0.224858	-0.132265	0.609586	0.805256	0.199077	0.71249	phosphatidylinositol-5-phosphate 4-kinase, type II, gamma
117158	Scgb3a2	18	0.0690334	-0.010811	0.0524921	-0.017034	0.525211	0.953223	0.634641	0.966632	secretoglobin, family 3A, member 2
117160	Ttyh2	11	0.333586	0.443182	0.267428	0.339236	0.083735	0.0391615	0.137995	0.157184	tweety homolog 2 (Drosophila)
117167	Steap4	5	-0.328903	0.104711	-0.124282	-0.185819	0.175111	0.771105	0.618951	0.695575	STEAP family member 4
117171	1110038F14Rik	15	0.291817	0.123439	0.2195	0.144639	0.106491	0.606098	0.200243	0.663143	RIKEN cDNA 1110038F14 gene
117172	2310034C09Rik	16	-0.150652	-0.0866089	-0.0792989	-0.0596084	0.300677	0.6762	0.596568	0.880669	RIKEN cDNA 2310034C09 gene
11717	Ampd3	7	0.0333567	-0.0142164	-0.0777953	-0.070453	0.879182	0.964584	0.70163	0.897205	adenosine monophosphate deaminase 3
117197	Bloc1s4	5	0.248155	0.178063	-0.124267	-0.138933	0.229494	0.510561	0.554725	0.751944	biogenesis of lysosomal organelles complex-1, subunit 4, cappuccino
117198	Ivns1abp	1	-0.266997	-0.274182	-0.349817	-0.33599	0.100698	0.145668	0.0321016	0.0880636	influenza virus NS1A binding protein
11720	Mat1a	14	-0.268637	-0.299989	-0.30342	-0.361638	0.0403751	0.0323286	0.0169707	0.0112501	methionine adenosyltransferase I, alpha
117229	Stk33	7	-0.436319	-0.306664	-0.455603	-0.145129	0.0558814	0.237827	0.0377646	0.746473	serine/threonine kinase 33
11722	Amy1	3	0.0368133	0.519012	0.0360943	-0.00649197	0.929355	0.219249	0.930975	0.99695	amylase 1, salivary
11727	Ang	14	-0.82955	-0.696052	-0.637698	-0.891468	6.19082e-05	0.000364035	0.000607308	2.53844e-05	angiogenin, ribonuclease, RNase A family, 5
11731	Ang2	14	-0.429466	-0.414465	-0.604569	-0.395148	0.0534358	0.090805	0.00786008	0.139713	angiogenin, ribonuclease A family, member 2
11732	Ank	15	-0.561066	-0.647469	-0.614127	-0.616423	0.000954155	0.000228174	0.000293981	0.000402695	progressive ankylosis
11733	Ank1	8	-0.108778	-0.0941055	-0.2769	0.078181	0.469798	0.653855	0.066471	0.827817	ankyrin 1, erythroid
11735	Ank3	10	-0.209205	-0.320501	-0.41272	-0.48175	0.357751	0.248801	0.0718386	0.0912565	ankyrin 3, epithelial
11736	Ankfy1	11	0.164912	0.222074	0.189969	0.149047	0.379369	0.340058	0.300616	0.680128	ankyrin repeat and FYVE domain containing 1
11737	Anp32a	9	-0.262674	-0.469188	-0.929413	-0.598233	0.126022	0.0178325	3.52138e-05	0.00336479	acidic (leucine-rich) nuclear phosphoprotein 32 family, member A
11739	Slc25a4	8	0.225044	0.483485	0.503886	0.149465	0.447818	0.172633	0.0880256	0.833755	solute carrier family 25 (mitochondrial carrier, adenine nucleotide translocator), member 4
11744	Anxa11	14	0.162491	0.0992479	0.0549082	0.083447	0.273732	0.630377	0.730828	0.808782	annexin A11
11745	Anxa3	5	0.739131	0.782056	0.75986	0.578289	0.0280799	0.0254983	0.0166668	0.131953	annexin A3
11746	Anxa4	6	0.173347	0.207431	0.189981	0.12603	0.146534	0.14404	0.105902	0.520982	annexin A4
11747	Anxa5	3	0.159718	0.249544	0.252318	0.234603	0.30393	0.183986	0.102767	0.290318	annexin A5
11749	Anxa6	11	0.142363	0.36039	0.0627287	0.0800402	0.502101	0.151438	0.783884	0.891541	annexin A6
11750	Anxa7	14	0.609826	0.427413	0.52142	0.407632	0.00397623	0.0385414	0.00729393	0.0594412	annexin A7
11752	Anxa8	14	-0.0376821	0.0349628	-0.110877	0.119827	0.79288	0.866314	0.387386	0.606225	annexin A8
11754	Aoc3	11	-0.0334101	0.284013	0.0431149	0.0894287	0.892307	0.276615	0.860138	0.87518	amine oxidase, copper containing 3
11757	Prdx3	19	0.219739	0.187384	0.051102	0.125148	0.149339	0.315463	0.75359	0.662783	peroxiredoxin 3
117586	A1bg	15	-2.7331	-0.182953	-2.68409	-1.83192	0.0669893	0.938664	0.0603284	0.389323	alpha-1-B glycoprotein
117589	Asb7	7	0.0074547	0.049195	0.0905674	0.0225728	0.969171	0.844115	0.58051	0.972159	ankyrin repeat and SOCS box-containing 7
11758	Prdx6	1	-0.0347959	-0.137295	-0.0855832	-0.120067	0.749187	0.265921	0.388306	0.44453	peroxiredoxin 6
117590	Asb10	5	0.0200277	0.115127	-0.140899	0.0437797	0.91789	0.603418	0.379719	0.933443	ankyrin repeat and SOCS box-containing 10
117591	Slc2a9	5	-0.1512	-0.140151	-0.54985	-0.382523	0.571399	0.709674	0.0404325	0.308715	solute carrier family 2 (facilitated glucose transporter), member 9
117592	B3galt6	4	0.0957611	0.109642	0.0167608	-0.0870481	0.695984	0.74781	0.952375	0.894259	UDP-Gal:betaGal beta 1,3-galactosyltransferase, polypeptide 6
117599	Helb	10	-0.182301	-0.183548	-0.215904	-0.301569	0.453978	0.573064	0.364327	0.4155	helicase (DNA) B
117600	Srgap1	10	-0.0588479	0.0820031	-0.00251786	0.128587	0.792722	0.787124	0.992069	0.770181	SLIT-ROBO Rho GTPase activating protein 1
117606	Boc	16	-0.197987	0.0468831	0.0910638	-0.00471098	0.345813	0.891855	0.678898	0.996414	biregional cell adhesion molecule-related/down-regulated by oncogenes (Cdon) binding protein
11761	Aox1	1	1.2208	0.991886	1.01955	1.19007	0.00397623	0.0172325	0.00860249	0.00515833	aldehyde oxidase 1
11764	Ap1b1	11	0.3695	0.37888	0.268376	0.218702	0.108857	0.15743	0.219403	0.572062	adaptor protein complex AP-1, beta 1 subunit
11765	Ap1g1	8	0.00789034	-0.0261668	-0.0769797	-0.0745475	0.969992	0.92843	0.670349	0.870342	adaptor protein complex AP-1, gamma 1 subunit
11766	Ap1g2	14	0.162038	0.0923807	0.175511	0.0523066	0.358708	0.717175	0.310311	0.923329	adaptor protein complex AP-1, gamma 2 subunit
11767	Ap1m1	8	0.0708178	0.0346826	0.183987	0.0284591	0.534844	0.843125	0.0992217	0.936753	adaptor-related protein complex AP-1, mu subunit 1
11768	Ap1m2	9	-0.196045	-0.223054	0.00244792	-0.153246	0.292261	0.336337	0.991574	0.664944	adaptor protein complex AP-1, mu 2 subunit
11769	Ap1s1	5	0.492441	0.378827	0.596919	0.452054	0.0161022	0.0701669	0.00305767	0.0348534	adaptor protein complex AP-1, sigma 1
11770	Fabp4	3	0.472528	0.231361	0.916989	0.313239	0.264896	0.7046	0.0363774	0.713482	fatty acid binding protein 4, adipocyte
11771	Ap2a1	7	0.190593	0.0627074	0.196791	0.113549	0.339554	0.840048	0.314578	0.804404	adaptor-related protein complex 2, alpha 1 subunit
11772	Ap2a2	7	-0.0768793	-0.0336475	-0.251184	-0.16861	0.696516	0.913626	0.168753	0.617742	adaptor-related protein complex 2, alpha 2 subunit
11773	Ap2m1	16	0.0745878	-0.007147	0.055555	0.0571819	0.633236	0.978494	0.730862	0.891967	adaptor-related protein complex 2, mu 1 subunit
11774	Ap3b1	13	0.0715936	0.0694123	0.068594	0.0726693	0.723495	0.807349	0.735047	0.890467	adaptor-related protein complex 3, beta 1 subunit
11775	Ap3b2	7	-0.0990116	-0.00989582	-0.166347	-0.114893	0.54978	0.971507	0.294786	0.731778	adaptor-related protein complex 3, beta 2 subunit
11776	Ap3d1	10	-0.0881436	-0.0409356	-0.0434955	0.0283189	0.592351	0.874915	0.80619	0.960254	adaptor-related protein complex 3, delta 1 subunit
11778	Ap3s2	7	0.280316	0.217952	0.428916	0.351732	0.168336	0.396223	0.0397729	0.194824	adaptor-related protein complex 3, sigma 2 subunit
11781	Ap4m1	5	0.192949	0.177435	0.0941354	0.168094	0.367279	0.529694	0.673578	0.686497	adaptor-related protein complex AP-4, mu 1
11782	Ap4s1	12	-0.0429387	0.00440721	-0.148227	-0.0197511	0.83691	0.988743	0.423405	0.980654	adaptor-related protein complex AP-4, sigma 1
11783	Apaf1	10	0.0986765	0.0833785	0.203825	0.168337	0.709369	0.826851	0.408255	0.749243	apoptotic peptidase activating factor 1
11784	Apba2	7	-0.379142	-0.114691	-0.396421	-0.000678455	0.0769087	0.693707	0.0555327	0.999166	amyloid beta (A4) precursor protein-binding, family A, member 2
11785	Apbb1	7	-0.264655	-0.194952	-0.301265	-0.106539	0.166235	0.422808	0.1103	0.809027	amyloid beta (A4) precursor protein-binding, family B, member 1
11787	Apbb2	5	-0.024253	0.131071	0.251879	0.211336	0.911901	0.605198	0.16531	0.476335	amyloid beta (A4) precursor protein-binding, family B, member 2
11789	Apc	18	-0.254235	-0.131059	-0.0683465	-0.0811743	0.0908595	0.483873	0.647999	0.80727	adenomatosis polyposis coli
11790	Speg	1	-0.223246	-0.0908634	-0.151718	-0.0142877	0.082952	0.584654	0.205141	0.978979	SPEG complex locus
11792	Apex1	14	0.516238	0.469542	0.56614	0.34664	0.00290595	0.00617695	0.000902904	0.0467609	apurinic/apyrimidinic endonuclease 1
11793	Atg5	10	-0.0581887	-0.169364	-0.15936	-0.145406	0.756646	0.445492	0.347523	0.654096	autophagy related 5
11796	Birc3	9	0.134639	0.174013	0.0118165	0.115737	0.453738	0.448604	0.95637	0.764363	baculoviral IAP repeat-containing 3
11797	Birc2	9	-0.168726	-0.133623	-0.24785	-0.186563	0.252558	0.486728	0.093045	0.409248	baculoviral IAP repeat-containing 2
11798	Xiap	X	-0.310925	-0.37156	-0.576919	-0.509519	0.0842349	0.0658196	0.00303308	0.0130703	X-linked inhibitor of apoptosis
11799	Birc5	11	0.400189	0.0404969	0.118495	0.221773	0.184088	0.937776	0.711631	0.713912	baculoviral IAP repeat-containing 5
11800	Api5	2	0.179785	0.13457	0.281956	0.0106336	0.279807	0.544454	0.0913504	0.988616	apoptosis inhibitor 5
11801	Cd5l	3	0.346347	0.267901	0.643655	0.306437	0.195917	0.435888	0.0224019	0.4727	CD5 antigen-like
11803	Aplp1	7	-0.22922	-0.330963	-0.293781	-0.259574	0.178434	0.101152	0.0850711	0.28117	amyloid beta (A4) precursor-like protein 1
11804	Aplp2	9	0.126064	0.266373	-0.17901	0.00651392	0.617669	0.388221	0.462723	0.995152	amyloid beta (A4) precursor-like protein 2
11806	Apoa1	9	-0.657209	-0.54469	-0.340831	-0.41254	0.0158955	0.0503361	0.142098	0.191177	apolipoprotein A-I
11807	Apoa2	1	-0.00553609	-0.11279	-0.03364	-0.0177025	0.957893	0.285837	0.713359	0.952673	apolipoprotein A-II
11808	Apoa4	9	0.033113	-0.31725	-0.661497	-0.121784	0.940556	0.516511	0.0780591	0.913737	apolipoprotein A-IV
11810	Apobec1	6	0.178471	-0.0374284	0.23222	0.158358	0.663405	0.955207	0.560036	0.88178	apolipoprotein B mRNA editing enzyme, catalytic polypeptide 1
11811	Apobec2	17	-0.287172	-0.0992055	-0.349926	0.0128923	0.103433	0.683043	0.0457189	0.986586	apolipoprotein B mRNA editing enzyme, catalytic polypeptide 2
11812	Apoc1	7	-0.108049	-0.205191	-0.126165	-0.0947272	0.306557	0.102628	0.223207	0.622973	apolipoprotein C-I
11813	Apoc2	7	0.0417172	-0.186391	0.0442782	-0.00780374	0.866382	0.515288	0.860328	0.993973	apolipoprotein C-II
11814	Apoc3	9	-0.117659	-0.187059	-0.0779454	-0.069373	0.246294	0.124207	0.441061	0.746214	apolipoprotein C-III
11815	Apod	16	0.0637136	0.205454	0.0922889	0.0703262	0.718262	0.313939	0.586722	0.871701	apolipoprotein D
11816	Apoe	7	-0.0866218	-0.125327	-0.0841038	-0.0942037	0.309646	0.22829	0.316264	0.498451	apolipoprotein E
11818	Apoh	11	-0.191615	-0.152896	-0.208888	-0.19573	0.0855705	0.238827	0.0545122	0.158626	apolipoprotein H
11819	Nr2f2	7	-0.0782978	0.0210425	-0.0355786	-0.0108857	0.670713	0.943662	0.8607	0.988953	nuclear receptor subfamily 2, group F, member 2
11820	App	16	-0.188662	0.207938	-0.159762	-0.192524	0.448725	0.52213	0.520797	0.689909	amyloid beta (A4) precursor protein
11821	Aprt	8	0.577467	0.472857	0.796202	0.504536	0.0281654	0.0863549	0.00276854	0.0831367	adenine phosphoribosyl transferase
11826	Aqp1	6	0.278495	0.419674	0.356151	0.174385	0.225505	0.128263	0.117454	0.701308	aquaporin 1
11827	Aqp2	15	0.0145056	-0.109287	-0.00422353	0.143324	0.936728	0.601049	0.981529	0.599834	aquaporin 2
11828	Aqp3	4	-0.225563	-0.226819	-0.0609631	0.0114677	0.115613	0.178027	0.676567	0.985541	aquaporin 3
11829	Aqp4	18	1.33463	0.722385	0.111549	0.489417	0.0685958	0.411284	0.890317	0.732133	aquaporin 4
11830	Aqp5	15	-0.184316	-0.0333416	-0.347126	-0.169109	0.203974	0.887825	0.0229761	0.45996	aquaporin 5
11831	Aqp6	15	-0.221934	-0.232522	-0.192871	-0.11272	0.109708	0.149317	0.14367	0.655374	aquaporin 6
11832	Aqp7	4	0.455455	-0.167906	0.105066	-0.0988434	0.363714	0.826654	0.854159	0.955735	aquaporin 7
11833	Aqp8	7	0.519572	0.646459	0.32229	0.727969	0.181574	0.166105	0.402115	0.149694	aquaporin 8
11834	Aqr	2	0.0340406	0.0944229	0.0496677	0.0342857	0.865313	0.712311	0.799219	0.956803	aquarius
11835	Ar	X	0.614287	0.63901	0.508954	0.683363	0.570043	0.66968	0.642415	0.765137	androgen receptor
11836	Araf	X	0.33566	0.308084	0.296068	0.316932	0.0182157	0.0342373	0.0232788	0.0338991	v-raf murine sarcoma 3611 viral oncogene homolog
11837	Rplp0	5	0.178211	0.0989398	0.233196	0.23399	0.283898	0.6762	0.153143	0.338681	ribosomal protein, large, P0
11838	Arc	15	-0.202001	-0.142603	-0.17963	-0.0772313	0.270316	0.562828	0.318771	0.87518	activity regulated cytoskeletal-associated protein
11839	Areg	5	-0.127621	-0.0965341	-0.153569	-0.0110345	0.351653	0.606098	0.251058	0.985541	amphiregulin
11840	Arf1	11	0.202864	0.143482	0.206216	0.107074	0.0798304	0.289279	0.0644461	0.576421	ADP-ribosylation factor 1
11841	Arf2	11	0.459105	0.420955	0.552498	0.319295	0.0576008	0.119747	0.020868	0.334477	ADP-ribosylation factor 2
11842	Arf3	15	0.0318991	0.0233843	0.0737648	0.154574	0.837462	0.918867	0.60644	0.491104	ADP-ribosylation factor 3
11843	Arf4	14	0.226233	0.074036	0.175989	0.034109	0.0787268	0.668749	0.141936	0.929416	ADP-ribosylation factor 4
118445	Klf16	10	-0.108243	-0.222129	-0.112374	-0.176082	0.400688	0.1487	0.374683	0.353197	Kruppel-like factor 16
118446	Gjc3	5	-1.18201	-1.03158	-1.27723	-1.0751	0.000765889	0.00261254	0.000277711	0.00188194	gap junction protein, gamma 3
118449	Synpo2	3	0.0775694	0.0155918	0.0192775	-0.0192066	0.801483	0.97455	0.954569	0.988118	synaptopodin 2
11844	Arf5	6	-0.165403	-0.12103	-0.0418816	-0.135637	0.23187	0.503385	0.782253	0.572192	ADP-ribosylation factor 5
118451	Mrps2	2	0.222969	0.0366342	0.141139	0.0450693	0.0834788	0.849341	0.238605	0.896948	mitochondrial ribosomal protein S2
118452	Baalc	15	-0.323944	-0.00708615	-0.196942	0.00340321	0.0582106	0.979772	0.208184	0.99663	brain and acute leukemia, cytoplasmic
118453	Mmp28	11	-0.221202	-0.173793	-0.217771	-0.0164147	0.0982785	0.271897	0.0913655	0.975749	matrix metallopeptidase 28 (epilysin)
118454	Gjc2	11	-0.370109	-0.243138	-0.422443	-0.111416	0.0344257	0.200725	0.0129902	0.732431	gap junction protein, gamma 2
11845	Arf6	12	-0.000394435	-0.0502998	0.0232216	-0.067973	0.997836	0.811136	0.886323	0.846025	ADP-ribosylation factor 6
11846	Arg1	10	0.228072	0.310502	0.282189	0.259136	0.249316	0.194178	0.146129	0.386645	arginase, liver
11847	Arg2	12	-0.638845	0.0166452	0.0131392	-0.0742205	0.145156	0.982289	0.979743	0.962218	arginase type II
11848	Rhoa	9	0.00913228	-0.0871393	0.0270613	-0.00857047	0.949999	0.595123	0.84295	0.987258	ras homolog gene family, member A
11852	Rhob	12	-0.00399506	0.39688	0.269065	0.175483	0.990229	0.22168	0.305111	0.760806	ras homolog gene family, member B
11853	Rhoc	3	0.328153	0.535331	0.767933	0.378753	0.335885	0.193524	0.0306475	0.492106	ras homolog gene family, member C
11854	Rhod	19	0.429634	0.358814	0.615546	0.54137	0.0773755	0.196805	0.0132347	0.0543195	ras homolog gene family, member D
11855	Arhgap5	12	-0.357655	-0.421393	-0.359042	-0.453944	0.132079	0.13288	0.119666	0.130594	Rho GTPase activating protein 5
11856	Arhgap6	X	-0.610787	-0.351544	-0.628713	-0.736283	0.0168257	0.189085	0.00962419	0.00579334	Rho GTPase activating protein 6
11857	Arhgdib	6	0.468744	0.538893	0.912485	0.529924	0.21658	0.246756	0.0225118	0.34276	Rho, GDP dissociation inhibitor (GDI) beta
11858	Rnd2	11	0.0276296	-0.201569	-0.0608666	-0.258233	0.928833	0.56185	0.835398	0.56075	Rho family GTPase 2
11859	Phox2a	7	-0.456089	-0.156821	-0.619944	-0.1838	0.0455365	0.579234	0.00711804	0.630659	paired-like homeobox 2a
11861	Arl4a	12	-0.0946232	0.122886	-0.111158	-0.0137959	0.79961	0.808494	0.759475	0.993142	ADP-ribosylation factor-like 4A
11863	Arnt	3	0.0531669	0.134742	0.0229292	0.107493	0.709656	0.434487	0.883335	0.678016	aryl hydrocarbon receptor nuclear translocator
11864	Arnt2	7	-0.127613	-0.0559281	-0.197018	-0.0092056	0.31123	0.765635	0.115213	0.987065	aryl hydrocarbon receptor nuclear translocator 2
11865	Arntl	7	0.495064	1.2841	0.952818	1.10063	0.564186	0.20515	0.245167	0.384757	aryl hydrocarbon receptor nuclear translocator-like
11867	Arpc1b	5	-0.074709	0.113798	0.434424	0.220738	0.837178	0.817523	0.171673	0.747517	actin related protein 2/3 complex, subunit 1B
11870	Art1	7	-0.339109	-0.289793	-0.51858	-0.0595491	0.204338	0.391366	0.0566406	0.947629	ADP-ribosyltransferase 1
11871	Art2a-ps	7	0.0961431	-0.0195012	0.0250881	0.0654777	0.483239	0.932703	0.872504	0.84775	ADP-ribosyltransferase 2a, pseudogene
11872	Art2b	7	0.851389	0.839963	1.52694	0.933172	0.0379665	0.0548356	0.000639025	0.0379251	ADP-ribosyltransferase 2b
11875	Art5	7	0.0502844	-0.128367	-0.105188	0.0694264	0.745095	0.490122	0.46098	0.846423	ADP-ribosyltransferase 5
11876	Artn	4	-0.211667	-0.0134663	-0.0645939	0.194686	0.21193	0.962607	0.721713	0.47229	artemin
11877	Arvcf	16	-0.06889	0.014531	0.00239106	-0.146108	0.680558	0.957084	0.990539	0.609656	armadillo repeat gene deleted in velo-cardio-facial syndrome
11878	Arx	X	-0.190806	-0.164645	-0.223681	-0.00389019	0.172688	0.342247	0.106455	0.995092	aristaless related homeobox
11881	Arsb	13	0.0724967	0.206782	0.0358207	-0.0100989	0.745215	0.435253	0.881715	0.991764	arylsulfatase B
11883	Arsa	15	0.0455055	-0.440001	-0.87971	-0.495761	0.927729	0.407794	0.0407513	0.450458	arylsulfatase A
11886	Asah1	8	0.0289435	0.118144	0.117521	-0.0163076	0.891016	0.6433	0.521996	0.984431	N-acylsphingosine amidohydrolase 1
11889	Asgr1	11	-0.0171804	0.00846874	-0.0617232	-0.100856	0.912219	0.969819	0.653707	0.698899	asialoglycoprotein receptor 1
11890	Asgr2	11	-0.102081	0.0754687	0.0226725	0.0275897	0.404625	0.660825	0.871994	0.947061	asialoglycoprotein receptor 2
11891	Rab27a	9	0.23986	0.183299	0.0373188	-0.0930469	0.239492	0.490183	0.87392	0.860413	RAB27A, member RAS oncogene family
11898	Ass1	2	-0.229003	0.0278852	-0.040282	-0.0660172	0.282042	0.938649	0.870212	0.918786	argininosuccinate synthetase 1
11899	Astn1	1	-0.0162176	0.00620495	-0.100171	0.0121936	0.906443	0.975724	0.388712	0.981246	astrotactin 1
11905	Serpinc1	1	-0.121808	-0.0662165	-0.166835	-0.115454	0.216696	0.628285	0.0917728	0.457917	serine (or cysteine) peptidase inhibitor, clade C (antithrombin), member 1
11906	Zfhx3	8	0.287615	0.330207	0.370335	0.558588	0.234836	0.267245	0.12119	0.0598998	zinc finger homeobox 3
11907	Ate1	7	0.210673	0.1795	0.0579404	0.0550568	0.211167	0.401511	0.750137	0.913743	arginyltransferase 1
11908	Atf1	15	-0.148163	-0.232825	-0.281892	-0.186254	0.343566	0.219916	0.0739323	0.447207	activating transcription factor 1
11909	Atf2	2	-0.145402	-0.11793	-0.191851	-0.0525718	0.205587	0.421462	0.0944677	0.860232	activating transcription factor 2
11910	Atf3	1	0.72772	1.0806	1.32812	1.0058	0.160862	0.0757151	0.015855	0.129348	activating transcription factor 3
11911	Atf4	15	-0.172674	-0.115296	-0.124837	-0.0388549	0.448865	0.725905	0.591246	0.962218	activating transcription factor 4
11920	Atm	9	-0.0520941	0.101853	-0.122358	-0.130647	0.838856	0.764674	0.603981	0.804272	ataxia telangiectasia mutated
11921	Atoh1	6	-0.144624	0.0766147	0.0274858	0.141434	0.590648	0.852674	0.929953	0.818896	atonal homolog 1 (Drosophila)
11922	Neurod6	6	-0.0404647	0.0465486	0.0437578	0.00623862	0.744188	0.786544	0.720468	0.990092	neurogenic differentiation 6
11923	Neurod4	10	-0.334308	-0.0378175	-0.247061	0.128814	0.132176	0.916611	0.246957	0.794144	neurogenic differentiation 4
11924	Neurog2	3	0.00407916	-0.0449839	-0.0595206	0.0505403	0.981749	0.850034	0.711229	0.910882	neurogenin 2
11925	Neurog3	10	-0.12956	0.152273	-0.0728642	0.185566	0.523219	0.570734	0.732854	0.601754	neurogenin 3
11927	Atox1	11	0.288339	0.0848234	0.231126	0.167151	0.200318	0.80254	0.294691	0.710551	ATX1 (antioxidant protein 1) homolog 1 (yeast)
11928	Atp1a1	3	-0.0208428	0.15128	-0.129973	-0.0778573	0.943035	0.661832	0.60681	0.916634	ATPase, Na+/K+ transporting, alpha 1 polypeptide
11931	Atp1b1	1	-0.14785	0.0196112	-0.26335	-0.500648	0.72858	0.977606	0.508211	0.409248	ATPase, Na+/K+ transporting, beta 1 polypeptide
11932	Atp1b2	11	-0.274638	0.0288461	-0.160714	-0.0538174	0.14662	0.927366	0.385163	0.92704	ATPase, Na+/K+ transporting, beta 2 polypeptide
11933	Atp1b3	9	0.164522	0.255515	0.304429	0.155118	0.511999	0.416305	0.207303	0.772933	ATPase, Na+/K+ transporting, beta 3 polypeptide
11936	Fxyd2	9	-0.110322	-0.0277943	-0.1676	-0.0854544	0.465479	0.910962	0.252166	0.804169	FXYD domain-containing ion transport regulator 2
11937	Atp2a1	7	-0.279696	-0.300436	-0.44222	-0.141151	0.0908148	0.111505	0.0104702	0.624479	ATPase, Ca++ transporting, cardiac muscle, fast twitch 1
11938	Atp2a2	5	-0.168809	0.0164644	-0.178955	-0.136755	0.619151	0.977174	0.594799	0.876579	ATPase, Ca++ transporting, cardiac muscle, slow twitch 2
11941	Atp2b2	6	-0.612862	-0.496909	-0.745124	-0.653433	0.148697	0.342078	0.0786521	0.27063	ATPase, Ca++ transporting, plasma membrane 2
11944	Atp4a	7	-0.822535	-0.434293	-0.781511	-0.764756	0.0607466	0.405774	0.0614538	0.154247	ATPase, H+/K+ exchanging, gastric, alpha polypeptide
11945	Atp4b	8	-0.0337023	0.0538716	-0.0122429	0.127884	0.825601	0.793354	0.940735	0.600725	ATPase, H+/K+ exchanging, beta polypeptide
11946	Atp5a1	18	0.141543	0.12361	-0.0200839	0.0387977	0.280245	0.466572	0.896152	0.923825	ATP synthase, H+ transporting, mitochondrial F1 complex, alpha subunit 1
11947	Atp5b	10	-0.00448333	-0.0821386	-0.030208	-0.00135646	0.967564	0.484922	0.756522	0.997033	ATP synthase, H+ transporting mitochondrial F1 complex, beta subunit
11949	Atp5c1	2	0.128647	0.0548501	-0.0267153	0.0460636	0.436021	0.827374	0.889575	0.928948	ATP synthase, H+ transporting, mitochondrial F1 complex, gamma polypeptide 1
11950	Atp5f1	3	0.0627147	-0.117783	-0.120634	-0.037755	0.748688	0.641532	0.506194	0.951972	ATP synthase, H+ transporting, mitochondrial F0 complex, subunit B1
11957	Atp5j	16	0.0456565	-0.0713476	0.0924531	0.0449166	0.745095	0.701379	0.475746	0.906422	ATP synthase, H+ transporting, mitochondrial F0 complex, subunit F
11958	Atp5k	5	-0.148053	-0.337168	0.0542277	-0.21995	0.381328	0.0916366	0.767046	0.388647	ATP synthase, H+ transporting, mitochondrial F1F0 complex, subunit E
11964	Atp6v1a	16	0.422197	0.471411	0.418715	0.296529	0.0179048	0.0102136	0.0126305	0.139972	ATPase, H+ transporting, lysosomal V1 subunit A
11966	Atp6v1b2	8	0.0725028	0.207236	0.1402	0.116064	0.597134	0.197569	0.283301	0.635448	ATPase, H+ transporting, lysosomal V1 subunit B2
11972	Atp6v0d1	8	0.342396	0.398864	0.513181	0.421625	0.0069169	0.00226439	0.000168153	0.00155159	ATPase, H+ transporting, lysosomal V0 subunit D1
11973	Atp6v1e1	6	0.0308001	0.165203	0.0617087	-0.0669529	0.876903	0.46069	0.740492	0.889688	ATPase, H+ transporting, lysosomal V1 subunit E1
11974	Atp6v0e	17	0.00783418	-0.03905	0.14072	0.0874981	0.971965	0.8978	0.444397	0.852448	ATPase, H+ transporting, lysosomal V0 subunit E
11975	Atp6v0a1	11	0.34182	0.486714	0.27632	0.416198	0.207641	0.135139	0.298994	0.278923	ATPase, H+ transporting, lysosomal V0 subunit A1
11977	Atp7a	X	0.226792	0.400177	0.273823	0.270813	0.14566	0.0269721	0.0779902	0.18655	ATPase, Cu++ transporting, alpha polypeptide
11979	Atp7b	8	-0.0553796	-0.00737359	-0.148029	-0.0784041	0.826439	0.985106	0.516141	0.906466	ATPase, Cu++ transporting, beta polypeptide
11980	Atp8a1	5	0.428931	0.362347	0.483087	0.257163	0.0692695	0.177244	0.0357196	0.466809	ATPase, aminophospholipid transporter (APLT), class I, type 8A, member 1
11981	Atp9a	2	0.669846	0.486358	0.455569	0.498796	0.0947278	0.304854	0.225519	0.392077	ATPase, class II, type 9A
11982	Atp10a	7	0.353397	0.295278	0.381944	0.325502	0.253976	0.460971	0.208184	0.531025	ATPase, class V, type 10A
11983	Atpif1	4	0.270764	0.0345611	0.39901	0.263992	0.292476	0.93781	0.117624	0.545821	ATPase inhibitory factor 1
11987	Slc7a1	5	-0.0429605	-0.0756831	0.114759	0.340078	0.910504	0.886324	0.74141	0.530384	solute carrier family 7 (cationic amino acid transporter, y+ system), member 1
11988	Slc7a2	8	-0.549539	-0.271423	-0.762914	-0.732237	0.0894082	0.501525	0.0198762	0.0520826	solute carrier family 7 (cationic amino acid transporter, y+ system), member 2
11989	Slc7a3	X	-0.260272	-0.139161	-0.27054	-0.17539	0.0770776	0.43754	0.056803	0.411441	solute carrier family 7 (cationic amino acid transporter, y+ system), member 3
11990	Atrn	2	-0.138072	-0.375706	-0.33809	-0.369043	0.663405	0.314793	0.253044	0.432518	attractin
11991	Hnrnpd	5	-0.225619	-0.206669	-0.249355	-0.124794	0.181777	0.322799	0.132433	0.712399	heterogeneous nuclear ribonucleoprotein D
11992	Auh	13	0.191983	-0.0643682	0.29344	0.118783	0.410871	0.861884	0.197237	0.832174	AU RNA binding protein/enoyl-coenzyme A hydratase
[truncated: 19,116 more rows]
