# Supplementary material for: Male and female mice show significant differences in hepatic transcriptomic response to 2,3,7,8-tetrachlorodibenzo-p-dioxin
Source: BMC Genomics. 2015 Aug 20;16(1):625. doi: 10.1186/s12864-015-1840-6 (PMC4546048; doi:10.1186/s12864-015-1840-6)
Supplement: Additional file 11: — Transcription Factor Binding Site Analysis. The count of occurrences and conservation scores for each of four AHRE motifs [AHRE-I (core), AHRE-I (extended), AHRE-I (full), and AHRE-II] were determined for each gene (within 3kbp up- and downstream of the transcription start site). For comparison, the number of doses at which each gene was altered by TCDD (p adj < 0.01) in either male or female mice is shown. (XLS 3783 kb) [file 12864_2015_1840_MOESM11_ESM.xls]

## Sheet: TFBS Analysis
GeneID	Symbol	Male	Female	Count.AHRE1.core	Score.AHRE1.core	Count.AHRE1.ext	Score.AHRE1.ext	Count.AHRE1.full	Score.AHRE1.full	Count.AHRE2	Score.AHRE2
11287	Pzp	0	0	4	0.1058	0	NA	0	NA	0	NA
11298	Aanat	0	0	6	0.9996	3	0.999714	0	NA	0	NA
11302	Aatk	0	0	6	1	1	0.954143	0	NA	0	NA
11303	Abca1	0	0	1	0.0216	0	NA	0	NA	0	NA
11304	Abca4	1	0	6	0.0048	0	NA	1	0.0029	1	0.0389286
11305	Abca2	0	0	7	0.98	2	0.985	0	NA	0	NA
11306	Abcb7	0	0	1	0.1	0	NA	0	NA	0	NA
11307	Abcg1	1	4	10	1	3	0.00471429	0	NA	1	0.00114286
11308	Abi1	0	0	1	1	1	1	0	NA	0	NA
11350	Abl1	1	0	5	0.062	1	0.0121429	0	NA	0	NA
11352	Abl2	0	0	5	0.9972	0	NA	0	NA	0	NA
11354	Scgb1b27	0	0	2	0.0048	1	0.000285714	0	NA	0	NA
11363	Acadl	0	0	2	0.0002	2	0.00157143	0	NA	0	NA
11364	Acadm	0	0	2	0.284	0	NA	0	NA	0	NA
11370	Acadvl	0	0	9	0.9536	1	0	1	0.0048	0	NA
11409	Acads	0	0	13	0.9994	2	0.891	0	NA	2	0.981857
11416	Slc33a1	0	0	0	NA	0	NA	0	NA	0	NA
11418	Asic2	0	0	5	0.1	2	0.102571	0	NA	1	0.001
11419	Asic1	0	0	11	0.9998	1	0.820143	0	NA	1	0.00135714
11421	Ace	0	0	6	0.9836	0	NA	0	NA	1	0.001
11423	Ache	0	0	16	0.9992	5	0.672857	1	0.9663	1	NA
11425	Apoc4	0	0	2	0.046	0	NA	0	NA	2	0.0163571
11426	Macf1	0	0	2	0.0046	1	0.000142857	0	NA	0	NA
11428	Aco1	0	0	6	0.0234	0	NA	0	NA	1	0.00428571
11429	Aco2	0	0	5	1	0	NA	0	NA	0	NA
11430	Acox1	0	0	3	0.9996	0	NA	0	NA	0	NA
11431	Acp1	0	0	11	0.257	0	NA	0	NA	1	0.0438571
11432	Acp2	0	0	3	0.9984	0	NA	0	NA	0	NA
11433	Acp5	0	0	4	0.967	0	NA	0	NA	1	0.0445
11434	Acr	0	0	8	0.426	1	0.000714286	0	NA	0	NA
11435	Chrna1	0	0	8	0.2302	2	0.00442857	0	NA	0	NA
11438	Chrna4	2	0	4	0.0092	2	0.00657143	0	NA	1	0.00428571
11440	Chrna6	0	0	2	0.0014	1	0.00128571	0	NA	0	NA
11441	Chrna7	0	0	2	0.9664	0	NA	0	NA	1	0.000785714
11443	Chrnb1	0	0	3	0.9978	1	0.998	0	NA	0	NA
11444	Chrnb2	0	0	4	0.0046	1	0.001	0	NA	1	0.00121429
11447	Chrnd	1	0	2	0.638	0	NA	0	NA	1	0.9995
11448	Chrne	0	0	12	1	4	0.999714	1	0.9871	2	0.933643
11449	Chrng	0	0	4	0.4216	0	NA	0	NA	0	NA
11450	Adipoq	0	0	3	0.1794	1	0.111429	1	0.1753	1	0.0232143
11451	Acrv1	0	0	1	0.0902	1	0.0961429	0	NA	1	0.0775
11459	Acta1	0	0	16	1	2	1	0	NA	1	1
11461	Actb	0	0	10	1	1	0.996286	1	1	1	0.9995
11464	Actc1	0	0	0	NA	0	NA	0	NA	0	NA
11468	Actg2	0	0	0	NA	0	NA	0	NA	0	NA
11470	Actl7a	1	1	6	0.9996	1	0.00128571	0	NA	1	0.978286
11471	Actl7b	0	0	4	0.9996	2	0.958143	0	NA	0	NA
11472	Actn2	0	0	4	0.0314	1	0.000285714	0	NA	2	0.199071
11474	Actn3	0	0	4	0.989	1	0.00557143	0	NA	1	0.0005
11475	Acta2	0	2	3	0.902	2	0.929714	0	NA	1	0.00328571
11477	Acvr1	0	0	6	0.5952	2	0.00271429	1	0.0019	1	0.00792857
11479	Acvr1b	0	0	5	0.8694	0	NA	0	NA	0	NA
11480	Acvr2a	0	0	7	1	3	0.418857	0	NA	0	NA
11481	Acvr2b	0	0	17	0.9994	4	0.0227143	0	NA	0	NA
11482	Acvrl1	0	0	7	0.0094	0	NA	0	NA	1	0.188214
11484	Aspa	0	0	1	0.0016	0	NA	0	NA	0	NA
11486	Ada	0	0	3	0.1474	1	0.0158571	0	NA	0	NA
11487	Adam10	0	0	6	0.9622	0	NA	0	NA	1	0.00235714
11488	Adam11	0	0	5	0.2354	2	0.308	0	NA	1	0.689357
11489	Adam12	0	0	9	0.0082	4	0.00342857	0	NA	0	NA
11490	Adam15	0	0	7	0.804	0	NA	0	NA	1	0.510929
11491	Adam17	0	0	3	0.994	0	NA	0	NA	1	0.00942857
11492	Adam19	0	0	10	0.8396	1	0.000428571	0	NA	0	NA
11495	Adam2	0	0	5	0.2206	2	0.0422857	1	0.2676	1	0.117714
11496	Adam22	0	0	7	0.9826	2	0.00771429	0	NA	1	0.0125
11497	Adam3	0	0	5	0.1268	1	0.000857143	0	NA	0	NA
11498	Adam4	0	0	0	NA	0	NA	0	NA	0	NA
11499	Adam5	0	0	3	0.0304	0	NA	0	NA	2	0.0367143
11500	Adam7	0	0	4	0.0444	2	0.0585714	0	NA	0	NA
11501	Adam8	0	0	6	0.9142	0	NA	0	NA	2	0.0095
11502	Adam9	0	0	6	0.0206	1	0.00185714	1	0.0015	0	NA
11504	Adamts1	0	1	4	0.5862	2	0.003	0	NA	0	NA
11512	Adcy6	0	0	6	0.4508	1	0.0258571	0	NA	1	0.994643
11513	Adcy7	0	0	12	0.226	3	0.196143	1	0.033	0	NA
11514	Adcy8	0	0	1	0.2404	0	NA	0	NA	1	0.268643
11515	Adcy9	0	0	10	0.7744	0	NA	1	0.0024	2	0.00635714
11516	Adcyap1	0	0	9	0.9968	1	0.000142857	1	0.7031	0	NA
11517	Adcyap1r1	0	0	13	0.9934	2	0	0	NA	0	NA
11518	Add1	0	0	5	0.9978	2	0.00242857	0	NA	0	NA
11519	Add2	0	0	7	0.4892	0	NA	0	NA	0	NA
11520	Plin2	0	0	6	0.994	2	0.018	0	NA	0	NA
11522	Adh1	0	0	5	0.8396	0	NA	1	0.0034	0	NA
11529	Adh7	0	0	6	0.0372	2	0.106857	0	NA	1	0.00285714
11532	Adh5	0	0	0	NA	0	NA	0	NA	0	NA
11534	Adk	0	0	2	0.1034	0	NA	0	NA	0	NA
11535	Adm	0	0	18	1	4	0.996429	0	NA	1	0.000142857
11536	Gpr182	0	0	4	0.9368	1	0	0	NA	0	NA
11537	Cfd	0	0	8	0.999	1	0.929143	0	NA	0	NA
11538	Adnp	1	0	5	1	5	0.996429	1	0.0011	0	NA
11539	Adora1	3	3	6	0.9906	0	NA	0	NA	0	NA
11540	Adora2a	0	0	6	0.999	1	0.0154286	0	NA	0	NA
11541	Adora2b	0	0	9	1	2	0.029	0	NA	1	0.0217143
11542	Adora3	0	0	2	0.9696	0	NA	0	NA	1	0.00192857
11544	Adprh	0	0	4	0.9374	0	NA	0	NA	2	0.0971429
11545	Parp1	0	0	8	0.838	2	0.0884286	0	NA	1	0.00635714
11546	Parp2	0	0	5	0.7892	0	NA	0	NA	0	NA
11548	Adra1b	0	0	4	0.9924	0	NA	0	NA	0	NA
11549	Adra1a	1	0	7	0.2522	1	0.000857143	0	NA	0	NA
11550	Adra1d	0	0	9	0.9924	2	0.00142857	0	NA	1	0.00242857
11551	Adra2a	0	0	25	1	3	1	0	NA	2	0.0649286
11552	Adra2b	1	0	15	1	5	1	0	NA	0	NA
11553	Adra2c	1	0	24	0.9998	5	0.999857	1	0.0326	0	NA
11554	Adrb1	0	0	5	1	0	NA	0	NA	0	NA
11555	Adrb2	0	0	18	1	5	0.998429	0	NA	0	NA
11556	Adrb3	1	3	15	1	4	0.989571	0	NA	0	NA
11564	Adsl	0	0	10	0.1034	2	0.00314286	1	0.0061	0	NA
11565	Adssl1	0	0	9	1	0	NA	0	NA	0	NA
11566	Adss	0	0	2	0.3802	0	NA	0	NA	1	0.904071
11567	Avil	0	0	7	0.3224	1	0.033	1	0.0466	1	0.000571429
11568	Aebp1	0	0	9	0.055	0	NA	0	NA	2	0.0322143
11569	Aebp2	0	0	13	0.9932	1	0.189143	0	NA	1	0.995071
11571	Crisp1	0	0	0	NA	0	NA	0	NA	0	NA
11572	Crisp3	0	0	0	NA	0	NA	0	NA	1	0.0257143
11576	Afp	0	0	8	0.2552	1	0.000428571	0	NA	0	NA
11593	Aga	0	0	8	0.992	3	0.993286	0	NA	0	NA
11595	Acan	1	0	10	0.9834	3	0.0401429	0	NA	1	0.00407143
11596	Ager	0	0	10	0.9996	1	0.00114286	0	NA	1	0.9275
11600	Angpt1	0	0	0	NA	0	NA	0	NA	0	NA
11601	Angpt2	0	0	2	0.074	0	NA	1	0.0346	1	0.008
11602	Angpt4	0	0	14	0.997	1	0.00171429	0	NA	2	0.00107143
11603	Agrn	0	0	3	0.9992	1	0.000857143	0	NA	0	NA
11604	Agrp	0	0	18	1	3	0.935857	0	NA	0	NA
11605	Gla	0	0	5	1	2	0.999714	0	NA	0	NA
11606	Agt	2	2	11	0.9802	1	NA	0	NA	0	NA
11607	Agtr1a	2	1	9	0.3532	1	0	0	NA	1	0.00142857
11608	Agtr1b	0	0	1	1	0	NA	0	NA	1	0.00764286
11609	Agtr2	0	0	3	0.7852	0	NA	0	NA	2	0.645071
11610	Agtrap	0	0	7	0.6056	2	0.0174286	1	0.0153	0	NA
11611	Agxt	2	4	2	0.5502	2	0.675857	0	NA	0	NA
11614	Nr0b1	1	0	11	1	4	0.998571	1	0.0187	1	0.0025
11622	Ahr	0	0	4	0.0054	1	0.000571429	0	NA	1	0.00121429
11624	Ahrr	4	4	5	0.9702	1	0.00471429	0	NA	0	NA
11625	Ahsg	0	0	6	0.1234	1	0.00385714	0	NA	2	0.00957143
11628	Aicda	0	0	3	0.1986	0	NA	0	NA	0	NA
11629	Aif1	0	0	4	0.0184	1	0.0141429	0	NA	3	0.815714
11630	Aim1	1	0	4	0.764	0	NA	0	NA	0	NA
11632	Aip	0	0	10	1	2	0.999714	0	NA	0	NA
11634	Aire	0	0	6	0.9936	1	0.189286	1	0.9942	1	0.00807143
11636	Ak1	0	0	1	0.1794	0	NA	0	NA	0	NA
11637	Ak2	0	0	6	0.0064	0	NA	1	0.0084	1	0.00271429
11639	Ak4	0	0	16	0.993	2	0.0571429	0	NA	0	NA
11640	Akap1	0	0	4	0.5668	1	0.0224286	0	NA	1	0.0270714
11641	Akap2	0	0	8	0.0054	1	0.00114286	0	NA	0	NA
11642	Akap3	0	0	1	0.0016	0	NA	0	NA	0	NA
11643	Akap4	0	0	1	0.8106	0	NA	0	NA	0	NA
11647	Alpl	2	0	10	0.4716	2	0.00585714	0	NA	0	NA
11648	Akp3	0	0	11	0.9996	2	0.221429	0	NA	2	0.0277143
11650	Alppl2	0	0	9	0.9994	0	NA	0	NA	1	0.618929
11651	Akt1	0	0	9	0.9974	0	NA	0	NA	1	0.0265
11652	Akt2	2	0	5	0.9974	0	NA	0	NA	0	NA
11655	Alas1	0	0	7	0.996	0	NA	0	NA	0	NA
11656	Alas2	0	0	1	0.9886	0	NA	0	NA	0	NA
11657	Alb	0	0	0	NA	0	NA	0	NA	1	0.00135714
11658	Alcam	0	0	1	0.0008	1	0.000571429	0	NA	0	NA
11666	Abcd1	0	0	8	0.997	1	0.987143	1	0.0138	1	0.0240714
11668	Aldh1a1	0	0	2	0.0096	0	NA	0	NA	0	NA
11669	Aldh2	0	0	12	0.0392	1	0.000428571	0	NA	0	NA
11670	Aldh3a1	0	0	10	1	2	0.869	0	NA	0	NA
11671	Aldh3a2	0	0	3	0.0196	2	0.000428571	0	NA	0	NA
11674	Aldoa	0	0	10	1	2	0.998571	0	NA	3	1
11676	Aldoc	0	0	13	0.9986	3	0.997429	2	0.7185	0	NA
11677	Akr1b3	0	1	4	0.9292	1	0.00514286	0	NA	3	0.00314286
11682	Alk	0	0	3	0.8356	1	0.870571	0	NA	1	0.00157143
11684	Alox12	0	0	7	0.0052	1	0.00114286	0	NA	0	NA
11685	Alox12e	0	0	2	0.985	0	NA	0	NA	0	NA
11686	Alox12b	0	0	3	0.364	0	NA	0	NA	0	NA
11687	Alox15	0	0	4	0.999	1	0.0131429	0	NA	0	NA
11688	Alox8	0	0	6	0.8762	0	NA	0	NA	0	NA
11689	Alox5	0	0	6	0.2118	1	0.000142857	0	NA	1	0.0105714
11690	Alox5ap	0	0	6	1	0	NA	1	0.0001	0	NA
11692	Gfer	0	1	12	0.9984	7	0.972143	0	NA	0	NA
11694	Alx3	0	0	10	0.9694	2	0.00385714	0	NA	0	NA
11695	Alx4	0	0	4	0.0626	0	NA	0	NA	0	NA
11698	Ambn	0	0	1	0.0004	0	NA	0	NA	0	NA
11699	Ambp	0	0	1	0.1456	0	NA	0	NA	0	NA
11704	Amelx	0	0	0	NA	0	NA	0	NA	0	NA
11705	Amh	0	0	12	1	4	0.963	0	NA	0	NA
11717	Ampd3	0	0	8	0.8886	1	0.003	0	NA	0	NA
11720	Mat1a	0	0	0	NA	0	NA	0	NA	0	NA
11722	Amy1	0	0	0	NA	0	NA	0	NA	0	NA
11727	Ang	4	4	9	0.3988	2	0.385857	0	NA	0	NA
11731	Ang2	0	1	0	NA	0	NA	0	NA	1	0.002
11732	Ank	0	4	8	0.9986	1	0.0702857	0	NA	0	NA
11733	Ank1	0	0	6	0.3652	0	NA	0	NA	2	0.000785714
11735	Ank3	3	0	8	0.8086	2	0.0181429	0	NA	1	0.371286
11736	Ankfy1	0	0	7	0.233	1	0.00114286	0	NA	0	NA
11737	Anp32a	1	2	28	1	4	0.808429	1	0.9999	0	NA
11739	Slc25a4	0	0	3	0.9752	0	NA	0	NA	2	0.00335714
11744	Anxa11	0	0	11	0.8478	2	0.0182857	0	NA	0	NA
11745	Anxa3	0	0	3	0.3452	2	0.332429	0	NA	2	0.0138571
11746	Anxa4	0	0	1	0.0006	0	NA	0	NA	0	NA
11747	Anxa5	0	0	3	0.004	0	NA	0	NA	1	0.0107143
11749	Anxa6	0	0	5	0.1088	1	0.00242857	1	0.0011	1	0.0112143
11750	Anxa7	0	2	5	0.092	0	NA	0	NA	0	NA
11752	Anxa8	0	0	6	0.0412	2	0.0357143	0	NA	0	NA
11754	Aoc3	0	0	4	0.9978	1	0.998429	0	NA	0	NA
11757	Prdx3	0	0	5	0.1782	0	NA	0	NA	0	NA
11758	Prdx6	0	0	6	0.7392	2	0.00785714	0	NA	1	0.003
11761	Aox1	0	3	4	0.0638	0	NA	0	NA	2	0.0692143
11764	Ap1b1	0	0	16	0.9998	1	0.00157143	0	NA	0	NA
11765	Ap1g1	0	0	13	0.9906	4	0.474571	0	NA	0	NA
11766	Ap1g2	0	0	8	0.0354	0	NA	0	NA	0	NA
11767	Ap1m1	0	0	5	0.9768	0	NA	0	NA	0	NA
11768	Ap1m2	0	0	4	1	1	0.461429	0	NA	0	NA
11769	Ap1s1	0	1	8	0.9872	1	0.990571	0	NA	0	NA
11770	Fabp4	0	0	6	0.993	0	NA	0	NA	0	NA
11771	Ap2a1	0	0	13	1	2	0.999714	1	0.9978	1	0.0175
11772	Ap2a2	0	0	21	0.9988	1	0.0348571	1	0.3181	0	NA
11773	Ap2m1	0	0	5	0.9846	3	0.989	0	NA	0	NA
11774	Ap3b1	0	0	14	0.9952	3	0.00157143	1	0.0482	1	0.0015
11775	Ap3b2	0	0	1	0.0022	1	0.00271429	0	NA	0	NA
11776	Ap3d1	0	0	4	1	2	0.00714286	0	NA	1	0.9985
11778	Ap3s2	0	0	3	0.1138	1	0.0195714	0	NA	1	0.0692857
11781	Ap4m1	0	0	11	0.9968	4	0.838571	1	0.7908	1	0.0102143
11782	Ap4s1	0	0	19	1	2	0.984857	0	NA	0	NA
11783	Apaf1	0	0	1	0.0038	0	NA	0	NA	0	NA
11784	Apba2	0	0	15	0.999	1	0.00142857	0	NA	0	NA
11785	Apbb1	0	0	5	1	1	0.993143	0	NA	0	NA
11787	Apbb2	0	0	3	0.248	2	0.164429	0	NA	0	NA
11789	Apc	0	0	12	0.9578	1	0.00128571	0	NA	1	0.00278571
11790	Speg	0	0	5	0.999	2	0.939286	0	NA	0	NA
11792	Apex1	0	3	5	0.9996	1	0.000714286	0	NA	0	NA
11793	Atg5	0	0	6	0.9302	1	0.148714	0	NA	1	0.218929
11796	Birc3	0	0	3	0.6478	0	NA	0	NA	1	0.0309286
11797	Birc2	0	0	7	0.9962	1	0.000285714	0	NA	0	NA
11798	Xiap	0	1	2	0.128	1	0.0158571	0	NA	0	NA
11799	Birc5	0	0	4	0.006	0	NA	0	NA	0	NA
11800	Api5	0	0	1	0.938	0	NA	0	NA	0	NA
11801	Cd5l	0	0	1	0.0006	1	0.000857143	0	NA	1	0.00735714
11803	Aplp1	0	0	2	0.0052	0	NA	0	NA	0	NA
11804	Aplp2	0	0	5	1	1	0.129	0	NA	0	NA
11806	Apoa1	0	0	6	0.0624	1	0.137571	0	NA	0	NA
11807	Apoa2	0	0	1	0.6576	0	NA	0	NA	0	NA
11808	Apoa4	0	0	5	0.2532	1	0.180857	0	NA	0	NA
11810	Apobec1	0	0	2	0.3404	0	NA	0	NA	0	NA
11811	Apobec2	0	0	6	0.0084	2	0.00628571	0	NA	1	0.0125714
11812	Apoc1	0	0	3	0.0026	0	NA	0	NA	0	NA
11813	Apoc2	0	0	1	0.0014	0	NA	0	NA	0	NA
11814	Apoc3	0	0	8	0.2918	2	0.232286	0	NA	0	NA
11815	Apod	0	0	4	0.0098	0	NA	0	NA	2	0.00221429
11816	Apoe	0	0	5	0.4042	3	0.292714	0	NA	1	0.00207143
11818	Apoh	0	0	1	0	0	NA	0	NA	2	0.00114286
11819	Nr2f2	0	0	9	1	3	0.999286	0	NA	0	NA
11820	App	0	0	4	0.0596	0	NA	0	NA	0	NA
11821	Aprt	0	1	20	0.9954	4	0.285429	1	0.0001	1	0.423286
11826	Aqp1	0	0	4	0.0278	0	NA	0	NA	1	0.000285714
11827	Aqp2	0	0	9	0.9972	1	0.993571	1	0.0013	0	NA
11828	Aqp3	0	0	5	0.005	1	0	0	NA	0	NA
11829	Aqp4	0	0	4	0.2114	1	0.247286	0	NA	1	0.0319286
11830	Aqp5	0	0	11	0.99	2	0.0568571	0	NA	0	NA
11831	Aqp6	0	0	9	1	1	1	0	NA	0	NA
11832	Aqp7	0	0	3	0.0096	2	0.00685714	0	NA	1	0.477571
11833	Aqp8	0	0	8	0.0378	3	0.0242857	1	0.0323	0	NA
11834	Aqr	0	0	4	0.2322	1	0.220571	0	NA	0	NA
11835	Ar	0	0	10	1	1	0.0481429	1	1	2	0.0109286
11836	Araf	0	0	7	0.9996	2	0.999714	1	0.0006	1	0.546929
11837	Rplp0	2	0	8	1	2	0.00242857	0	NA	0	NA
11838	Arc	0	0	2	0.982	0	NA	0	NA	2	0.133857
11839	Areg	0	0	5	0.0442	1	0.00385714	0	NA	0	NA
11840	Arf1	0	0	13	1	2	1	0	NA	1	0.000285714
11841	Arf2	0	0	6	0.9558	1	0.00614286	0	NA	0	NA
11842	Arf3	0	0	12	1	2	0.652	0	NA	3	1
11843	Arf4	0	0	8	0.1726	1	0.0277143	0	NA	1	0.0254286
11844	Arf5	0	0	11	0.9994	1	0.000285714	1	0.0268	1	0.898143
11845	Arf6	0	0	8	0.9998	1	0	0	NA	1	0.999857
11846	Arg1	0	0	8	0.9996	2	0.996286	0	NA	1	0.004
11847	Arg2	0	0	7	0.9936	2	0.132143	0	NA	0	NA
11848	Rhoa	0	0	12	1	1	0.997429	0	NA	0	NA
11852	Rhob	0	0	17	1	1	0.486143	0	NA	1	0.546714
11853	Rhoc	0	0	3	0.9438	1	0.953	0	NA	0	NA
11854	Rhod	0	0	3	0.0096	1	0.00842857	0	NA	0	NA
11855	Arhgap5	0	0	0	NA	0	NA	0	NA	1	0.002
11856	Arhgap6	0	2	5	0.9998	2	0.0434286	0	NA	0	NA
11857	Arhgdib	0	0	3	0.2344	1	0	0	NA	0	NA
11858	Rnd2	0	0	23	1	1	0.415143	2	0.9984	0	NA
11859	Phox2a	1	1	14	1	2	0.999286	2	0.4732	0	NA
11861	Arl4a	0	0	4	0.9992	1	0.999	0	NA	0	NA
11863	Arnt	0	0	2	0.0138	0	NA	0	NA	0	NA
11864	Arnt2	0	0	4	0.002	0	NA	0	NA	1	0.000785714
11865	Arntl	0	0	14	1	3	0.00128571	1	0.0196	0	NA
11867	Arpc1b	0	0	12	0.3548	2	0.026	2	0.1622	0	NA
11870	Art1	1	0	4	0.4506	1	0.441429	0	NA	0	NA
11871	Art2a-ps	0	0	1	0.2044	1	0.364	0	NA	0	NA
11872	Art2b	1	1	1	0.431	1	0.543714	0	NA	0	NA
11875	Art5	0	0	9	0.9994	2	0.535857	1	0.6576	1	0.00692857
11876	Artn	0	0	12	0.9884	1	0.991714	0	NA	0	NA
11877	Arvcf	3	0	6	0.9942	1	0.00285714	0	NA	1	0.00228571
11878	Arx	0	0	11	1	3	1	1	0.0172	0	NA
11881	Arsb	0	0	14	0.9998	1	0.00142857	0	NA	1	0.108857
11883	Arsa	1	0	1	0	0	NA	0	NA	1	0.000428571
11886	Asah1	0	0	1	0.0006	0	NA	0	NA	1	0.00321429
11889	Asgr1	0	0	8	0.012	1	0.000857143	0	NA	1	0.000857143
11890	Asgr2	0	0	6	0.0134	2	0.0101429	0	NA	0	NA
11891	Rab27a	0	0	6	0.1178	1	0.00971429	0	NA	1	0.0858571
11898	Ass1	0	0	13	0.3954	1	0.000142857	0	NA	0	NA
11899	Astn1	0	0	3	1	1	0.170714	0	NA	0	NA
11905	Serpinc1	0	0	2	0.0304	0	NA	0	NA	0	NA
11906	Zfhx3	0	0	8	0.9932	1	0.797143	0	NA	0	NA
11907	Ate1	0	0	5	0.0078	1	0.00614286	1	0.0098	1	0.00557143
11908	Atf1	0	0	5	0.9756	0	NA	0	NA	0	NA
11909	Atf2	0	0	1	0.0026	0	NA	0	NA	1	0.00314286
11910	Atf3	0	0	0	NA	0	NA	0	NA	1	0.00107143
11911	Atf4	0	0	10	0.9998	2	0.999857	0	NA	0	NA
11920	Atm	0	0	3	0.9964	0	NA	0	NA	0	NA
11921	Atoh1	0	0	22	1	5	1	1	0.999	1	0.00428571
11922	Neurod6	0	0	3	0.0404	2	0.0288571	0	NA	0	NA
11923	Neurod4	1	0	0	NA	0	NA	0	NA	0	NA
11924	Neurog2	0	0	25	1	7	0.996286	1	0.9974	0	NA
11925	Neurog3	0	0	10	1	2	1	1	0.3182	0	NA
11927	Atox1	0	0	3	0.0122	0	NA	0	NA	1	0.000928571
11928	Atp1a1	0	0	6	0.9992	2	0.00471429	0	NA	0	NA
11931	Atp1b1	0	0	9	1	3	0.000428571	0	NA	0	NA
11932	Atp1b2	0	0	2	0.071	0	NA	0	NA	0	NA
11933	Atp1b3	0	0	6	0.9058	1	0.0524286	1	0.9516	0	NA
11936	Fxyd2	0	0	2	0.0072	0	NA	0	NA	1	0.625429
11937	Atp2a1	0	0	7	0.9808	0	NA	1	0.0003	2	0.00114286
11938	Atp2a2	0	0	9	1	3	1	0	NA	0	NA
11941	Atp2b2	1	0	5	0.9988	2	0.648571	0	NA	1	1
11944	Atp4a	4	0	1	1	0	NA	0	NA	3	0.962214
11945	Atp4b	0	0	4	0.0158	1	0.0201429	1	0.0024	1	0.000285714
11946	Atp5a1	0	0	5	0.9944	0	NA	0	NA	1	0.997429
11947	Atp5b	0	0	4	0.9784	1	0.320714	1	0.0017	1	0.618286
11949	Atp5c1	0	0	0	NA	0	NA	0	NA	0	NA
11950	Atp5f1	0	0	0	NA	0	NA	0	NA	0	NA
11957	Atp5j	0	0	3	0.029	1	0.0961429	0	NA	0	NA
11958	Atp5k	0	0	4	0.0426	2	0.0441429	0	NA	2	0.000214286
11964	Atp6v1a	0	0	2	0.1148	0	NA	0	NA	0	NA
11966	Atp6v1b2	0	0	9	0.999	2	0.00957143	1	0.0141	0	NA
11972	Atp6v0d1	0	4	7	0.9766	1	0.006	2	0.9874	0	NA
11973	Atp6v1e1	0	0	5	0.0812	0	NA	0	NA	0	NA
11974	Atp6v0e	0	0	5	0.9998	0	NA	0	NA	1	0.0015
11975	Atp6v0a1	0	0	4	0.9888	2	0.981571	0	NA	1	0.00328571
11977	Atp7a	0	0	7	0.599	0	NA	1	0.1536	0	NA
11979	Atp7b	0	0	2	1	0	NA	0	NA	2	0.00407143
11980	Atp8a1	0	0	4	0.994	1	0	0	NA	0	NA
11981	Atp9a	0	0	9	0.0186	3	0.00442857	0	NA	2	0.00121429
11982	Atp10a	0	0	6	0.9996	1	0.999714	1	0.9097	0	NA
11983	Atpif1	0	0	3	0.0054	1	0.000428571	0	NA	1	0.0875
11987	Slc7a1	0	0	10	0.0694	1	0.122	0	NA	1	0.00507143
11988	Slc7a2	0	0	6	0.0432	1	0.0308571	0	NA	0	NA
11989	Slc7a3	0	0	2	0.3492	1	0.523286	0	NA	2	0.0683571
11990	Atrn	0	0	10	1	1	0.0147143	0	NA	0	NA
11991	Hnrnpd	0	0	0	NA	0	NA	0	NA	0	NA
11992	Auh	0	0	11	0.0266	1	0.0195714	2	0.0241	1	NA
11993	Aup1	0	0	8	0.9998	2	0.999429	1	0.0048	0	NA
11994	Pcdh15	0	0	1	0.4408	0	NA	0	NA	0	NA
11997	Akr1b7	0	0	3	0.022	1	0.0264286	0	NA	0	NA
11998	Avp	0	0	13	0.9758	2	0.00157143	0	NA	0	NA
12000	Avpr2	0	0	6	0.9968	0	NA	0	NA	1	0.3265
12005	Axin1	0	0	6	0.9924	0	NA	0	NA	0	NA
12006	Axin2	0	0	18	0.9966	3	0.937714	2	0.9564	0	NA
12007	Azgp1	0	1	1	0.001	0	NA	0	NA	0	NA
12009	Cep131	0	0	8	0.9386	1	0.0488571	0	NA	0	NA
12010	B2m	0	0	3	0.0244	2	0.0228571	0	NA	0	NA
12012	Baat	0	0	0	NA	0	NA	0	NA	0	NA
12013	Bach1	0	0	17	0.7706	1	0.0122857	1	0.0086	0	NA
12014	Bach2	0	0	2	0.2102	1	0.00842857	1	0.0092	0	NA
12015	Bad	0	0	12	0.999	2	0.410286	0	NA	1	0.998214
12017	Bag1	0	0	0	NA	0	NA	0	NA	3	0.0292857
12018	Bak1	0	0	8	0.992	2	0.948	0	NA	1	0.0359286
12020	Nkx3-2	0	0	20	1	1	0.25	2	0.9624	0	NA
12021	Bard1	0	0	8	0.0362	4	0.0322857	1	0.0336	0	NA
12022	Barx1	0	0	14	0.9994	3	0.841286	1	0.9997	0	NA
12023	Barx2	0	0	3	0.0054	0	NA	0	NA	1	0.0452857
12028	Bax	0	0	10	0.9988	3	0.0647143	0	NA	2	0.701786
12029	Bcl6b	0	0	5	0.9996	3	0.999286	1	0.986	0	NA
12032	Bcan	0	0	5	0.1564	1	0.00128571	0	NA	1	0.9985
12033	Bcap29	2	0	6	0.038	1	0.0548571	0	NA	0	NA
12034	Phb2	0	0	9	0.9994	2	0.994429	0	NA	0	NA
12035	Bcat1	0	0	5	0.124	4	0.118714	0	NA	0	NA
12036	Bcat2	0	0	11	0.9662	2	0.00342857	1	0.0038	0	NA
12038	Bche	1	0	1	0.0014	0	NA	0	NA	0	NA
12039	Bckdha	0	0	11	0.9998	1	0.226	0	NA	1	0.984571
12040	Bckdhb	0	0	1	0.0134	0	NA	0	NA	0	NA
12041	Bckdk	0	0	5	0.0014	3	0.218	0	NA	0	NA
12042	Bcl10	0	0	9	0.9914	3	0.938857	0	NA	2	0.123071
12043	Bcl2	0	0	4	0.9992	3	0.999143	0	NA	0	NA
12046	Bcl2a1c	0	0	3	0.9906	0	NA	0	NA	0	NA
12048	Bcl2l1	0	0	5	0.093	0	NA	0	NA	1	0.00935714
12049	Bcl2l10	1	0	5	0.3342	3	0.0775714	0	NA	0	NA
12050	Bcl2l2	0	0	4	0.9608	1	0.00271429	0	NA	0	NA
12051	Bcl3	0	0	9	1	0	NA	0	NA	1	0.0356429
12053	Bcl6	0	0	8	0.9976	2	0.998286	0	NA	1	0.0127857
12054	Bcl7b	1	0	12	1	0	NA	0	NA	0	NA
12055	Bcl7c	0	0	7	0.1312	2	0.00871429	0	NA	1	0.002
12057	Opn1sw	0	1	3	0.0084	1	0.00157143	0	NA	0	NA
12061	Bdkrb1	0	0	2	0.215	0	NA	0	NA	0	NA
12062	Bdkrb2	0	0	4	0.0102	0	NA	0	NA	0	NA
12064	Bdnf	0	0	15	1	1	0.999857	1	0.0015	0	NA
12068	Bet1	0	0	2	0.0432	0	NA	0	NA	0	NA
12069	Bex2	0	0	6	0.0554	1	0.0392857	0	NA	2	0.0726429
12070	Ngfrap1	0	0	5	0.0216	1	0.0157143	0	NA	0	NA
12075	Bfsp1	0	0	3	0.1452	1	0.136	0	NA	0	NA
12091	Glb1	1	0	12	0.9514	1	0.00242857	0	NA	0	NA
12095	Bglap3	0	0	5	0.9822	0	NA	0	NA	0	NA
12096	Bglap	0	0	1	0.177	0	NA	0	NA	1	0.00757143
12111	Bgn	0	0	3	0.0132	0	NA	0	NA	0	NA
12116	Bhmt	0	0	3	0.9694	0	NA	1	0.6922	0	NA
12121	Bicd1	0	0	2	0.9908	0	NA	0	NA	0	NA
12122	Bid	0	0	8	0.0582	2	0.00585714	0	NA	0	NA
12123	Hrk	1	0	17	1	4	1	0	NA	0	NA
12124	Bik	0	0	9	0.5122	0	NA	0	NA	0	NA
12125	Bcl2l11	0	0	27	1	5	0.378143	0	NA	0	NA
12140	Fabp7	0	0	3	0.9978	0	NA	0	NA	0	NA
12142	Prdm1	0	0	2	0.1272	0	NA	0	NA	1	0.00107143
12143	Blk	0	0	4	0.106	1	0.0985714	0	NA	2	0.00592857
12144	Blm	0	0	8	0.9998	0	NA	0	NA	1	0.000142857
12145	Cxcr5	0	0	11	0.9936	0	NA	0	NA	2	1
12151	Bmi1	0	0	9	0.974	1	0.0765714	0	NA	0	NA
12153	Bmp1	1	0	3	0.9516	1	0.00857143	0	NA	0	NA
12154	Bmp10	0	0	5	0.93	2	0.791286	0	NA	0	NA
12155	Bmp15	0	0	1	0.0024	1	0.00442857	0	NA	0	NA
12156	Bmp2	1	0	8	0.9988	0	NA	0	NA	1	0.00128571
12159	Bmp4	2	0	4	0.9998	0	NA	0	NA	1	0.00492857
12160	Bmp5	2	2	4	0.9938	0	NA	0	NA	0	NA
12161	Bmp6	3	0	15	0.9988	3	0.999143	0	NA	1	0.0105714
12162	Bmp7	0	0	10	0.8246	3	0.248	0	NA	1	0.00742857
12163	Bmp8a	0	0	2	0.093	1	0.0101429	0	NA	0	NA
12164	Bmp8b	0	0	13	0.9996	2	0.147286	1	0.1217	0	NA
12165	Gdf2	0	0	7	1	1	0	0	NA	1	NA
12166	Bmpr1a	0	0	4	0.1928	1	0.196429	0	NA	1	0.581786
12167	Bmpr1b	0	0	7	0.981	1	0.00914286	0	NA	1	0
12168	Bmpr2	0	0	17	0.9148	6	0.775143	0	NA	1	0.0603571
12169	Bmx	1	0	0	NA	0	NA	0	NA	1	1
12173	Bnc1	0	1	3	0.5982	3	0.668	0	NA	1	0.000642857
12175	Bnip2	0	0	7	0.1686	0	NA	0	NA	1	0.000857143
12176	Bnip3	0	0	3	0.0476	0	NA	0	NA	0	NA
12177	Bnip3l	0	0	2	0.1214	0	NA	0	NA	1	0.00107143
12180	Smyd1	0	0	4	0.032	2	0.0338571	0	NA	0	NA
12181	Bop1	0	1	16	0.998	2	0.707714	0	NA	2	0.921857
12182	Bst1	0	0	4	0.0626	0	NA	0	NA	0	NA
12183	Bpgm	0	0	8	0.011	0	NA	0	NA	0	NA
12189	Brca1	0	0	1	0.0624	0	NA	0	NA	1	0.131929
12190	Brca2	0	0	3	0.8996	1	0.920143	0	NA	0	NA
12192	Zfp36l1	0	0	5	1	1	0.640571	0	NA	2	0.984786
12193	Zfp36l2	1	0	13	1	1	0.0511429	0	NA	0	NA
12209	Brs3	0	0	3	0.7862	1	0.846143	0	NA	0	NA
12211	Birc6	0	0	11	0.995	1	0.00642857	1	0.9573	0	NA
12212	Chic1	1	0	6	1	3	0.647286	0	NA	0	NA
12215	Bsg	0	1	2	0.0198	1	0.023	0	NA	0	NA
12217	Bsn	1	0	9	0.9988	2	0.999143	0	NA	1	0.0543571
12223	Btc	0	0	1	0	0	NA	0	NA	2	0.0266429
12224	Klf5	0	0	19	1	4	0.986571	0	NA	0	NA
12226	Btg1	0	0	12	1	2	1	1	0.0013	1	0.999929
12227	Btg2	0	0	4	0.895	0	NA	0	NA	0	NA
12229	Btk	0	1	1	0.1116	0	NA	0	NA	1	0.246357
12231	Btn1a1	0	0	1	0.0402	0	NA	0	NA	0	NA
12234	Btrc	0	0	6	0.9956	1	0.927571	0	NA	0	NA
12235	Bub1	0	0	1	NA	0	NA	0	NA	0	NA
12236	Bub1b	0	0	11	0.088	1	0.0188571	0	NA	2	0.0218571
12237	Bub3	0	0	5	0.9966	1	0.000571429	0	NA	1	0.0524286
12238	Commd3	0	0	8	0.9986	1	0.000142857	1	0.0014	3	0.582
12257	Tspo	0	0	7	0.5064	1	0	0	NA	0	NA
12258	Serping1	0	0	1	0.9966	0	NA	0	NA	1	0.00414286
12259	C1qa	0	0	11	0.207	1	0.000285714	0	NA	1	0.00478571
12260	C1qb	0	0	3	0.197	1	0.141143	0	NA	0	NA
12261	C1qbp	1	1	11	0.133	2	0.0647143	0	NA	1	0.00478571
12262	C1qc	0	0	5	0.9996	1	0.006	1	0.0082	0	NA
12263	C2	0	0	5	0.959	1	0.787714	0	NA	0	NA
12265	Ciita	0	0	4	0.0162	0	NA	0	NA	1	0.00135714
12266	C3	0	0	7	0.0348	3	0.0131429	0	NA	1	7.14286e-05
12267	C3ar1	0	0	5	0.951	1	0.00342857	1	0.0988	1	0.961143
12268	C4b	0	0	5	1	1	0.999714	1	0.747	1	0.00492857
12269	C4bp	1	4	3	NA	1	NA	0	NA	0	NA
12270	C4bp-ps1	1	0	2	0.0222	1	0.00885714	0	NA	0	NA
12273	C5ar1	2	2	4	0.7874	1	0.00514286	0	NA	0	NA
12274	C6	0	0	4	0.6034	2	0.577571	1	0.002	0	NA
12279	C9	0	0	2	0.0242	0	NA	0	NA	0	NA
12282	Hyou1	1	0	10	1	1	0.645714	0	NA	0	NA
12283	Cab39	0	0	7	0.5256	1	0.0261429	0	NA	0	NA
12286	Cacna1a	0	0	12	0.9942	0	NA	0	NA	0	NA
12287	Cacna1b	0	0	4	0.007	1	0.00857143	1	NA	1	0.999571
12288	Cacna1c	0	0	1	0.0072	0	NA	0	NA	0	NA
12289	Cacna1d	0	0	8	0.9992	3	0.995143	0	NA	2	0.577714
12290	Cacna1e	1	0	2	0.2128	0	NA	0	NA	0	NA
12291	Cacna1g	0	0	7	0.9894	1	0.00328571	0	NA	0	NA
12292	Cacna1s	0	0	5	0.996	1	0.011	0	NA	3	0.422143
12293	Cacna2d1	0	0	6	0.9254	0	NA	0	NA	0	NA
12294	Cacna2d3	0	0	4	1	0	NA	0	NA	1	0.00992857
12295	Cacnb1	0	0	8	1	0	NA	0	NA	2	0.466643
12296	Cacnb2	0	0	7	0.4798	1	0.00114286	0	NA	2	0.918143
12297	Cacnb3	0	0	14	1	4	0.996429	0	NA	2	0.285714
12298	Cacnb4	0	0	6	0.9808	1	0.002	0	NA	0	NA
12299	Cacng1	3	0	5	0.9814	1	0.216143	0	NA	2	0.00278571
12300	Cacng2	0	0	9	1	1	1	0	NA	0	NA
12301	Cacybp	0	0	2	1	1	0.000571429	0	NA	0	NA
12304	Pdia4	3	2	1	0.0074	0	NA	0	NA	0	NA
12305	Ddr1	0	0	3	0.9996	1	0.00157143	0	NA	1	0.0035
12306	Anxa2	0	0	6	1	1	0.00971429	0	NA	0	NA
12307	Calb1	0	0	4	0.9986	0	NA	1	0.0009	0	NA
12308	Calb2	0	0	2	0.0506	0	NA	0	NA	0	NA
12309	S100g	0	0	5	0.0234	2	0.00357143	1	0.0027	0	NA
12310	Calca	0	0	1	0.0012	1	0.00257143	1	0.0021	3	0.215286
12311	Calcr	0	0	0	NA	0	NA	0	NA	0	NA
12313	Calm1	0	0	13	0.998	1	0.855	0	NA	0	NA
12314	Calm2	0	0	4	1	1	0.00157143	0	NA	0	NA
12315	Calm3	0	0	11	1	0	NA	0	NA	0	NA
12316	Aspm	1	0	7	0.9706	0	NA	0	NA	0	NA
12317	Calr	0	0	5	1	0	NA	0	NA	1	0.999357
12319	Car8	0	4	0	NA	0	NA	0	NA	0	NA
12321	Calu	0	0	7	0.999	3	0.849571	1	0.0005	2	0.00221429
12322	Camk2a	0	0	4	0.0628	0	NA	0	NA	0	NA
12323	Camk2b	0	0	14	0.9956	2	0.619286	0	NA	1	0.0627143
12325	Camk2g	0	0	11	1	0	NA	0	NA	0	NA
12326	Camk4	0	0	12	0.974	2	0.972571	0	NA	0	NA
12328	Caml	0	0	6	0.9996	3	0.999286	0	NA	0	NA
12330	Canx	0	0	3	0.9748	0	NA	0	NA	0	NA
12331	Cap1	0	0	1	0.0002	1	0.000142857	0	NA	1	0.000642857
12332	Capg	0	0	5	0.3794	1	0.029	0	NA	0	NA
12333	Capn1	0	0	9	0.9688	0	NA	0	NA	1	0.996071
12334	Capn2	4	0	2	0.0042	1	0.003	0	NA	1	0.00292857
12335	Capn3	0	0	3	0.0076	1	0.0135714	0	NA	0	NA
12336	Capns1	0	0	4	0.5062	1	0.00571429	0	NA	0	NA
12337	Capn5	2	0	6	0.1556	1	0.00314286	0	NA	0	NA
12338	Capn6	0	0	3	0.999	0	NA	0	NA	0	NA
12339	Capn7	0	0	4	0.543	1	0.0998571	0	NA	0	NA
12343	Capza2	0	0	10	0.5514	0	NA	0	NA	0	NA
12344	Capza3	0	0	6	0.9992	0	NA	0	NA	0	NA
12345	Capzb	0	0	4	0.3384	0	NA	0	NA	0	NA
12346	Car1	0	2	1	0.0166	0	NA	0	NA	0	NA
12348	Car11	0	0	8	0.9978	3	0.944286	0	NA	0	NA
12349	Car2	0	2	10	0.5786	1	0	1	0.0003	0	NA
12350	Car3	0	0	2	0.0124	0	NA	0	NA	1	0.000285714
12351	Car4	0	0	6	0.7586	0	NA	0	NA	0	NA
12352	Car5a	0	0	12	0.9874	10	0.986429	0	NA	0	NA
12353	Car6	1	0	1	0.0046	0	NA	0	NA	0	NA
12354	Car7	0	0	12	0.8324	2	0.0115714	1	0.0337	0	NA
12355	Nr1i3	4	0	2	0.9984	0	NA	0	NA	0	NA
12359	Cat	0	0	6	0.0918	1	0.000142857	0	NA	1	0.0155
12361	Cask	0	0	0	NA	0	NA	0	NA	0	NA
12362	Casp1	0	0	3	0.0006	1	0.000285714	0	NA	0	NA
12363	Casp4	0	0	1	0.0046	0	NA	0	NA	0	NA
12364	Casp12	0	0	3	0	0	NA	1	0	1	7.14286e-05
12365	Casp14	0	0	3	0.1064	0	NA	0	NA	0	NA
12366	Casp2	0	0	12	0.3946	3	0.459429	0	NA	0	NA
12367	Casp3	0	0	10	0.0092	4	0.00457143	0	NA	0	NA
12368	Casp6	4	0	5	0.151	1	0.153857	0	NA	1	0.229714
12369	Casp7	1	0	7	0.0302	2	0.029	0	NA	1	0.00414286
12370	Casp8	0	0	3	0.042	1	0.0215714	0	NA	1	0.000642857
12371	Casp9	0	0	14	0.9408	1	0	0	NA	0	NA
12372	Casq1	0	0	5	0.022	1	0.00114286	0	NA	2	0.0105
12373	Casq2	0	0	6	0.026	1	0.00471429	0	NA	1	0.0005
12374	Casr	0	0	6	1	3	1	0	NA	0	NA
12380	Cast	0	0	1	0	0	NA	1	0.0011	1	0.0257857
12385	Ctnna1	0	0	7	0.3298	0	NA	0	NA	0	NA
12386	Ctnna2	0	0	2	0.0008	0	NA	0	NA	3	1
12387	Ctnnb1	0	0	17	1	2	0.0541429	0	NA	1	0.00292857
12388	Ctnnd1	0	0	2	0.0036	0	NA	0	NA	1	0.00378571
12389	Cav1	0	0	8	1	0	NA	0	NA	2	0.854143
12390	Cav2	0	0	3	0.0014	0	NA	0	NA	0	NA
12391	Cav3	0	0	5	0.9996	1	0.00271429	0	NA	0	NA
12393	Runx2	0	0	1	0.0522	0	NA	0	NA	1	0.00492857
12394	Runx1	0	1	5	0.9906	1	0.992714	1	0.9931	0	NA
12395	Runx1t1	0	0	10	0.9996	2	0.993429	1	0.009	0	NA
12396	Cbfa2t2	0	0	6	0.599	2	0.410714	0	NA	0	NA
12398	Cbfa2t3	0	0	7	0.9812	2	0.982571	0	NA	2	0.00114286
12399	Runx3	0	0	5	0.492	0	NA	0	NA	0	NA
12400	Cbfb	0	0	11	0.9994	3	0.621	0	NA	0	NA
12401	Serpina6	4	0	1	0.0018	0	NA	0	NA	2	0.760929
12402	Cbl	0	0	5	0.0364	1	0.00385714	0	NA	1	0.0855714
12404	Cbln1	0	0	12	0.9986	3	0.999	0	NA	0	NA
12405	Cbln2	0	0	14	1	6	1	0	NA	2	0.125571
12406	Serpinh1	0	0	8	1	0	NA	0	NA	0	NA
12408	Cbr1	0	3	9	0.9992	1	NA	0	NA	0	NA
12409	Cbr2	0	0	9	0.2058	1	0.00642857	1	0.0052	2	0.602571
12411	Cbs	0	0	6	0.9922	0	NA	0	NA	1	0.125286
12412	Cbx1	0	0	3	0.0208	0	NA	0	NA	1	0.0357143
12416	Cbx2	0	0	12	0.9984	0	NA	0	NA	1	0.0324286
12418	Cbx4	4	0	4	0.0044	1	0.00342857	0	NA	0	NA
12419	Cbx5	0	0	1	0.0006	1	0.000714286	0	NA	0	NA
12421	Rb1cc1	0	0	4	0.9974	0	NA	0	NA	0	NA
12424	Cck	0	0	4	0.058	1	0.0122857	0	NA	0	NA
12425	Cckar	0	0	7	0.9244	0	NA	0	NA	3	0.0153571
12426	Cckbr	0	0	3	0.0014	1	0.000142857	0	NA	0	NA
12427	Ccna1	0	0	3	0.019	2	0.0185714	0	NA	1	0.822143
12428	Ccna2	0	0	0	NA	0	NA	0	NA	0	NA
12442	Ccnb2	0	0	3	0.051	0	NA	0	NA	0	NA
12443	Ccnd1	0	0	7	0.9942	2	0.00328571	0	NA	1	0.539929
12444	Ccnd2	0	0	8	1	2	1	1	0.9188	1	0.00257143
12445	Ccnd3	0	0	5	0.1114	0	NA	0	NA	0	NA
12447	Ccne1	0	0	6	1	1	0.00157143	0	NA	0	NA
12448	Ccne2	0	0	15	0.9996	1	0.0101429	0	NA	0	NA
12449	Ccnf	0	0	1	0.0002	0	NA	0	NA	0	NA
12450	Ccng1	1	0	4	0.9946	1	0.00114286	1	0.0012	0	NA
12452	Ccng2	0	0	8	0.9968	1	0.0202857	0	NA	0	NA
12453	Ccni	0	0	3	0.1364	1	0.182	0	NA	1	0.999429
12454	Ccnk	0	0	22	0.8864	4	0.0902857	1	0	0	NA
12455	Ccnt1	0	0	4	0.9992	2	0.0788571	0	NA	0	NA
12457	Ccrn4l	0	0	6	0.5076	0	NA	0	NA	1	0.213929
12458	Ccr6	0	0	9	0.1536	2	0.0134286	0	NA	1	0.00292857
12460	Ccs	0	1	2	0.9998	0	NA	0	NA	1	0.0035
12461	Cct2	0	0	10	0.9976	0	NA	0	NA	0	NA
12462	Cct3	0	0	7	0.9994	1	0.382571	0	NA	0	NA
12464	Cct4	0	0	6	0.9524	0	NA	0	NA	0	NA
12465	Cct5	0	0	0	NA	0	NA	0	NA	0	NA
12466	Cct6a	0	0	6	0.4886	2	0.179	0	NA	0	NA
12467	Cct6b	0	0	1	0.0004	0	NA	0	NA	1	0.00535714
12468	Cct7	0	0	15	0.9994	2	0.0744286	1	0.0019	0	NA
12469	Cct8	0	0	3	0.9964	1	0.997429	0	NA	2	0.875929
12475	Cd14	0	0	8	0.5552	0	NA	0	NA	0	NA
12476	Cd151	0	0	10	0.9994	2	0.346	1	0	0	NA
12477	Ctla4	0	0	1	0.007	0	NA	0	NA	2	0.995571
12478	Cd19	0	0	4	0.9164	0	NA	0	NA	2	0.913929
12479	Cd1d1	0	1	4	0.002	0	NA	0	NA	0	NA
12480	Cd1d2	0	0	4	0.1642	1	0.0452857	0	NA	0	NA
12481	Cd2	0	0	6	0.0542	1	0.0191429	1	0.0033	1	0.000285714
12482	Ms4a1	0	0	0	NA	0	NA	0	NA	0	NA
12483	Cd22	0	0	4	0.0224	0	NA	0	NA	0	NA
12484	Cd24a	0	0	12	0.999	1	0.00171429	1	0.0005	0	NA
12487	Cd28	0	0	1	0	0	NA	0	NA	0	NA
12488	Cd2ap	0	0	0	NA	0	NA	0	NA	0	NA
12489	Cd33	0	0	1	0.0004	0	NA	0	NA	0	NA
12490	Cd34	0	0	8	0.9648	1	0.000285714	0	NA	1	0.002
12491	Cd36	4	4	0	NA	0	NA	0	NA	0	NA
12492	Scarb2	0	0	5	0.9218	2	0.940857	0	NA	0	NA
12493	Cd37	0	0	11	0.0838	3	0.142429	0	NA	2	0.00314286
12494	Cd38	0	0	4	0.0758	0	NA	1	0.0074	0	NA
12495	Entpd1	0	0	6	0.4474	1	0.177	1	0.5295	1	0.000142857
12496	Entpd2	4	4	7	0.9936	1	0.006	0	NA	2	0.231857
12497	Entpd6	0	0	9	0.1122	0	NA	1	0.0053	0	NA
12499	Entpd5	0	4	7	0.4172	2	0.375714	1	0.3642	3	0.3585
12500	Cd3d	0	0	0	NA	0	NA	0	NA	1	0.0647143
12501	Cd3e	0	0	1	0.0322	0	NA	0	NA	1	0.00278571
12502	Cd3g	0	0	5	0.9334	1	0.00271429	0	NA	0	NA
12503	Cd247	0	0	3	0.019	1	0.0141429	0	NA	0	NA
12504	Cd4	0	0	8	0.97	1	0.0114286	0	NA	2	0.00471429
12505	Cd44	0	1	0	NA	0	NA	0	NA	0	NA
12506	Cd48	0	0	2	0.007	0	NA	0	NA	0	NA
12507	Cd5	0	0	7	0.993	1	0.986143	0	NA	1	0.0153571
12508	Cd53	0	0	0	NA	0	NA	0	NA	0	NA
12509	Cd59a	0	0	1	0.0248	0	NA	0	NA	1	0.00957143
12511	Cd6	0	0	4	0.372	0	NA	0	NA	1	0.00307143
12512	Cd63	0	0	10	1	0	NA	0	NA	0	NA
12514	Cd68	0	0	6	0.0024	1	0.00171429	1	0.0029	2	0.345714
12515	Cd69	0	0	3	0.9328	1	0.757857	0	NA	1	0.1785
12516	Cd7	0	0	4	0.072	1	0.0152857	0	NA	2	0.00814286
12517	Cd72	0	1	3	1	0	NA	0	NA	0	NA
12518	Cd79a	0	0	8	0.269	0	NA	0	NA	0	NA
12519	Cd80	0	0	3	0.014	2	0.0117143	0	NA	0	NA
12520	Cd81	0	0	10	0.8946	0	NA	0	NA	0	NA
12521	Cd82	0	0	8	1	2	0.0197143	0	NA	0	NA
12522	Cd83	0	0	5	0.016	1	0.0102857	1	0.0117	0	NA
12523	Cd84	0	0	0	NA	0	NA	0	NA	0	NA
12524	Cd86	0	0	1	0.0068	1	0.00485714	0	NA	0	NA
12525	Cd8a	0	0	10	0.789	1	0.00714286	0	NA	1	0.0118571
12526	Cd8b1	0	0	6	0.026	2	0.0171429	0	NA	1	0.00128571
12527	Cd9	0	0	4	0.1638	0	NA	0	NA	0	NA
12530	Cdc25a	0	0	5	0.9864	1	0.292	0	NA	0	NA
12531	Cdc25b	0	0	4	0.9744	1	0.971286	0	NA	1	0.992
12532	Cdc25c	0	0	3	0.0012	0	NA	0	NA	0	NA
12534	Cdk1	0	0	6	0.073	3	0.0877143	0	NA	0	NA
12537	Cdk11b	0	0	7	0.0812	2	0.00842857	0	NA	0	NA
12539	Cdc37	0	0	11	0.8704	1	0.00885714	1	0.0023	0	NA
12540	Cdc42	0	0	0	NA	0	NA	0	NA	0	NA
12544	Cdc45	0	0	3	0.9968	2	0.997143	0	NA	0	NA
12545	Cdc7	0	0	13	0.9232	0	NA	1	0.0011	0	NA
12549	Arhgap31	0	0	5	0.5224	3	0.596286	0	NA	0	NA
12550	Cdh1	3	0	11	0.92	3	0.000428571	0	NA	1	0.362786
12552	Cdh11	0	0	2	1	1	1	0	NA	0	NA
12554	Cdh13	0	0	7	1	0	NA	0	NA	0	NA
12555	Cdh15	0	0	5	0.2686	0	NA	0	NA	2	0.000428571
12556	Cdh16	0	0	0	NA	0	NA	0	NA	0	NA
12557	Cdh17	0	0	5	0.006	0	NA	0	NA	1	0.00585714
12558	Cdh2	0	0	3	0.4622	0	NA	0	NA	3	1
12560	Cdh3	0	0	11	1	1	0.999714	0	NA	0	NA
12561	Cdh4	0	0	9	0.9908	1	0.134	0	NA	0	NA
12562	Cdh5	0	0	5	0.0124	0	NA	0	NA	0	NA
12563	Cdh6	0	0	2	0.0804	0	NA	0	NA	0	NA
12564	Cdh8	1	0	3	1	0	NA	1	0.1107	1	0.993643
12565	Cdh9	0	0	1	0.9992	0	NA	0	NA	0	NA
12566	Cdk2	0	0	3	0.0074	1	0.009	0	NA	1	0.916214
12567	Cdk4	0	0	8	0.995	1	0.00814286	0	NA	1	0.161929
12568	Cdk5	0	0	7	0.9986	2	0.998714	0	NA	0	NA
12569	Cdk5r1	0	0	13	1	0	NA	0	NA	0	NA
12570	Cdk5r2	0	0	9	1	1	1	0	NA	0	NA
12571	Cdk6	0	0	19	1	0	NA	1	0.9996	1	0.555929
12572	Cdk7	0	0	5	0.3342	0	NA	0	NA	0	NA
12575	Cdkn1a	2	3	2	0.1018	1	0.0801429	0	NA	1	0.942571
12576	Cdkn1b	3	0	6	0.999	2	0.999286	0	NA	0	NA
12577	Cdkn1c	1	2	15	0.9948	3	0.992857	0	NA	0	NA
12578	Cdkn2a	0	0	11	0.9992	3	0.13	0	NA	0	NA
12579	Cdkn2b	1	0	3	0.9988	1	0.0145714	0	NA	1	0.869786
12580	Cdkn2c	0	0	1	0.826	0	NA	0	NA	0	NA
12581	Cdkn2d	0	0	9	0.999	0	NA	0	NA	0	NA
12583	Cdo1	0	0	4	0.9998	0	NA	0	NA	0	NA
12585	Cdr2	0	0	2	0.429	0	NA	0	NA	0	NA
12587	Mia	0	0	5	0.9918	0	NA	1	0.2525	0	NA
12589	Ift81	0	0	3	0.9994	2	0.999571	0	NA	0	NA
12590	Cdx1	0	0	1	0.0026	0	NA	0	NA	1	0.00407143
12591	Cdx2	0	0	5	0.999	2	0.999286	0	NA	1	0.000285714
12592	Cdx4	0	1	0	NA	0	NA	0	NA	0	NA
12593	Cdyl	0	0	1	0.0002	1	0.000142857	1	0.0049	0	NA
12606	Cebpa	2	0	31	1	4	0.00228571	1	0.8249	0	NA
12607	Cebpz	0	0	7	0.532	2	0.638857	2	0.452	1	0.00835714
12608	Cebpb	0	1	20	1	4	0.990857	2	0.9929	0	NA
12609	Cebpd	0	0	18	1	5	0.925571	0	NA	1	0.00921429
12611	Cebpg	0	0	3	0.9992	0	NA	0	NA	1	0.541643
12613	Cel	0	0	2	0.0064	0	NA	0	NA	1	0.0309286
12614	Celsr1	0	0	11	1	1	0.000142857	0	NA	1	0.0217857
12615	Cenpa	0	0	4	0.036	2	0.0378571	0	NA	0	NA
12616	Cenpb	0	0	10	1	1	0.00357143	1	0.0225	1	0.990714
12617	Cenpc1	0	0	1	0.0004	1	0.000571429	0	NA	0	NA
12622	Cer1	1	0	2	0.0762	0	NA	1	0.2126	0	NA
12623	Ces1g	0	0	3	0.0044	0	NA	0	NA	0	NA
12626	Cetn3	0	0	11	0.0592	4	0.00314286	0	NA	0	NA
12627	Cfc1	0	0	3	1	0	NA	0	NA	1	0.000928571
12628	Cfh	2	4	0	NA	0	NA	0	NA	0	NA
12630	Cfi	0	0	3	0.0038	1	0.002	0	NA	0	NA
12631	Cfl1	0	1	16	1	1	0.00114286	1	0.0015	0	NA
12632	Cfl2	0	0	2	1	1	0.999714	0	NA	0	NA
12633	Cflar	0	0	6	0.3216	3	0.00371429	0	NA	1	NA
12638	Cftr	0	0	2	0.991	0	NA	0	NA	0	NA
12640	Cga	0	0	0	NA	0	NA	0	NA	1	0.0005
12642	Ch25h	0	0	12	1	5	1	0	NA	0	NA
12643	Chad	0	0	9	0.693	1	0.0245714	1	0.2865	2	0.662786
12647	Chat	0	0	3	0.0104	0	NA	0	NA	0	NA
12648	Chd1	0	0	4	0.0188	0	NA	0	NA	0	NA
12649	Chek1	0	0	2	0.1542	0	NA	0	NA	0	NA
12652	Chga	0	0	8	0.9984	1	0.00114286	0	NA	0	NA
12653	Chgb	0	0	8	0.0108	1	0.00171429	0	NA	0	NA
12654	Chil1	0	0	3	0.3804	1	0.00885714	1	0.0069	0	NA
12655	Chil3	0	0	0	NA	0	NA	0	NA	0	NA
12659	Ovgp1	0	0	6	0.0092	1	0.00142857	0	NA	1	0.513071
12660	Chka	0	0	5	0.9432	1	0.205143	0	NA	0	NA
12661	Chl1	0	0	11	0.9994	0	NA	0	NA	0	NA
12662	Chm	0	0	0	NA	0	NA	0	NA	0	NA
12663	Chml	0	0	1	0.045	1	0.0358571	0	NA	1	0.0133571
12667	Chrd	0	0	6	1	0	NA	0	NA	1	0.0209286
12669	Chrm1	0	0	14	1	2	1	2	1	2	0.2505
12671	Chrm3	0	0	4	0.9618	0	NA	0	NA	0	NA
12672	Chrm4	0	1	23	1	0	NA	1	0.0203	2	0.885429
12675	Chuk	0	0	0	NA	0	NA	0	NA	1	0.620786
12677	Vsx2	0	0	9	0.0656	2	0.0627143	1	0.0004	0	NA
12683	Cidea	0	0	9	0.1576	0	NA	0	NA	1	0.00885714
12684	Cideb	0	0	2	0.9996	0	NA	0	NA	0	NA
12686	Elovl3	0	0	4	0.0072	2	0.00514286	0	NA	0	NA
12695	Inadl	0	0	4	0.0198	1	0.00142857	0	NA	1	0.0102857
12696	Cirbp	0	0	16	0.9996	2	0.998857	1	0.0004	0	NA
12700	Cish	0	0	4	0.0012	1	0.00128571	0	NA	1	0.047
12702	Socs3	0	0	20	1	3	0.543857	0	NA	1	0.713571
12703	Socs1	0	0	25	0.9996	3	0.996	0	NA	0	NA
12704	Cit	0	0	11	0.9076	3	0.297714	1	0.0214	1	0.121071
12705	Cited1	0	0	9	0.8692	1	0.00142857	0	NA	0	NA
12709	Ckb	0	1	11	1	1	0.997571	0	NA	0	NA
12715	Ckm	0	0	4	0.9264	0	NA	0	NA	0	NA
12716	Ckmt1	0	0	3	0.7338	1	0.780857	0	NA	0	NA
12721	Coro1a	0	1	5	0.99	0	NA	0	NA	1	0.991714
12722	Clca1	0	0	3	0.9786	1	0.984286	0	NA	0	NA
12723	Clcn1	0	0	2	0.0826	0	NA	0	NA	0	NA
12724	Clcn2	0	0	8	0.9682	0	NA	0	NA	0	NA
12725	Clcn3	0	0	2	0.997	0	NA	0	NA	0	NA
12727	Clcn4-2	0	0	3	0.003	2	0.002	0	NA	0	NA
12728	Clcn5	0	0	4	0.9996	1	0.000285714	0	NA	1	0.019
12729	Clns1a	0	0	12	0.9996	1	0.0165714	0	NA	1	0.0912857
12733	Clcnka	0	0	2	0.0004	1	0.000285714	0	NA	0	NA
12737	Cldn1	3	1	2	0.1358	0	NA	0	NA	1	0.0156429
12738	Cldn2	0	0	0	NA	0	NA	0	NA	1	0.000642857
12739	Cldn3	4	3	9	1	1	0.000857143	0	NA	0	NA
12740	Cldn4	0	0	6	1	2	0.997286	1	0.4195	0	NA
12741	Cldn5	0	0	11	1	3	0.999857	0	NA	1	0.0282857
12745	Clgn	0	0	8	0.9968	1	0.00357143	0	NA	1	0.0045
12747	Clk1	0	0	3	0.0046	0	NA	0	NA	0	NA
12748	Clk2	1	0	8	1	2	1	0	NA	0	NA
12750	Clk4	0	0	6	0.0022	2	0.00114286	0	NA	0	NA
12751	Tpp1	0	0	8	0.9996	2	0.999143	0	NA	1	0.004
12752	Cln3	0	0	1	0	0	NA	0	NA	0	NA
12753	Clock	0	0	0	NA	0	NA	0	NA	0	NA
12757	Clta	0	0	2	0.9444	1	0.0478571	0	NA	0	NA
12759	Clu	0	0	8	1	1	0.549714	0	NA	0	NA
12763	Cmah	2	0	2	0.0136	1	0.012	0	NA	0	NA
12764	Cmas	0	0	8	1	1	0.0267143	0	NA	0	NA
12765	Cxcr2	0	0	5	0.0366	3	0.05	1	0.0239	2	0.0227143
12766	Cxcr3	0	0	8	0.9062	3	0.933	0	NA	1	0.0218571
12767	Cxcr4	0	0	9	0.9958	3	0.997	0	NA	1	0.935857
12768	Ccr1	0	0	1	0.804	0	NA	0	NA	0	NA
12769	Ccr9	0	0	1	0.0008	0	NA	0	NA	2	0.0305
12770	Ccr1l1	0	0	2	0.1304	1	0.254	0	NA	1	0.9295
12771	Ccr3	0	0	0	NA	0	NA	0	NA	0	NA
12772	Ccr2	0	0	2	0.1836	0	NA	0	NA	1	0.0126429
12773	Ccr4	0	0	8	0.9976	1	0.00828571	0	NA	2	0.931643
12774	Ccr5	0	0	0	NA	0	NA	0	NA	0	NA
12775	Ccr7	0	0	12	0.8936	3	0.905857	0	NA	0	NA
12776	Ccr8	1	0	10	0.9904	1	0.0321429	0	NA	1	0.571429
12777	Ccr10	0	0	21	0.9996	2	0.357286	1	0.9581	1	0.000785714
12778	Ackr3	4	3	8	0.8414	1	0.000142857	0	NA	1	NA
12780	Abcc2	0	0	3	0.0002	1	0.00142857	0	NA	0	NA
12785	Cnbp	0	0	4	0.9962	2	0.138714	1	0.0013	0	NA
12788	Cnga1	0	0	1	0.0618	0	NA	1	0.0479	0	NA
12789	Cnga2	0	0	0	NA	0	NA	0	NA	1	0.00314286
12790	Cnga3	0	0	4	0.0338	0	NA	0	NA	1	0.000642857
12793	Cnih1	0	0	3	0.2846	2	0.306	0	NA	0	NA
12794	Cnih2	0	0	6	0.4602	0	NA	0	NA	0	NA
12795	Plk3	0	3	5	1	2	0.194714	0	NA	1	0.612071
12796	Camp	0	0	1	0	0	NA	0	NA	0	NA
12797	Cnn1	0	0	4	0.8818	0	NA	0	NA	0	NA
12798	Cnn2	0	2	13	0.993	2	0.331857	0	NA	1	0.179071
12799	Cnp	0	0	13	1	2	0.0802857	0	NA	0	NA
12801	Cnr1	0	0	12	1	2	0.00428571	0	NA	0	NA
12802	Cnr2	0	0	4	0.0202	1	0.0158571	0	NA	1	0.00271429
12804	Cntfr	0	0	5	0.9998	2	0.999143	0	NA	1	0.00564286
12805	Cntn1	0	0	5	0.1632	1	0.00471429	1	0.0097	2	0.0147143
12807	Hps3	0	2	3	0.5302	1	0.002	0	NA	0	NA
12808	Cobl	0	0	1	0.0014	0	NA	0	NA	2	0.14
12810	Coch	0	0	20	0.883	4	0.00714286	0	NA	1	0.0224286
12812	Coil	0	0	6	0.942	1	0.00728571	0	NA	0	NA
12813	Col10a1	0	0	3	0.1814	2	0.00114286	0	NA	0	NA
12814	Col11a1	0	0	3	0.5732	0	NA	0	NA	1	0.170643
12815	Col11a2	0	0	11	1	4	0.987571	0	NA	2	0.998143
12816	Col12a1	0	0	5	1	2	0.0357143	0	NA	1	0.0332857
12817	Col13a1	0	0	4	0.5438	1	0.00271429	0	NA	0	NA
12818	Col14a1	0	0	11	0.9082	2	0.000571429	0	NA	0	NA
12819	Col15a1	0	0	5	0.077	1	0.000142857	0	NA	1	0.123571
12821	Col17a1	0	0	4	0.9308	0	NA	0	NA	0	NA
12822	Col18a1	1	0	6	0.9992	1	0.0635714	0	NA	2	0.00185714
12823	Col19a1	0	0	4	0.9574	3	0.930857	1	0	1	0.399143
12824	Col2a1	0	0	8	1	2	0.999857	0	NA	0	NA
12825	Col3a1	0	0	4	0.9186	1	0.938857	0	NA	1	0.012
12826	Col4a1	0	0	5	0.9996	2	0.945857	0	NA	0	NA
12827	Col4a2	0	0	20	0.9646	5	0.954429	1	0	0	NA
12828	Col4a3	0	0	5	0.0774	2	0.064	0	NA	0	NA
12829	Col4a4	0	0	2	0.099	0	NA	0	NA	1	0.685071
12830	Col4a5	1	0	3	0.9992	0	NA	0	NA	0	NA
12831	Col5a1	0	0	9	0.9946	0	NA	0	NA	1	0.636714
12832	Col5a2	0	0	2	0.0064	0	NA	0	NA	0	NA
12833	Col6a1	0	0	5	0.9954	0	NA	0	NA	1	0.858786
12834	Col6a2	0	0	4	0.9996	1	0.998857	0	NA	2	0.0319286
12835	Col6a3	0	0	2	0.005	1	0.0327143	0	NA	0	NA
12836	Col7a1	0	0	13	0.9984	1	0.994	0	NA	0	NA
12837	Col8a1	0	0	1	0.0004	0	NA	0	NA	1	0.239
12839	Col9a1	0	0	4	0.0062	3	0.00471429	0	NA	0	NA
12840	Col9a2	0	0	6	0.1532	2	0.0174286	0	NA	0	NA
12841	Col9a3	0	0	4	0.9986	0	NA	0	NA	0	NA
12842	Col1a1	0	0	14	1	2	0.999	0	NA	0	NA
12843	Col1a2	0	0	3	0.994	0	NA	0	NA	0	NA
12845	Comp	0	0	26	1	3	0.999571	0	NA	0	NA
12846	Comt	0	3	6	0.0684	1	0.0128571	2	0.0674	1	0.655214
12847	Copa	0	0	2	0.0112	0	NA	0	NA	0	NA
12848	Cops2	0	0	3	1	1	0.999714	0	NA	1	NA
12850	Coq7	0	0	5	0.142	0	NA	0	NA	0	NA
12854	Cort	0	0	6	0.7872	0	NA	0	NA	1	0.00964286
12856	Cox17	0	0	11	0.9998	1	0	1	0.009	2	0.017
12857	Cox4i1	0	0	12	0.9998	1	0.000714286	0	NA	0	NA
12858	Cox5a	0	0	7	0.9996	2	0.997286	0	NA	1	0.00128571
12859	Cox5b	0	0	8	0.3248	1	0.00942857	0	NA	0	NA
12861	Cox6a1	2	3	3	0.0774	0	NA	0	NA	0	NA
12862	Cox6a2	0	0	9	0.5394	0	NA	0	NA	1	0.005
12864	Cox6c	0	0	2	0.0008	2	0.000571429	0	NA	0	NA
12865	Cox7a1	0	0	2	0.5062	0	NA	0	NA	0	NA
12866	Cox7a2	0	0	2	0.0042	0	NA	0	NA	1	0.003
12868	Cox8a	0	0	1	0.089	0	NA	0	NA	0	NA
12869	Cox8b	0	0	7	0.0074	0	NA	1	0.0006	3	0.1145
12870	Cp	0	0	1	0.0042	1	0.004	0	NA	0	NA
12873	Cpa3	0	0	0	NA	0	NA	0	NA	0	NA
12874	Cpd	0	0	3	0.0214	0	NA	0	NA	1	0.01
12876	Cpe	0	0	1	0.8442	1	0.862429	0	NA	0	NA
12877	Cpeb1	0	0	11	1	0	NA	0	NA	2	0.384857
12879	Cys1	0	2	1	0.0056	0	NA	0	NA	0	NA
12889	Cplx1	0	0	4	1	1	1	0	NA	0	NA
12890	Cplx2	0	0	14	1	3	0.0675714	0	NA	1	0.00114286
12891	Cpne6	0	0	10	0.9982	1	0.982	0	NA	0	NA
12892	Cpox	0	0	10	0.7064	0	NA	0	NA	1	0.0025
12894	Cpt1a	0	0	14	0.851	3	0.00285714	0	NA	0	NA
12895	Cpt1b	0	0	10	0.9976	3	0.981857	0	NA	1	0.990929
12896	Cpt2	0	0	3	0.0032	0	NA	0	NA	1	0.00342857
12902	Cr2	0	0	0	NA	0	NA	0	NA	0	NA
12903	Crabp1	0	0	11	1	1	0.000857143	0	NA	0	NA
12904	Crabp2	0	0	6	0.9992	2	0.996429	0	NA	2	0.00771429
12905	Cradd	0	0	8	0.0052	1	0.00828571	1	0.0037	1	0.0149286
12908	Crat	4	0	8	0.6234	0	NA	1	0.0056	0	NA
12909	Crcp	0	0	5	0.8992	1	0.000714286	0	NA	0	NA
12912	Creb1	0	0	5	1	0	NA	0	NA	1	0.009
12913	Creb3	0	0	7	0.9996	1	0.000285714	0	NA	0	NA
12914	Crebbp	0	0	5	1	4	1	1	0.816	2	0.936214
12915	Atf6b	0	0	12	0.9418	3	0.478286	1	0.0022	0	NA
12916	Crem	0	0	0	NA	0	NA	0	NA	0	NA
12918	Crh	0	0	11	1	2	1	0	NA	0	NA
12919	Crhbp	0	0	4	0.016	0	NA	0	NA	0	NA
12921	Crhr1	0	0	14	0.8324	0	NA	0	NA	0	NA
12922	Crhr2	0	1	3	1	1	0	0	NA	0	NA
12925	Crip1	0	0	10	0.9942	0	NA	0	NA	2	0.413214
12927	Bcar1	0	0	5	0.9992	0	NA	0	NA	2	0.0932857
12928	Crk	0	0	5	1	0	NA	0	NA	1	0.382714
12929	Crkl	0	0	8	0.9996	3	0.996571	0	NA	0	NA
12931	Crlf1	0	0	19	1	2	0.632857	0	NA	1	0.0035
12933	Crmp1	0	0	15	1	2	0.0197143	0	NA	2	0.273429
12934	Dpysl2	0	0	4	1	0	NA	0	NA	0	NA
12936	Pcdha4	0	0	11	0.9976	2	0.636286	0	NA	0	NA
12937	Pcdha6	0	0	15	1	6	0.965714	0	NA	0	NA
12939	Pcdha7	1	0	10	0.9998	1	0.893429	0	NA	1	0.038
12941	Pcdha5	0	0	14	1	3	0.991571	0	NA	0	NA
12942	Pcdha11	0	0	10	0.9996	1	0.00328571	0	NA	0	NA
12943	Pcdha10	0	0	6	1	1	0.933714	0	NA	0	NA
12944	Crp	0	0	3	0.3056	0	NA	0	NA	1	0.0005
12945	Dmbt1	0	0	5	0.0756	1	0	0	NA	0	NA
12946	Cr1l	0	0	0	NA	0	NA	0	NA	0	NA
12950	Hapln1	0	1	9	0.9986	3	0.104429	0	NA	1	0.103286
12951	Crx	0	0	0	NA	0	NA	0	NA	1	NA
12952	Cry1	3	0	3	0.961	1	0.0171429	1	0.0127	0	NA
12953	Cry2	0	0	6	0.9764	1	0.005	0	NA	2	0.0203571
12954	Cryaa	0	0	7	0.9996	1	0.384714	0	NA	0	NA
12955	Cryab	0	0	7	1	1	0.00442857	0	NA	1	0.00371429
12957	Cryba1	0	0	3	1	1	1	1	0.9999	0	NA
12958	Cryba2	1	0	5	1	2	0.999429	0	NA	1	0.000857143
12959	Cryba4	0	0	7	0.9908	0	NA	0	NA	0	NA
12960	Crybb1	0	0	5	0.001	0	NA	0	NA	2	0.00978571
12961	Crybb2	0	0	6	1	1	0.00614286	0	NA	0	NA
12962	Crybb3	0	0	4	0.9986	0	NA	0	NA	2	0.259429
12964	Cryga	0	0	3	0.0428	2	0.0458571	0	NA	1	NA
12965	Crygb	1	0	4	0.9992	1	0.0275714	0	NA	1	0.00271429
12966	Crygc	0	0	3	0.9978	1	0.951286	0	NA	0	NA
12967	Crygd	0	0	6	1	0	NA	0	NA	2	0.00685714
12968	Cryge	0	0	3	0.9804	0	NA	0	NA	1	0.0035
12969	Crygf	0	0	1	0.9984	0	NA	0	NA	0	NA
12970	Crygs	0	0	3	0.7236	1	0.0618571	0	NA	0	NA
12971	Crym	0	0	0	NA	0	NA	0	NA	0	NA
12972	Cryz	0	0	11	0.995	0	NA	0	NA	0	NA
12974	Cs	0	0	6	0.145	2	0.00171429	0	NA	0	NA
12977	Csf1	0	0	2	0.5654	0	NA	0	NA	1	0.0547143
12978	Csf1r	0	0	2	0.0026	1	0.00114286	0	NA	0	NA
12981	Csf2	0	0	3	0.0006	0	NA	0	NA	0	NA
12982	Csf2ra	0	0	17	0.871	4	0.425571	0	NA	0	NA
12983	Csf2rb	0	0	2	0.0476	0	NA	0	NA	0	NA
12984	Csf2rb2	0	0	2	0.0026	0	NA	0	NA	1	0.00185714
12985	Csf3	0	0	2	0.0006	1	0.000571429	0	NA	0	NA
12986	Csf3r	0	0	2	0.105	1	0.0965714	0	NA	0	NA
12988	Csk	0	0	10	0.3068	1	0.0577143	0	NA	0	NA
12990	Csn1s1	0	0	0	NA	0	NA	0	NA	1	7.14286e-05
12991	Csn2	0	0	0	NA	0	NA	0	NA	0	NA
12992	Csn1s2b	0	1	0	NA	0	NA	0	NA	1	0.00357143
12993	Csn1s2a	0	1	0	NA	0	NA	0	NA	0	NA
12994	Csn3	0	0	5	0.035	2	0.00242857	0	NA	0	NA
12995	Csnk2a1	0	0	7	0.7404	4	0.814286	1	0.0011	0	NA
13000	Csnk2a2	0	0	8	1	3	0.245429	1	0.0039	0	NA
13001	Csnk2b	0	1	6	1	1	0.996571	0	NA	0	NA
13002	Dnajc5	0	0	13	0.9908	1	0.000285714	3	0.9898	0	NA
13003	Vcan	0	0	2	0.9984	2	0.998857	0	NA	0	NA
13004	Ncan	0	0	6	0.2138	2	0.207286	0	NA	1	0.02
13006	Smc3	0	0	3	0.0064	1	0.000428571	1	0.0004	1	0.000142857
13007	Csrp1	0	0	9	0.9274	2	0.947571	0	NA	1	0.000785714
13008	Csrp2	0	2	8	0.58	1	0.00257143	0	NA	0	NA
13009	Csrp3	0	1	0	NA	0	NA	0	NA	0	NA
13010	Cst3	0	0	2	0.0882	0	NA	0	NA	2	0.000857143
13011	Cst7	0	0	2	0.2174	0	NA	0	NA	0	NA
13012	Cst8	0	0	0	NA	0	NA	0	NA	0	NA
13013	Cst9	0	0	1	0	0	NA	0	NA	1	0.00285714
13014	Cstb	0	0	5	0.9138	1	0.0172857	0	NA	0	NA
13016	Ctbp1	0	0	8	0.9996	0	NA	0	NA	0	NA
13017	Ctbp2	0	0	2	0.0004	0	NA	0	NA	2	0.998643
13018	Ctcf	0	0	10	1	2	0.0467143	2	1	0	NA
13019	Ctf1	0	0	5	0.0066	0	NA	1	0.0016	0	NA
13024	Ctla2a	0	0	0	NA	0	NA	0	NA	0	NA
13025	Ctla2b	0	0	2	0.9914	0	NA	0	NA	3	0.00414286
13026	Pcyt1a	0	0	3	0.031	1	0.0265714	0	NA	0	NA
13030	Ctsb	0	0	9	0.035	0	NA	0	NA	0	NA
13032	Ctsc	0	0	3	0.0092	1	0.193857	1	0.1357	0	NA
13033	Ctsd	0	0	6	0.2234	1	0.204714	0	NA	2	0.0433571
13034	Ctse	0	0	0	NA	0	NA	0	NA	0	NA
13035	Ctsg	0	0	4	0.9944	0	NA	0	NA	1	0.0532857
13036	Ctsh	0	0	4	0.922	2	0.902714	0	NA	1	0.0215714
13038	Ctsk	0	0	9	0.0094	1	0.008	0	NA	0	NA
13039	Ctsl	0	0	3	0.0006	0	NA	0	NA	1	0.999929
13040	Ctss	0	0	4	0.072	1	0.0757143	0	NA	0	NA
13041	Ctsw	0	0	10	0.8876	1	0.000428571	0	NA	1	0.0939286
13043	Cttn	0	0	3	0.946	1	0.961429	0	NA	0	NA
13046	Celf1	0	0	10	0.9898	3	0.984714	0	NA	0	NA
13047	Cux1	0	0	5	0.9968	0	NA	0	NA	1	0.000714286
13048	Cux2	0	1	5	0.9876	1	0.990286	0	NA	0	NA
13051	Cx3cr1	0	0	6	0.0828	2	0.0592857	0	NA	0	NA
13052	Cxadr	0	0	10	0.9994	0	NA	0	NA	0	NA
13056	Cyb561	0	3	4	0.9084	2	0.934571	0	NA	3	0.999143
13057	Cyba	0	0	4	0.5368	0	NA	0	NA	1	0.00235714
13058	Cybb	0	0	0	NA	0	NA	0	NA	1	0.000142857
13063	Cycs	0	0	2	0.014	0	NA	0	NA	0	NA
13067	Cyct	0	0	6	0.0012	1	0.001	0	NA	0	NA
13070	Cyp11a1	0	0	3	0.0338	1	0.0244286	0	NA	0	NA
13072	Cyp11b2	0	0	3	0.4062	1	0.000571429	0	NA	1	0.00392857
13074	Cyp17a1	0	0	5	0.9854	2	0.00142857	0	NA	1	0.007
13075	Cyp19a1	0	0	5	0.0506	1	0.00285714	1	0.0307	1	0.957929
13076	Cyp1a1	4	4	15	1	8	0.999286	5	0.9982	1	0.0394286
13077	Cyp1a2	4	4	5	0.5858	0	NA	0	NA	0	NA
13078	Cyp1b1	4	4	4	0.0026	1	0.00428571	0	NA	1	0.004
13079	Cyp21a1	0	0	11	0.981	1	0.792286	1	0.9084	2	0.437929
13081	Cyp24a1	1	0	5	0.1102	0	NA	0	NA	1	0.000214286
13082	Cyp26a1	0	0	17	1	1	0.995286	0	NA	0	NA
13085	Cyp2a12	0	0	4	0.9672	0	NA	0	NA	1	0.236786
13088	Cyp2b10	0	2	3	0.0072	0	NA	0	NA	0	NA
13089	Cyp2b13	0	0	0	NA	0	NA	0	NA	0	NA
13090	Cyp2b19	0	0	1	0.9946	0	NA	0	NA	2	0.0147857
13094	Cyp2b9	0	0	0	NA	0	NA	0	NA	0	NA
13095	Cyp2c29	0	0	2	0.2014	1	0.0121429	0	NA	0	NA
13096	Cyp2c37	0	0	0	NA	0	NA	0	NA	1	0.499071
13097	Cyp2c38	0	0	0	NA	0	NA	0	NA	1	0.00785714
13098	Cyp2c39	0	0	0	NA	0	NA	0	NA	0	NA
13101	Cyp2d10	0	0	5	0.999	0	NA	0	NA	0	NA
13105	Cyp2d9	0	0	0	NA	0	NA	0	NA	0	NA
13106	Cyp2e1	0	0	1	0.0154	0	NA	0	NA	2	0.381857
13107	Cyp2f2	0	0	2	0.2156	0	NA	0	NA	0	NA
13108	Cyp2g1	0	1	1	0.0086	0	NA	0	NA	0	NA
13109	Cyp2j5	0	0	0	NA	0	NA	0	NA	0	NA
13110	Cyp2j6	0	0	0	NA	0	NA	0	NA	0	NA
13112	Cyp3a11	0	0	0	NA	0	NA	0	NA	0	NA
13113	Cyp3a13	0	0	0	NA	0	NA	0	NA	0	NA
13114	Cyp3a16	0	0	2	0.0958	1	0.0171429	0	NA	0	NA
13115	Cyp27b1	0	0	9	0.9996	0	NA	0	NA	1	0.0307857
13116	Cyp46a1	0	0	9	0.2904	2	0.0152857	0	NA	0	NA
13117	Cyp4a10	0	0	2	0.0086	0	NA	0	NA	1	0.000571429
13118	Cyp4a12b	0	0	2	0.3812	0	NA	0	NA	1	0.00435714
13119	Cyp4a14	0	0	1	NA	1	NA	0	NA	1	NA
13120	Cyp4b1	2	0	0	NA	0	NA	0	NA	1	0.916071
13121	Cyp51	0	0	1	0.003	0	NA	0	NA	0	NA
13122	Cyp7a1	0	0	0	NA	0	NA	0	NA	0	NA
13123	Cyp7b1	0	0	1	0	0	NA	0	NA	0	NA
13124	Cyp8b1	0	0	11	0.9562	0	NA	0	NA	1	0.00685714
13131	Dab1	0	0	12	1	1	0.913571	0	NA	0	NA
13132	Dab2	0	0	2	0.1398	1	0.000142857	0	NA	1	0.9985
13134	Dach1	1	0	3	1	1	0.000142857	0	NA	0	NA
13135	Dad1	0	0	13	0.0716	2	0.00271429	0	NA	0	NA
13136	Cd55	0	0	0	NA	0	NA	0	NA	2	0.0182857
13137	Daf2	0	0	0	NA	0	NA	0	NA	1	0.0345
13138	Dag1	0	0	4	0.8068	2	0.862	0	NA	0	NA
13139	Dgka	0	0	7	1	1	NA	1	0.9994	2	0.110071
13142	Dao	0	0	5	0.0154	3	0.000857143	0	NA	0	NA
13143	Dapk2	0	0	11	0.455	5	0.0751429	0	NA	0	NA
13144	Dapk3	0	0	17	0.9832	6	0.978143	1	0.0001	0	NA
13162	Slc6a3	0	0	3	0.1608	0	NA	1	0.012	0	NA
13163	Daxx	0	0	15	0.999	3	0.947286	1	0.9531	2	0.984786
13164	Dazl	0	0	0	NA	0	NA	0	NA	4	0.561
13166	Dbh	0	0	5	0.0542	0	NA	0	NA	1	0.00107143
13167	Dbi	0	0	8	0.9928	1	0.00485714	0	NA	2	0.0969286
13168	Dbil5	0	0	9	0.6482	1	0	0	NA	1	0.0674286
13169	Dbnl	0	1	7	0.5244	0	NA	1	0.2304	0	NA
13170	Dbp	0	0	18	1	2	0.997	1	0.9326	0	NA
13171	Dbt	0	0	5	0.1202	2	0.0764286	1	0.0001	0	NA
13172	Dbx1	0	0	11	1	2	0.720143	0	NA	1	0.00564286
13175	Dclk1	0	0	13	0.1534	3	0.328571	0	NA	0	NA
13176	Dcc	0	0	1	0	1	0.000142857	0	NA	1	0.998857
13177	Eci1	0	0	6	0.8708	0	NA	0	NA	1	0.00107143
13178	Dck	0	0	8	0.0342	2	0.116714	1	0.0146	4	0.157286
13179	Dcn	0	0	3	1	0	NA	0	NA	0	NA
13180	Pcbd1	0	0	6	0.7438	2	0.00228571	0	NA	2	0.121214
13184	Dcpp1	0	0	0	NA	0	NA	0	NA	1	0.000142857
13185	Dscr3	0	0	1	0.0728	1	0.0567143	0	NA	2	0.640214
13190	Dct	0	0	5	0.0378	0	NA	0	NA	2	0.00371429
13191	Dctn1	0	0	6	0.9844	0	NA	0	NA	3	0.191143
13193	Dcx	0	0	2	0.0734	1	0.0527143	0	NA	1	0.117286
13194	Ddb1	0	0	15	1	0	NA	0	NA	2	0.849714
13195	Ddc	0	0	5	0.9828	2	0.895	1	0.7974	1	0.00314286
13196	Asap1	0	0	8	0.9946	1	0.008	0	NA	1	0.00314286
13197	Gadd45a	0	0	9	1	3	1	1	0.0077	0	NA
13198	Ddit3	0	0	15	1	0	NA	0	NA	0	NA
13199	Ddn	1	0	8	0.999	1	0.0742857	0	NA	1	0.00664286
13200	Ddost	0	0	12	1	1	0.000142857	0	NA	0	NA
13202	Ddt	0	0	9	1	4	0.580429	0	NA	0	NA
13204	Dhx15	0	0	2	0.006	0	NA	0	NA	0	NA
13205	Ddx3x	0	0	20	0.9972	4	0.651571	1	0.0178	0	NA
13206	Ddx4	0	0	1	0.9916	0	NA	0	NA	0	NA
13207	Ddx5	0	0	4	0.9848	0	NA	0	NA	1	1
13209	Ddx6	0	0	11	0.994	4	0.00742857	1	0.0058	0	NA
13211	Dhx9	0	0	0	NA	0	NA	0	NA	0	NA
13214	Defb1	1	0	0	NA	0	NA	0	NA	0	NA
13215	Defb2	0	0	1	NA	0	NA	0	NA	0	NA
13244	Degs1	0	0	6	0.9704	2	0.00571429	0	NA	0	NA
13340	Slc29a2	0	0	4	0.8916	1	0.000428571	0	NA	1	0.853929
13345	Twist2	0	0	17	1	5	1	0	NA	1	0.000357143
13346	Des	0	0	16	1	1	0.999857	1	0.9956	0	NA
13347	Dffa	0	0	6	1	0	NA	0	NA	1	0.002
13349	Ackr1	0	0	6	0.118	0	NA	0	NA	1	0.000714286
13350	Dgat1	0	0	6	0.9984	0	NA	0	NA	1	0.000714286
13353	Dgcr6	0	0	2	0.039	0	NA	0	NA	0	NA
13356	Dgcr2	0	0	3	0	1	NA	0	NA	0	NA
13358	Slc25a1	0	0	8	1	1	0.996286	0	NA	2	0.270071
13360	Dhcr7	0	0	6	0.1524	1	0.0552857	0	NA	0	NA
13361	Dhfr	0	0	8	0.4174	2	0.083	0	NA	2	0.999857
13363	Dhh	0	0	20	1	4	0.976714	0	NA	0	NA
13367	Diap1	1	0	8	0.9054	2	0.377714	0	NA	0	NA
13368	Dffb	0	0	9	0.9586	2	0.970143	0	NA	0	NA
13370	Dio1	0	0	4	0.9998	0	NA	0	NA	0	NA
13371	Dio2	0	0	6	0.9988	1	0.975857	0	NA	0	NA
13380	Dkk1	0	0	6	0.9946	1	0.992571	0	NA	0	NA
13382	Dld	0	0	4	0.95	0	NA	0	NA	0	NA
13383	Dlg1	0	0	11	0.6818	4	0.574714	1	0.0012	0	NA
13384	Mpp3	0	0	7	0.0818	2	0.00928571	0	NA	1	0.00785714
13385	Dlg4	0	0	7	1	3	0.998286	0	NA	1	0.423357
13386	Dlk1	0	0	16	0.9936	2	0.231571	0	NA	0	NA
13388	Dll1	0	1	6	0.998	0	NA	0	NA	1	0.00342857
13389	Dll3	0	0	13	0.9666	2	0.940571	1	0.3101	0	NA
13390	Dlx1	0	0	17	1	4	0.999571	0	NA	0	NA
13392	Dlx2	0	0	19	1	5	1	0	NA	0	NA
13393	Dlx3	0	0	15	0.9996	4	0.994571	1	0.0005	0	NA
13394	Dlx4	0	0	1	0.0844	1	0.194143	0	NA	0	NA
13395	Dlx5	0	0	13	1	4	1	0	NA	1	0.1325
13396	Dlx6	0	0	11	1	5	1	0	NA	0	NA
13400	Dmpk	0	0	7	1	0	NA	0	NA	1	0.00214286
13401	Dmwd	1	0	9	1	2	0.0514286	0	NA	1	0.0157857
13404	Dmc1	0	0	1	0.4866	0	NA	0	NA	1	0.00178571
13405	Dmd	0	0	1	1	0	NA	0	NA	3	0.130143
13406	Dmp1	0	0	1	0.0006	1	0.000428571	0	NA	0	NA
13409	Tmc1	0	0	0	NA	0	NA	0	NA	4	0.138929
13411	Dnah11	1	1	6	0.9584	2	0.146857	0	NA	3	0.00142857
13417	Dnah8	0	0	4	0.5324	1	NA	0	NA	1	0.0112143
13418	Dnajc1	0	0	4	0.9938	1	0.994429	1	0.9959	0	NA
13419	Dnase1	0	0	3	0.0344	0	NA	1	0.002	1	0.000928571
13421	Dnase1l3	0	0	4	0.1248	0	NA	0	NA	2	0.00314286
13423	Dnase2a	0	0	2	0.0006	0	NA	0	NA	0	NA
13424	Dync1h1	0	0	8	0.9648	2	0.0162857	0	NA	0	NA
13426	Dync1i1	0	0	7	1	1	0.0782857	0	NA	0	NA
13427	Dync1i2	0	0	3	0.6462	2	0.643714	0	NA	0	NA
13429	Dnm1	0	0	10	0.983	2	0.560143	0	NA	1	0.00478571
13430	Dnm2	0	0	1	0.0326	0	NA	0	NA	0	NA
13433	Dnmt1	0	0	6	1	1	0.988286	1	0.9111	1	0.00157143
13434	Trdmt1	0	0	3	0.0088	1	0.000714286	0	NA	0	NA
13435	Dnmt3a	0	0	12	0.318	2	0.0198571	0	NA	1	0.00564286
13436	Dnmt3b	0	0	13	0.9852	1	0.00671429	0	NA	1	0.581857
13437	Dnpep	0	0	7	0.7386	2	0.777857	0	NA	1	0.003
13446	Doc2a	0	0	9	0.999	3	0.292714	0	NA	1	0.00307143
13447	Doc2b	0	0	3	0.89	0	NA	0	NA	0	NA
13448	Dok1	0	0	12	0.9982	3	0.665429	1	0.0041	0	NA
13449	Dok2	0	0	9	0.9972	0	NA	1	0.9985	1	0.000214286
13476	Reep5	0	2	1	0.014	0	NA	0	NA	0	NA
13478	Dpagt1	0	0	7	0.842	3	0.192429	0	NA	1	1
13479	Dpep1	0	2	9	0.067	2	0.00485714	1	0.0033	1	0.00992857
13480	Dpm1	0	0	10	1	1	0.000142857	0	NA	0	NA
13481	Dpm2	0	1	5	0.0412	0	NA	0	NA	0	NA
13482	Dpp4	0	0	2	0.0008	0	NA	0	NA	0	NA
13483	Dpp6	0	0	16	0.8832	4	0.00514286	0	NA	0	NA
13486	Dr1	0	0	12	0.997	4	0.00871429	0	NA	1	0.2235
13487	Slc26a3	0	0	1	0.0002	0	NA	0	NA	2	0.053
13488	Drd1a	0	1	1	1	0	NA	0	NA	0	NA
13489	Drd2	0	0	5	0.9936	1	0.000285714	0	NA	3	0.952643
13490	Drd3	0	0	2	0.7834	0	NA	0	NA	0	NA
13491	Drd4	0	0	21	1	6	0.995286	2	0.993	0	NA
13492	Drd5	0	0	15	1	3	0.00128571	0	NA	0	NA
13494	Drg1	0	0	0	NA	0	NA	0	NA	0	NA
13495	Drg2	0	0	5	0.5232	1	0.629286	0	NA	0	NA
13496	Arid3a	0	0	14	0.9888	1	0.024	0	NA	0	NA
13497	Drp2	0	0	3	0.0568	1	0.000571429	0	NA	0	NA
13498	Atn1	0	0	10	0.9998	1	0	0	NA	0	NA
13505	Dsc1	0	0	1	0.0008	0	NA	0	NA	0	NA
13506	Dsc2	0	1	3	0.173	0	NA	0	NA	0	NA
13507	Dsc3	0	0	2	0.0064	1	0.000428571	0	NA	1	0.00107143
13508	Dscam	0	0	7	0.9928	3	0.994857	0	NA	0	NA
13511	Dsg2	0	0	12	0.9944	2	0.103857	0	NA	3	0.0365
13512	Dsg3	0	0	1	0.3212	0	NA	0	NA	2	0.865857
13516	Epyc	0	0	1	0.0002	0	NA	0	NA	1	0.00121429
13518	Dst	0	0	12	0.9956	2	0.996857	0	NA	1	0.00857143
13521	Slc26a2	0	0	5	0.9722	1	0.002	0	NA	2	0.4075
13522	Adam28	0	0	1	0	0	NA	0	NA	0	NA
13524	Adam18	0	0	5	0.0368	0	NA	0	NA	0	NA
13525	Adam26a	0	0	0	NA	0	NA	0	NA	1	0.00407143
13526	Adam24	0	0	1	0.0032	0	NA	0	NA	0	NA
13527	Dtna	0	0	10	0.9782	0	NA	0	NA	0	NA
13528	Dtnb	0	0	9	0.9998	2	0.172714	0	NA	0	NA
13529	Prl8a2	0	0	0	NA	0	NA	0	NA	2	0.0182143
13531	Usp17la	0	0	2	0.006	1	0.00242857	0	NA	0	NA
13532	Usp17lc	0	0	3	0.9984	0	NA	0	NA	0	NA
13537	Dusp2	0	0	12	0.9998	2	0.991143	2	0.9932	0	NA
13542	Dvl1	0	0	5	1	1	0.000142857	0	NA	0	NA
13543	Dvl2	0	0	7	0.9996	2	0.0704286	0	NA	0	NA
13544	Dvl3	0	0	1	0.0358	0	NA	0	NA	0	NA
13548	Dyrk1a	0	0	12	1	0	NA	0	NA	1	0.00235714
13549	Dyrk1b	0	0	14	1	3	0.943857	0	NA	0	NA
13555	E2f1	0	0	7	0.9998	1	0.997286	0	NA	0	NA
13557	E2f3	0	0	5	1	0	NA	0	NA	1	0.796643
13559	E2f5	0	0	7	0.9636	1	0.942286	1	0.9569	0	NA
13560	E4f1	0	0	11	0.9992	0	NA	0	NA	0	NA
13586	Ear1	0	0	0	NA	0	NA	0	NA	1	NA
13587	Ear2	0	0	0	NA	0	NA	0	NA	1	NA
13589	Mapre1	0	0	5	1	0	NA	0	NA	0	NA
13590	Lefty1	0	0	9	0.9958	2	0.997	0	NA	1	0.0005
13591	Ebf1	0	0	13	1	3	0.031	0	NA	1	0.655143
13592	Ebf2	0	0	12	0.994	1	0.00957143	0	NA	1	0.000428571
13593	Ebf3	0	0	16	1	1	1	1	1	1	0.589643
13595	Ebp	0	0	2	0.1522	0	NA	0	NA	0	NA
13599	Ecel1	4	4	7	0.9954	0	NA	1	0.8911	1	0.00185714
13601	Ecm1	1	0	7	0.6352	1	0.371143	0	NA	1	7.14286e-05
13602	Sparcl1	0	0	1	0.0004	1	0.018	0	NA	1	0.00121429
13603	Opn3	1	0	6	0.9794	1	0.000428571	0	NA	0	NA
13605	Ect2	0	0	1	0.017	0	NA	0	NA	0	NA
13607	Eda	0	0	5	0.9614	1	0.971571	0	NA	0	NA
13608	Edar	0	0	4	0.2944	0	NA	0	NA	0	NA
13609	S1pr1	0	0	4	0.8292	2	0.000285714	0	NA	1	0.0904286
13610	S1pr3	0	0	5	0.046	0	NA	0	NA	1	0.0337143
13611	S1pr4	0	0	11	1	0	NA	0	NA	2	0.00621429
13612	Edil3	0	0	13	0.9102	3	0.677286	1	0.7708	0	NA
13614	Edn1	0	0	6	0.929	1	0.00414286	0	NA	1	0.000142857
13615	Edn2	0	0	12	0.9998	2	0.00971429	0	NA	0	NA
13616	Edn3	0	0	4	0.8202	2	0.00471429	0	NA	0	NA
13617	Ednra	3	0	0	NA	0	NA	0	NA	0	NA
13618	Ednrb	0	0	8	0.9898	2	0.00457143	0	NA	1	0.0117857
13619	Phc1	0	0	8	0.9958	2	0.633286	0	NA	1	0.989071
13626	Eed	0	0	0	NA	0	NA	0	NA	0	NA
13627	Eef1a1	0	0	11	0.9996	3	0.986571	0	NA	0	NA
13628	Eef1a2	0	0	8	0.9994	1	0.000428571	0	NA	0	NA
13629	Eef2	0	0	13	0.9998	2	0.994286	1	0.9975	1	0.00135714
13631	Eef2k	0	0	11	0.2366	3	0.0122857	0	NA	1	0.434214
13636	Efna1	0	0	13	1	2	0.742286	0	NA	2	0.553643
13637	Efna2	0	0	4	0.9874	1	0.002	0	NA	0	NA
13638	Efna3	0	0	13	1	6	1	0	NA	2	0.519929
13639	Efna4	0	0	7	0.9942	2	0.980286	0	NA	1	0.850286
13640	Efna5	0	0	6	1	2	0.996143	0	NA	3	0.00142857
13641	Efnb1	0	0	11	0.9996	2	0.387571	0	NA	0	NA
13642	Efnb2	0	0	6	1	2	0.00171429	0	NA	0	NA
13643	Efnb3	0	0	5	1	0	NA	0	NA	1	0.991071
13644	Efs	0	0	6	0.9734	0	NA	0	NA	1	NA
13645	Egf	0	0	3	0.0332	0	NA	0	NA	1	0.00885714
13646	Klk1b22	0	0	2	0.0212	1	0.002	0	NA	0	NA
13648	Klk1b9	0	0	7	0.0796	4	0.0175714	0	NA	0	NA
13649	Egfr	2	4	12	0.7692	2	0.00742857	1	0.0283	0	NA
13650	Rhbdf1	1	0	13	1	4	0.997143	0	NA	1	0.007
13653	Egr1	0	0	9	1	0	NA	0	NA	0	NA
13654	Egr2	0	0	21	1	2	0.996143	1	0.9995	1	0.0946429
13655	Egr3	0	0	41	1	7	1	1	0.0169	0	NA
13656	Egr4	0	0	27	1	2	0.705143	0	NA	2	0.0397857
13660	Ehd1	0	0	9	0.9992	3	0.999429	3	0.2931	0	NA
13661	Ehf	0	0	0	NA	0	NA	0	NA	0	NA
13663	Ei24	0	0	2	0.1682	0	NA	0	NA	0	NA
13664	Eif1a	4	3	9	0.5244	0	NA	0	NA	0	NA
13665	Eif2s1	0	0	10	1	1	0.995	1	0.9965	0	NA
13666	Eif2ak3	0	0	3	0.9882	0	NA	0	NA	0	NA
13667	Eif2b4	0	0	1	0.0002	0	NA	0	NA	0	NA
13669	Eif3a	0	0	1	0.9516	0	NA	0	NA	0	NA
13680	Ddx19a	0	0	3	0.9996	1	0.0131429	0	NA	1	0.00357143
13682	Eif4a2	0	0	6	1	1	1	0	NA	0	NA
13684	Eif4e	0	0	18	1	4	1	0	NA	0	NA
13685	Eif4ebp1	2	0	10	0.9994	3	0.999143	0	NA	0	NA
13688	Eif4ebp2	0	0	4	0.094	1	0.213	0	NA	0	NA
13690	Eif4g2	0	0	1	0.015	0	NA	0	NA	0	NA
13706	Cela2a	0	0	1	0.0196	0	NA	0	NA	0	NA
13709	Elf1	0	0	9	0.0192	1	0	0	NA	0	NA
13710	Elf3	0	0	5	0.2354	1	0.00128571	0	NA	0	NA
13711	Elf5	0	0	4	0.8318	1	0.703571	0	NA	1	0.00364286
13712	Elk1	0	0	1	0.9948	1	0.996286	0	NA	1	0.0571429
13713	Elk3	0	0	3	0.1908	0	NA	0	NA	0	NA
13714	Elk4	0	0	12	0.9778	1	0.886857	0	NA	1	0.105571
13716	Ell	0	0	19	1	2	0.333429	0	NA	0	NA
13717	Eln	0	1	1	0.025	0	NA	0	NA	1	0.00685714
13722	Aimp1	0	0	0	NA	0	NA	0	NA	0	NA
13723	Emb	0	0	9	0.2632	1	0.00128571	1	0.0153	1	0.0549286
13726	Emd	0	0	7	0.7724	1	0.789429	0	NA	0	NA
13728	Mark2	0	0	3	0.9942	0	NA	0	NA	0	NA
13730	Emp1	0	0	1	0.0016	0	NA	0	NA	0	NA
13731	Emp2	1	4	0	NA	0	NA	0	NA	0	NA
13732	Emp3	0	0	4	0.0128	1	0.000428571	0	NA	0	NA
13733	Emr1	0	0	4	NA	2	NA	0	NA	0	NA
13796	Emx1	0	0	18	0.9966	3	0.717286	1	0.0681	0	NA
13797	Emx2	0	0	14	1	2	0.989143	0	NA	0	NA
13798	En1	0	0	22	1	2	0.964857	2	1	0	NA
13799	En2	0	0	16	1	2	0.00357143	2	0.1693	2	0.73
13800	Enah	0	0	6	0.0162	0	NA	0	NA	2	0.987214
13801	Enam	0	0	1	0.0072	0	NA	0	NA	0	NA
13803	Enc1	0	0	13	1	1	0.00114286	0	NA	1	0.00114286
13804	Endog	0	0	7	0.9978	3	0.994571	0	NA	1	NA
13805	Eng	1	0	5	0.992	3	0.00657143	0	NA	1	0.00914286
13806	Eno1	0	0	14	0.9986	2	0.999	1	0.0025	1	0.00171429
13807	Eno2	0	0	4	1	1	0.497714	0	NA	0	NA
13808	Eno3	0	0	17	0.9662	4	0.0147143	0	NA	1	0.339214
13809	Enpep	4	2	7	0.1226	2	0.266857	1	0.1971	0	NA
13813	Eomes	1	0	10	1	2	0.997714	0	NA	0	NA
13819	Epas1	0	0	16	0.2744	3	0.183857	1	0.0216	0	NA
13821	Epb4.1l1	0	0	18	0.9996	2	0.980143	0	NA	1	7.14286e-05
13822	Epb4.1l2	0	0	17	0.9528	5	0.00671429	0	NA	0	NA
13823	Epb4.1l3	0	0	11	0.9966	3	0.0151429	2	0.0109	1	0.708857
13824	Epb4.1l4a	0	0	10	0.4094	2	0.00128571	0	NA	0	NA
13828	Epb4.2	0	0	4	0.9568	2	0.00271429	0	NA	0	NA
13829	Dmtn	0	0	5	0.0202	0	NA	0	NA	1	0.00214286
13830	Stom	1	0	8	0.3972	1	0.00114286	0	NA	0	NA
13831	Epc1	0	0	4	1	1	0.987714	1	0.0024	1	0.128786
13835	Epha1	0	0	7	0.9994	0	NA	0	NA	1	0.00364286
13836	Epha2	0	0	14	0.9984	1	0.000428571	0	NA	0	NA
13837	Epha3	0	0	2	0.9354	0	NA	0	NA	0	NA
13838	Epha4	0	0	3	0.3468	0	NA	0	NA	1	0.000714286
13839	Epha5	1	0	2	0.0012	1	0.00114286	0	NA	0	NA
13840	Epha6	0	0	1	0.9824	1	0.983571	0	NA	1	0.00178571
13841	Epha7	0	0	7	0.9732	1	0.00328571	0	NA	0	NA
13842	Epha8	0	0	10	0.986	3	0.988	1	0.0088	0	NA
13844	Ephb2	0	0	7	1	3	1	0	NA	0	NA
13845	Ephb3	0	0	8	1	2	0.486857	0	NA	0	NA
13846	Ephb4	0	0	12	0.0534	1	0.00342857	0	NA	0	NA
13848	Ephb6	0	0	10	0.9082	1	0.000714286	0	NA	0	NA
13849	Ephx1	0	0	2	0.0476	0	NA	0	NA	0	NA
13850	Ephx2	0	0	2	0.001	0	NA	0	NA	0	NA
13852	Stx2	1	0	3	0.0352	0	NA	0	NA	2	0.021
13853	Epm2a	0	0	14	0.999	2	0.023	0	NA	0	NA
13854	Epn1	0	4	12	0.9842	3	0.987571	0	NA	1	0.001
13855	Epn2	0	0	3	0.029	0	NA	0	NA	1	0.00871429
13856	Epo	0	0	7	1	2	0.950714	0	NA	0	NA
13857	Epor	0	0	9	0.9962	3	0.764143	1	0.0029	0	NA
13858	Eps15	0	0	7	0.5428	1	0.0175714	0	NA	1	0.000785714
13859	Eps15l1	0	0	4	0.2106	3	0.0105714	0	NA	2	0.253643
13860	Eps8	0	0	1	0.0002	0	NA	0	NA	1	0.00285714
13861	Epx	0	0	4	0.9994	0	NA	0	NA	3	0.920214
13863	Lcn5	0	0	2	0.055	0	NA	0	NA	3	0.239643
13864	Nr2f6	0	0	18	1	1	0.000857143	0	NA	1	0.0305714
13865	Nr2f1	0	0	5	1	1	1	0	NA	1	0.0164286
13866	Erbb2	0	0	9	0.97	1	0.00171429	0	NA	0	NA
13867	Erbb3	0	0	5	0.0794	1	0.000142857	0	NA	0	NA
13869	Erbb4	0	4	2	1	1	0.0127143	0	NA	0	NA
13870	Ercc1	0	0	9	0.9768	2	0.983429	0	NA	1	0.000214286
13871	Ercc2	0	0	7	1	1	0.998714	1	0.9978	0	NA
13872	Ercc3	0	4	4	0.023	1	0.0192857	0	NA	0	NA
13874	Ereg	0	0	13	0.8266	3	0.142857	0	NA	0	NA
13875	Erf	0	0	9	0.9924	2	0.991429	0	NA	0	NA
13876	Erg	0	0	5	1	2	1	1	0.0008	2	0.872857
13884	Ces1c	0	0	1	0.0324	0	NA	0	NA	0	NA
13885	Esd	0	0	5	0.1444	0	NA	1	0.0068	0	NA
13897	Ces1e	0	0	2	0.0212	0	NA	0	NA	1	NA
13909	Ces3b	1	3	1	0.0004	0	NA	0	NA	1	0.0337143
13924	Ptprv	0	2	6	0.99	1	0.119857	1	0.8961	0	NA
13929	Amz2	0	0	7	0.2874	0	NA	0	NA	0	NA
13972	Gnb1l	0	0	11	0.2638	1	0.00442857	0	NA	2	0.285
13982	Esr1	0	0	1	1	1	1	0	NA	1	0.00192857
13983	Esr2	0	0	2	0.5574	0	NA	0	NA	0	NA
13984	Esx1	0	0	4	0.0006	1	0	0	NA	2	0.850286
13990	Smarcad1	0	0	11	0.9864	1	0.0267143	0	NA	0	NA
13992	Khdrbs3	0	0	6	0.9974	0	NA	0	NA	0	NA
13998	Fgd6	0	0	10	0.996	1	0.00228571	0	NA	1	0.00107143
14000	Drosha	0	0	5	0.8846	0	NA	0	NA	0	NA
14004	Chchd2	0	0	3	0.9978	2	0.998	0	NA	0	NA
14007	Celf2	0	0	4	1	0	NA	0	NA	0	NA
14008	Etv2	0	0	10	0.9546	0	NA	1	0.0822	0	NA
14009	Etv1	0	0	12	1	2	0.997714	1	0.258	1	0.988786
14011	Etv6	0	2	15	0.9932	3	0.977857	0	NA	2	0.00614286
14012	Mpzl2	0	0	8	0.3018	3	0.0135714	0	NA	0	NA
14013	Mecom	0	0	4	1	2	1	0	NA	1	1
14017	Evi2a	0	0	4	0.9406	2	0.767286	0	NA	2	0.00992857
14020	Evi5	0	0	3	0.1468	0	NA	0	NA	0	NA
14025	Bcl11a	0	0	22	1	5	1	0	NA	0	NA
14026	Evl	0	0	7	0.883	0	NA	0	NA	0	NA
14027	Evpl	0	0	11	0.9996	1	0.161143	0	NA	1	0.00128571
14028	Evx1	0	0	8	0.9998	2	0.996571	0	NA	0	NA
14029	Evx2	0	0	17	1	1	0.747286	1	0.0002	0	NA
14030	Ewsr1	1	0	2	0.0028	1	0.00128571	0	NA	2	0.999429
14038	Wfdc18	0	0	4	0.0448	2	0.0354286	0	NA	2	0.0292857
14042	Ext1	0	2	8	0.9104	4	0.173857	0	NA	2	0.8635
14043	Ext2	0	0	0	NA	0	NA	0	NA	0	NA
14048	Eya1	0	0	1	0.0576	0	NA	0	NA	0	NA
14049	Eya2	0	0	12	0.7224	2	0.0705714	1	0.0002	0	NA
14050	Eya3	0	4	9	0.9894	2	0.991714	0	NA	1	0.5605
14051	Eya4	0	0	0	NA	0	NA	0	NA	0	NA
14055	Ezh1	0	0	9	0.9966	0	NA	0	NA	0	NA
14056	Ezh2	0	0	1	0.0006	0	NA	0	NA	1	0.893286
14057	Sfxn1	0	0	12	0.663	2	0.0181429	0	NA	0	NA
14058	F10	0	0	14	0.5972	4	0.0738571	0	NA	3	0.722
14060	F13b	0	0	2	0.0008	0	NA	0	NA	0	NA
14061	F2	0	0	3	0.9972	0	NA	0	NA	0	NA
14062	F2r	0	0	5	0.9404	1	0.783143	0	NA	0	NA
14063	F2rl1	0	0	3	0.9984	1	0.963143	0	NA	0	NA
14064	F2rl2	0	0	5	0.006	3	0.00828571	1	0.006	0	NA
14065	F2rl3	0	1	5	0.5624	1	0.229	0	NA	2	0.837714
14066	F3	0	0	13	0.82	3	0.0291429	0	NA	0	NA
14067	F5	0	0	0	NA	0	NA	0	NA	1	0.0194286
14068	F7	3	0	2	0.5554	1	0.0227143	0	NA	1	0.0622857
14069	F8	0	0	0	NA	0	NA	0	NA	0	NA
14070	F8a	0	0	7	1	2	0.999143	1	0.999	0	NA
14071	F9	0	0	0	NA	0	NA	0	NA	0	NA
14073	Faah	0	0	6	0.992	2	0.000571429	0	NA	1	0.999357
14079	Fabp2	0	0	0	NA	0	NA	0	NA	0	NA
14080	Fabp1	0	0	4	0.964	2	0.0268571	0	NA	1	0.00142857
14081	Acsl1	0	0	12	0.8216	0	NA	0	NA	1	0.0122857
14082	Fadd	0	0	0	NA	0	NA	0	NA	0	NA
14083	Ptk2	1	0	1	1	0	NA	0	NA	0	NA
14084	Faf1	0	0	5	1	0	NA	0	NA	0	NA
14085	Fah	0	0	0	NA	0	NA	0	NA	0	NA
14086	Fscn1	0	0	12	1	0	NA	0	NA	0	NA
14087	Fanca	0	0	6	0.9998	1	0.425286	0	NA	0	NA
14088	Fancc	0	0	2	0.0016	1	0.00257143	0	NA	0	NA
14089	Fap	0	0	9	1	3	0.0508571	0	NA	0	NA
14102	Fas	0	0	3	0.0026	0	NA	1	0.001	2	NA
14103	Fasl	0	0	1	0.0034	0	NA	0	NA	0	NA
14104	Fasn	2	0	8	1	2	1	0	NA	1	NA
14105	Srsf10	0	0	13	0.9474	2	0.262286	0	NA	0	NA
14106	Foxh1	0	0	10	1	0	NA	0	NA	0	NA
14107	Fat1	0	0	11	0.9784	2	0.865286	0	NA	0	NA
14113	Fbl	0	0	10	0.9724	3	0.0295714	0	NA	1	0.110286
14114	Fbln1	0	0	10	0.211	2	0.032	1	0.0044	0	NA
14115	Fbln2	0	0	3	0.031	1	0.0238571	0	NA	0	NA
14118	Fbn1	0	0	4	0.9952	0	NA	0	NA	1	0.189214
14119	Fbn2	0	0	6	0.9976	1	0.00585714	0	NA	0	NA
14120	Fbp2	0	0	4	0.0466	1	0.00585714	0	NA	1	0.999
14121	Fbp1	0	0	6	0.9994	4	0.999571	1	0.9753	0	NA
14123	Fbrs	1	0	1	0.9936	1	0.985857	0	NA	0	NA
14125	Fcer1a	0	0	0	NA	0	NA	0	NA	0	NA
14126	Ms4a2	0	0	3	0.8474	1	0.00728571	0	NA	1	0.000785714
14127	Fcer1g	0	0	3	0.006	0	NA	0	NA	0	NA
14128	Fcer2a	0	0	15	1	2	0.562429	0	NA	0	NA
14129	Fcgr1	0	0	6	0.0718	1	0	0	NA	0	NA
14130	Fcgr2b	0	0	2	0.0014	1	0.00314286	0	NA	0	NA
14131	Fcgr3	0	0	4	0.114	1	0.328571	0	NA	0	NA
14132	Fcgrt	2	0	7	0.3322	1	0.001	0	NA	0	NA
14133	Fcna	0	0	3	0.468	2	0.508143	1	0.4296	1	0.994
14134	Fcnb	0	0	5	0.5832	0	NA	0	NA	2	0.0756429
14137	Fdft1	0	0	10	0.8928	2	0.011	0	NA	0	NA
14148	Fdx1	0	0	4	0.9972	1	0.000714286	0	NA	1	0.000285714
14149	Fdxr	0	0	7	0.9976	0	NA	1	0.0524	0	NA
14151	Fech	0	0	8	0.9406	2	0.00657143	0	NA	1	0.0156429
14154	Fem1a	0	0	18	1	5	1	2	0.9998	0	NA
14155	Fem1b	0	0	5	0.9996	2	0.999714	0	NA	1	0.3045
14156	Fen1	0	0	4	0.3462	0	NA	0	NA	0	NA
14158	Fert2	0	0	11	0.9958	2	0.995571	0	NA	0	NA
14159	Fes	0	0	4	0.9736	0	NA	0	NA	0	NA
14160	Lgr5	3	0	6	0.792	2	0.339571	0	NA	1	0.0797143
14161	Fga	0	0	3	0.9968	0	NA	0	NA	0	NA
14163	Fgd1	0	0	6	0.965	0	NA	1	0.0049	0	NA
14164	Fgf1	4	1	1	0.0012	1	0.001	0	NA	0	NA
14165	Fgf10	0	0	12	1	0	NA	0	NA	1	0.924
14166	Fgf11	0	0	4	0.9996	1	0.994571	0	NA	0	NA
14167	Fgf12	0	0	0	NA	0	NA	0	NA	0	NA
14168	Fgf13	0	0	2	1	0	NA	0	NA	1	0.952357
14169	Fgf14	1	0	1	0.004	0	NA	0	NA	3	0.588357
14170	Fgf15	0	0	22	0.9972	6	0.972143	2	0.9798	0	NA
14171	Fgf17	0	0	12	1	5	0.999714	0	NA	1	0.0102143
14172	Fgf18	0	0	6	1	3	0.002	0	NA	1	0.000857143
14173	Fgf2	0	0	9	0.9924	1	0.000142857	0	NA	1	0.000785714
14174	Fgf3	0	0	15	0.9996	0	NA	0	NA	0	NA
14175	Fgf4	0	0	18	0.9988	4	0.280857	1	0.002	0	NA
14176	Fgf5	0	0	10	1	2	0.00185714	0	NA	0	NA
14177	Fgf6	0	0	7	1	3	0.998429	0	NA	1	0
14178	Fgf7	0	0	9	1	2	0.999571	0	NA	1	0.0186429
14179	Fgf8	0	0	4	1	1	0.000428571	0	NA	0	NA
14180	Fgf9	0	0	20	0.9768	6	0.969571	0	NA	1	0.936071
14181	Fgfbp1	0	0	9	0.579	2	0.147857	1	0.1948	1	0.00292857
14182	Fgfr1	0	0	12	1	2	1	1	0.0009	0	NA
14183	Fgfr2	0	0	3	0.9994	0	NA	0	NA	1	0.000857143
14184	Fgfr3	0	0	31	1	2	0.0284286	1	0.0023	1	0.00207143
14186	Fgfr4	0	0	11	0.999	3	0.998429	0	NA	0	NA
14187	Akr1b8	0	0	4	0.0452	1	0.002	0	NA	0	NA
14190	Fgl2	0	1	8	0.959	1	0.0144286	1	0.0104	0	NA
14191	Fgr	0	0	5	0.9986	0	NA	0	NA	2	0.0884286
14194	Fh1	0	0	1	0.9868	1	0.990571	0	NA	0	NA
14198	Fhit	4	1	2	0.0118	0	NA	0	NA	1	0.0265714
14199	Fhl1	0	0	15	0.95	1	0.00928571	2	0.0468	2	0.0339286
14200	Fhl2	0	0	5	0.0154	3	0.0137143	0	NA	0	NA
14201	Fhl3	0	0	4	0.0098	0	NA	1	0.0024	0	NA
14202	Fhl4	0	0	1	0.0192	0	NA	0	NA	0	NA
14205	Figf	0	0	0	NA	0	NA	0	NA	2	0.947071
14208	Ppm1g	0	0	10	1	1	1	0	NA	0	NA
14211	Smc2	0	0	3	0.001	0	NA	0	NA	0	NA
14218	Sh3pxd2a	0	0	11	1	1	0.00271429	0	NA	0	NA
14219	Ctgf	0	1	10	1	3	0.944286	0	NA	0	NA
14221	Fjx1	0	0	8	1	0	NA	0	NA	0	NA
14225	Fkbp1a	0	0	19	1	1	0.828429	1	0.9805	1	0.0340714
14226	Fkbp1b	0	0	1	0.0088	0	NA	1	0.0083	0	NA
14227	Fkbp2	0	0	16	1	4	0.988571	1	0.004	1	0.446071
14228	Fkbp4	0	0	4	0.9926	3	0.015	0	NA	0	NA
14229	Fkbp5	0	0	3	0.0172	0	NA	0	NA	0	NA
14230	Fkbp10	0	0	14	0.9996	3	0.999714	1	0.003	0	NA
14231	Fkbp7	0	0	1	0.103	0	NA	0	NA	0	NA
14232	Fkbp8	0	0	7	0.3536	1	0.008	0	NA	0	NA
14233	Foxi1	0	0	5	0.0024	0	NA	0	NA	4	0.00235714
14234	Foxc2	0	0	23	1	3	0.791	1	0.0038	0	NA
14235	Foxm1	0	0	3	0.9996	0	NA	0	NA	0	NA
14236	Foxn2	0	0	11	0.835	1	0.00285714	0	NA	0	NA
14237	Foxd4	0	0	20	0.9994	4	0.123143	1	0.001	0	NA
14238	Foxf2	0	0	8	1	2	1	0	NA	0	NA
14239	Foxs1	0	0	9	0.005	1	0.004	0	NA	2	0.999571
14240	Foxb2	0	0	14	1	1	0.995857	0	NA	0	NA
14241	Foxl1	0	0	12	1	4	1	0	NA	1	0.000571429
14245	Lpin1	0	0	6	0.9606	3	0.152	0	NA	0	NA
14247	Fli1	0	1	2	1	1	1	0	NA	1	0.00307143
14248	Flii	0	0	10	1	0	NA	0	NA	0	NA
14251	Flot1	3	3	11	0.9986	2	0.0132857	0	NA	0	NA
14252	Flot2	1	0	5	0.8694	1	0.117714	0	NA	0	NA
14254	Flt1	2	0	3	0.0032	0	NA	0	NA	1	0.00628571
14255	Flt3	0	3	4	0.1044	2	0.016	0	NA	0	NA
14256	Flt3l	0	0	9	0.3798	3	0.370143	1	0.0029	0	NA
14257	Flt4	0	0	12	0.9918	1	0.0121429	0	NA	0	NA
14260	Fmn1	0	0	7	0.9714	2	0.0111429	0	NA	0	NA
14261	Fmo1	0	0	0	NA	0	NA	0	NA	0	NA
14262	Fmo3	4	4	3	0.4842	0	NA	0	NA	0	NA
14263	Fmo5	0	0	2	0.0024	0	NA	0	NA	0	NA
14264	Fmod	1	0	6	0.082	2	0.0968571	0	NA	3	0.991786
14265	Fmr1	0	0	12	1	3	0.702429	0	NA	2	0.227357
14266	Aff2	0	0	9	0.0544	1	0.00371429	0	NA	0	NA
14268	Fn1	0	0	1	0	0	NA	0	NA	0	NA
14269	Fnbp1	0	0	4	0.1908	0	NA	0	NA	2	0.2015
14270	Srgap2	0	0	1	1	0	NA	0	NA	0	NA
14272	Fnta	0	0	14	0.5842	7	0.417286	1	0.089	3	0.990143
14275	Folr1	0	0	1	0.1204	0	NA	0	NA	0	NA
14276	Folr2	0	0	7	0.6078	1	0.54	1	0.3909	1	0.427214
14281	Fos	0	0	8	0.9996	0	NA	0	NA	0	NA
14282	Fosb	0	0	7	0.9992	2	0.999429	0	NA	0	NA
14283	Fosl1	0	0	6	0.8504	0	NA	0	NA	0	NA
14284	Fosl2	0	0	20	1	1	0.0892857	0	NA	0	NA
14287	Fpgs	0	0	6	0.9976	0	NA	0	NA	1	0.00278571
14289	Fpr2	0	1	0	NA	0	NA	0	NA	0	NA
14290	Fpr-rs3	0	0	0	NA	0	NA	0	NA	0	NA
14291	Fpr-rs4	0	0	2	NA	0	NA	0	NA	0	NA
14293	Fpr1	0	1	1	0.7918	1	0.850571	1	0.5968	0	NA
14294	Fpr3	0	0	3	0.955	1	0.967571	1	0.7662	1	0.00178571
14296	Frat1	0	0	23	1	5	0.982143	1	0.7563	1	0.999786
14297	Fxn	0	0	4	0.9512	1	0.00885714	1	0.0079	2	0.000642857
14299	Ncs1	1	0	10	0.9276	1	0.00285714	0	NA	1	0.00585714
14300	Frg1	0	0	3	0.9956	0	NA	1	0.1965	1	0.0288571
14302	Frk	1	0	0	NA	0	NA	0	NA	1	0.927929
14308	Fshb	0	0	3	0.6268	1	0.0938571	0	NA	0	NA
14309	Fshr	0	0	3	0.0868	2	0.075	0	NA	1	0.148214
14311	Cidec	0	0	3	0.2132	1	0.207857	0	NA	0	NA
14312	Brd2	0	0	1	1	0	NA	0	NA	1	0.00914286
14313	Fst	3	0	5	0.9992	3	0.999143	0	NA	0	NA
14314	Fstl1	0	0	4	0.6764	2	0.0208571	1	0.0289	0	NA
14317	Ftcd	0	0	7	0.999	3	0.999286	2	0.9606	3	0.491571
14319	Fth1	0	0	15	1	0	NA	1	0.0039	0	NA
14339	Aktip	0	0	5	0.7404	1	0.00185714	0	NA	0	NA
14343	Fut1	0	0	4	0.9998	0	NA	0	NA	0	NA
14344	Fut2	0	0	9	0.9994	3	0.253571	0	NA	1	0.000142857
14345	Fut4	0	0	2	0.413	1	0.422	0	NA	0	NA
14347	Fut7	0	0	6	0.462	1	0.458	0	NA	0	NA
14348	Fut9	0	0	2	0	0	NA	0	NA	1	0.000428571
14349	Fv1	0	0	5	0.2814	1	0.06	0	NA	0	NA
14356	Timm10b	0	0	8	1	4	0.580857	0	NA	1	0.297214
14357	Dtx1	0	0	14	1	4	0.997571	0	NA	2	0.0247143
14359	Fxr1	0	0	8	0.6398	1	0.0315714	1	0.0239	0	NA
14360	Fyn	0	0	8	0.7574	1	0.00428571	0	NA	1	0.000714286
14362	Fzd1	0	0	14	1	2	0.000428571	1	0.9256	0	NA
14365	Fzd3	1	0	1	0.004	0	NA	0	NA	0	NA
14366	Fzd4	0	0	7	0.9982	1	0.865143	0	NA	0	NA
14367	Fzd5	0	0	13	0.9972	5	0.996429	1	0.0031	0	NA
14368	Fzd6	0	0	7	0.0742	3	0.157286	0	NA	0	NA
14369	Fzd7	0	2	25	1	3	1	1	1	1	0.00335714
14370	Fzd8	3	0	20	1	6	1	1	0.9998	0	NA
14371	Fzd9	0	0	25	1	3	0.998857	1	0.9991	0	NA
14373	G0s2	0	0	10	0.9906	1	0.00385714	1	0.2192	2	0.00564286
14375	Xrcc6	0	0	14	0.8828	1	0.523143	0	NA	0	NA
14376	Ganab	0	0	10	1	1	0.000571429	0	NA	1	0.00678571
14377	G6pc	0	0	3	0.1384	1	0.00242857	0	NA	0	NA
14378	G6pc2	0	0	0	NA	0	NA	0	NA	0	NA
14380	G6pd2	0	0	1	0.9704	0	NA	0	NA	1	0.999429
14381	G6pdx	0	0	1	0.0656	0	NA	0	NA	3	0.995143
14385	Slc37a4	0	0	8	0.4546	4	0.610429	1	0.6474	0	NA
14387	Gaa	0	0	7	0.4712	2	0.477286	0	NA	0	NA
14388	Gab1	1	0	3	0.101	2	0.0732857	1	0.0015	0	NA
14389	Gab2	1	0	7	0.9918	0	NA	0	NA	0	NA
14390	Gabpa	0	0	9	0.8266	4	0.0544286	0	NA	0	NA
14391	Gabpb1	0	0	5	1	1	0.00671429	0	NA	2	0.830429
14394	Gabra1	0	0	2	1	0	NA	0	NA	1	0.999929
14395	Gabra2	0	0	0	NA	0	NA	0	NA	1	0.986429
14396	Gabra3	0	0	2	0	1	0.000714286	0	NA	1	NA
14397	Gabra4	0	0	3	0.667	2	0.00357143	1	0.0013	0	NA
14399	Gabra6	0	0	0	NA	0	NA	0	NA	0	NA
14400	Gabrb1	0	0	3	0.9924	0	NA	0	NA	1	0.0045
14401	Gabrb2	0	0	6	1	0	NA	0	NA	1	0.999143
14402	Gabrb3	0	0	10	0.9996	3	0.032	0	NA	1	0.129571
14403	Gabrd	0	0	5	0.9966	0	NA	0	NA	0	NA
14404	Gabre	0	0	3	0.6022	0	NA	0	NA	0	NA
14405	Gabrg1	0	0	2	0.0008	0	NA	0	NA	1	0.0430714
14406	Gabrg2	0	0	4	0.0994	1	0.000714286	0	NA	0	NA
14407	Gabrg3	0	0	2	0	0	NA	0	NA	3	0.0320714
14408	Gabrr1	0	0	2	0.9978	1	0.997286	0	NA	1	0.000285714
14409	Gabrr2	0	0	5	0.0238	0	NA	0	NA	0	NA
14411	Slc6a12	0	0	7	0.3504	1	0.00171429	0	NA	0	NA
14412	Slc6a13	1	1	7	0.9262	1	0.000714286	0	NA	0	NA
14415	Gad1	1	0	21	0.9998	1	0.000857143	1	0.0272	0	NA
14417	Gad2	0	0	17	0.9996	3	0.999714	1	0.1576	0	NA
14419	Gal	0	0	3	0.5404	1	0.0868571	0	NA	0	NA
14420	Galc	0	2	3	0.5628	1	0.474286	0	NA	0	NA
14421	B4galnt1	0	0	15	0.9992	4	0.533571	1	0.0012	2	0.0638571
14422	B4galnt2	0	0	1	0.0014	0	NA	0	NA	0	NA
14423	Galnt1	0	0	4	0.0072	0	NA	0	NA	0	NA
14425	Galnt3	0	0	7	0.9978	1	0.000142857	1	0.0032	1	0.001
14426	Galnt4	3	0	8	0.9986	1	0	0	NA	0	NA
14427	Galr1	1	0	11	0.013	2	0.0102857	0	NA	4	0.159786
14428	Galr2	0	0	22	1	4	0.999714	0	NA	0	NA
14429	Galr3	0	0	16	1	1	0.998143	0	NA	2	0.00171429
14430	Galt	0	4	9	1	0	NA	0	NA	2	0.999643
14431	Gamt	0	0	6	0.9994	1	0.0457143	0	NA	2	0.132857
14432	Gap43	0	0	4	1	1	0.0267143	1	0.0194	2	0.0356429
14447	Gapdhs	0	0	10	0.9486	3	0.963286	0	NA	1	0.998571
14450	Gart	0	0	6	0.7092	3	0.0362857	0	NA	1	0.00107143
14451	Gas1	4	3	22	1	5	1	0	NA	0	NA
14453	Gas2	0	0	7	0.3976	2	0.569571	0	NA	0	NA
14455	Gas5	3	0	8	0.2124	0	NA	0	NA	1	0.00814286
14456	Gas6	0	0	8	0.9968	1	0.009	0	NA	1	0.000857143
14457	Gas7	4	0	4	0.0516	0	NA	0	NA	0	NA
14459	Gast	0	0	6	0.2002	1	0.0117143	0	NA	2	0.009
14460	Gata1	0	0	3	0.9146	0	NA	0	NA	1	0.000357143
14461	Gata2	0	0	18	1	4	0.968	0	NA	0	NA
14462	Gata3	0	0	2	0.0012	0	NA	0	NA	0	NA
14463	Gata4	0	0	0	NA	0	NA	0	NA	0	NA
14464	Gata5	0	0	2	0.139	0	NA	0	NA	1	0.00471429
14465	Gata6	0	0	17	1	1	0.123714	0	NA	0	NA
14466	Gba	0	4	3	0.3806	1	0.459429	0	NA	0	NA
14467	Gbas	1	0	2	0.0834	0	NA	1	0.008	0	NA
14468	Gbp2b	2	2	2	0.0084	1	0.008	0	NA	1	0.00335714
14469	Gbp2	0	0	0	NA	0	NA	0	NA	1	0.00185714
14470	Rabac1	0	0	5	1	0	NA	0	NA	2	0.32
14472	Gbx2	1	0	14	1	3	0.000428571	1	0.7505	0	NA
14473	Gc	0	0	0	NA	0	NA	0	NA	1	0.03
14479	Usp15	0	0	3	0.9994	0	NA	0	NA	0	NA
14489	Mtpn	0	0	3	0.9874	1	0.123	0	NA	0	NA
14525	Gcsam	0	0	1	0	0	NA	0	NA	1	0.00271429
14526	Gcg	0	0	3	0.9968	0	NA	0	NA	0	NA
14527	Gcgr	0	1	6	0.0478	0	NA	0	NA	1	0.285286
14528	Gch1	0	0	4	0.9336	0	NA	0	NA	0	NA
14531	Gcm1	0	0	5	0.0092	1	0.00271429	0	NA	0	NA
14533	Bloc1s1	0	0	5	0.9998	0	NA	0	NA	0	NA
14534	Kat2a	0	0	4	1	0	NA	0	NA	0	NA
14536	Nr6a1	1	0	4	0.9942	1	NA	1	0.8475	1	0.998714
14537	Gcnt1	0	0	4	0.0824	0	NA	0	NA	1	0.00342857
14538	Gcnt2	0	0	5	0.5844	1	0.0464286	0	NA	1	0.00435714
14539	Opn1mw	0	0	1	0.021	0	NA	0	NA	0	NA
14544	Gda	3	0	1	0.0002	0	NA	0	NA	0	NA
14545	Gdap1	0	0	6	1	1	0.999	0	NA	0	NA
14547	Gdap2	0	0	10	0.0436	1	0.000857143	0	NA	2	0.180714
14548	Mrps33	0	0	1	0.0064	0	NA	0	NA	0	NA
14555	Gpd1	0	0	4	0.9994	1	0.000714286	0	NA	3	0.999786
14560	Gdf10	0	0	12	0.9966	1	0.711143	0	NA	0	NA
14561	Gdf11	0	0	4	0.9988	1	0.996429	0	NA	0	NA
14562	Gdf3	0	0	2	0.2132	1	0.286857	0	NA	0	NA
14563	Gdf5	1	0	10	0.9996	5	0.995286	0	NA	1	0.901214
14566	Gdf9	0	0	13	0.983	2	0.337714	0	NA	1	0.507714
14567	Gdi1	0	0	3	1	2	1	0	NA	1	0.631571
14569	Gdi2	0	0	5	0.4918	2	0.000857143	1	0.4118	1	0.000428571
14570	Arhgdig	0	0	10	1	2	0.410857	0	NA	0	NA
14571	Gpd2	4	1	6	0.9768	1	0.0274286	0	NA	1	0.0324286
14573	Gdnf	0	0	19	0.9998	2	0.999857	2	0.417	0	NA
14579	Gem	0	0	4	0.9988	0	NA	0	NA	0	NA
14580	Gfap	0	0	10	0.9712	4	0.947429	0	NA	0	NA
14581	Gfi1	0	0	3	0.9986	1	0.0245714	0	NA	0	NA
14582	Gfi1b	0	0	3	0.003	0	NA	0	NA	0	NA
14583	Gfpt1	0	0	7	0.983	3	0.987857	0	NA	0	NA
14584	Gfpt2	0	0	7	0.9956	4	0.995857	0	NA	0	NA
14585	Gfra1	4	4	3	0.056	2	0.0837143	0	NA	2	0.0322143
14586	Gfra2	0	0	15	0.9946	3	0.995286	0	NA	0	NA
14587	Gfra3	0	0	6	0.9928	1	0.000142857	0	NA	0	NA
14588	Gfra4	0	0	18	1	1	0.989714	0	NA	0	NA
14590	Ggh	0	0	4	0.111	1	0.0927143	1	0.0025	0	NA
14593	Ggps1	0	0	1	0.7964	1	0.854571	0	NA	0	NA
14594	Ggta1	0	0	3	0.638	0	NA	0	NA	2	0.0182143
14595	B4galt1	0	0	3	1	3	1	0	NA	0	NA
14598	Ggt1	0	0	6	0.0308	0	NA	0	NA	0	NA
14599	Gh	0	0	7	0.5728	2	0.0378571	0	NA	0	NA
14600	Ghr	0	4	1	0.0072	0	NA	0	NA	0	NA
14601	Ghrh	0	0	2	0.5492	0	NA	0	NA	0	NA
14602	Ghrhr	0	0	8	0.0098	2	0.00471429	1	0.0042	2	0.0345
14603	Gif	0	0	6	0.7822	1	0.154714	1	0.8406	1	0
14605	Tsc22d3	0	0	1	0	1	0	0	NA	1	0.00807143
14607	Gip	0	0	2	0.0118	0	NA	0	NA	0	NA
14608	Gpr83	1	0	11	0.9646	3	0.138429	0	NA	2	0.0412143
14609	Gja1	0	0	9	1	3	0.988143	0	NA	1	0.003
14610	Gja10	0	0	3	1	0	NA	0	NA	1	0.00278571
14611	Gja3	0	0	7	1	2	0.997429	0	NA	0	NA
14612	Gja4	0	0	10	0.9986	0	NA	0	NA	2	0.599857
14613	Gja5	0	0	1	0.001	0	NA	0	NA	0	NA
14615	Gjc1	0	0	4	0.9998	1	0.999857	0	NA	0	NA
14616	Gja8	0	0	1	0.0016	0	NA	0	NA	1	0.0125
14617	Gjd2	0	0	2	1	1	0.000857143	0	NA	0	NA
14618	Gjb1	0	0	3	0.997	1	0.0235714	0	NA	1	0.772857
14619	Gjb2	0	0	6	0.99	2	0.854571	1	0.0011	1	0.000357143
14620	Gjb3	0	0	5	0.8978	1	0.793714	0	NA	0	NA
14621	Gjb4	0	0	4	1	0	NA	0	NA	1	0.01
14622	Gjb5	0	0	10	1	0	NA	0	NA	1	0.288643
14623	Gjb6	0	0	4	0.9738	2	0.974143	1	0.2698	0	NA
14625	Gykl1	0	0	3	0.9982	2	0.974714	0	NA	0	NA
14626	Gk2	0	0	3	0.9958	0	NA	0	NA	0	NA
14628	Ostm1	0	0	8	1	1	NA	0	NA	0	NA
14629	Gclc	0	0	10	1	1	0.0144286	1	0.0139	0	NA
14630	Gclm	0	0	11	1	2	0.0295714	0	NA	0	NA
14632	Gli1	0	0	10	0.999	1	0.000142857	0	NA	0	NA
14633	Gli2	0	0	8	0.9984	3	0.428714	0	NA	0	NA
14634	Gli3	0	0	11	0.9872	3	0.974429	0	NA	1	0.980214
14635	Galk1	0	2	15	0.9996	1	0.287714	1	0.441	2	0.00928571
14645	Glul	0	0	13	0.0378	3	0.097	0	NA	2	0.345286
14651	Hagh	0	0	11	1	0	NA	0	NA	0	NA
14652	Glp1r	0	1	5	0.9784	2	0.959286	0	NA	0	NA
14654	Glra1	0	0	3	0.0188	1	0.000142857	0	NA	1	0.379714
14657	Glra4	0	0	2	0.0064	2	0.00528571	1	0.0011	0	NA
14658	Glrb	0	0	3	0.9774	0	NA	0	NA	0	NA
14659	Glrp1	0	0	5	0.1986	2	0.150143	0	NA	1	0.00171429
14660	Gls	0	0	6	0.7618	2	0.006	0	NA	1	0.00314286
14661	Glud1	2	2	10	1	3	1	1	0.0033	1	0.0567857
14663	Glycam1	0	0	1	0.0002	0	NA	0	NA	1	0.00314286
14664	Slc6a9	0	0	24	1	4	0.657	0	NA	0	NA
14667	Gm2a	0	0	5	0.0532	0	NA	0	NA	0	NA
14670	Gnl1	0	0	21	1	2	0.716	1	0.024	1	0.000571429
14672	Gna11	0	0	12	1	4	0.619857	0	NA	0	NA
14673	Gna12	0	0	8	1	2	0.00214286	1	0.0066	1	0.0667857
14674	Gna13	0	0	17	0.9992	2	0.00242857	0	NA	2	0.007
14675	Gna14	0	2	8	0.0392	3	0.0101429	0	NA	1	0.00214286
14676	Gna15	0	0	7	1	1	0.625429	0	NA	1	0.000285714
14677	Gnai1	0	1	5	0.9894	2	0.0307143	0	NA	0	NA
14678	Gnai2	0	0	12	1	1	0.011	0	NA	0	NA
14679	Gnai3	0	0	4	1	0	NA	0	NA	1	0.0206429
14680	Gnal	0	0	11	1	2	0.0325714	0	NA	0	NA
14681	Gnao1	0	0	8	0.9972	2	0.998	0	NA	1	1
14682	Gnaq	0	0	16	1	4	1	0	NA	0	NA
14683	Gnas	0	0	21	0.995	5	0.863143	0	NA	0	NA
14685	Gnat1	4	4	4	0.9954	2	0.996714	0	NA	0	NA
14686	Gnat2	0	0	6	1	2	0.828	0	NA	1	0.931643
14687	Gnaz	1	0	16	0.9822	2	0.153571	0	NA	1	0.00164286
14688	Gnb1	0	0	17	0.9012	1	0.000142857	0	NA	0	NA
14693	Gnb2	0	0	8	1	2	1	0	NA	0	NA
14694	Gnb2l1	1	0	9	1	3	0.187714	0	NA	0	NA
14695	Gnb3	0	0	5	0.9996	0	NA	0	NA	1	0.848286
14696	Gnb4	0	0	1	0.0022	0	NA	0	NA	1	0.00321429
14697	Gnb5	0	0	5	0.9928	1	0.004	0	NA	0	NA
14699	Gngt1	0	0	2	0.0018	0	NA	1	0.0045	0	NA
14700	Gng10	0	0	8	0.9976	2	0.996286	0	NA	0	NA
14701	Gng12	0	0	14	0.925	2	0.0132857	0	NA	0	NA
14702	Gng2	0	0	2	0.976	0	NA	0	NA	0	NA
14704	Gng3	0	0	8	1	2	0.999714	0	NA	0	NA
14705	Bscl2	0	1	11	1	2	0.999714	0	NA	0	NA
14706	Gng4	0	0	9	0.9984	1	0.00271429	0	NA	0	NA
14707	Gng5	0	0	8	0.9994	0	NA	0	NA	0	NA
14708	Gng7	0	0	2	0.8004	0	NA	0	NA	0	NA
14709	Gng8	0	0	6	0.257	1	0	0	NA	0	NA
14710	Gngt2	0	0	6	0.3668	2	0.120429	0	NA	0	NA
14711	Gnmt	0	0	8	0.9986	0	NA	0	NA	0	NA
14712	Gnpat	2	2	6	0.1924	2	0.183429	0	NA	2	0.00621429
14714	Gnrh1	0	0	1	0.0034	1	0.00242857	0	NA	1	0.00871429
14715	Gnrhr	0	0	0	NA	0	NA	0	NA	1	0.0949286
14718	Got1	0	0	7	1	2	0.918143	1	0.9879	1	0.997857
14723	Gp1ba	0	0	3	0.0898	2	0.170143	0	NA	0	NA
14724	Gp1bb	0	0	19	0.9996	1	0.104857	1	0.3247	1	0.99
14725	Lrp2	0	0	1	0.0004	0	NA	0	NA	1	0.00742857
14726	Pdpn	0	0	5	0.2954	1	0.464857	0	NA	0	NA
14727	Gp49a	0	0	1	NA	0	NA	0	NA	0	NA
14728	Lilrb4	0	0	1	NA	0	NA	0	NA	1	0.0409286
14729	Gp5	0	0	18	0.3032	4	0.259857	4	0.2091	0	NA
14731	Gpaa1	0	0	8	1	3	0.996571	0	NA	0	NA
14732	Gpam	0	0	12	0.9992	3	0.200571	1	0.7074	2	0.772857
14733	Gpc1	0	0	8	0.9922	0	NA	0	NA	0	NA
14734	Gpc3	0	0	7	0.6356	1	0.523714	0	NA	0	NA
14735	Gpc4	0	0	5	0.9842	1	0.000142857	0	NA	0	NA
14738	Gpr12	0	0	12	1	1	0.985571	1	0.417	1	0.00121429
14739	S1pr2	0	0	7	0.9984	0	NA	0	NA	0	NA
14744	Gpr65	0	0	3	0.017	1	0.000571429	0	NA	0	NA
14745	Lpar1	0	1	2	1	2	0.997429	0	NA	0	NA
14747	Cmklr1	0	0	4	0.0106	1	0.000571429	0	NA	1	0.0735
14748	Gpr3	0	0	5	0.677	0	NA	0	NA	1	0.934929
14751	Gpi1	0	0	2	0.7304	1	0.785714	0	NA	0	NA
14755	Pigq	1	0	1	0.0012	0	NA	0	NA	1	0.00564286
14756	Gpld1	0	0	6	0.002	2	0.00128571	0	NA	0	NA
14758	Gpm6b	0	0	12	0.9932	1	0.0114286	1	0.0197	0	NA
14760	Gpr19	0	0	6	0.9246	1	0.871571	0	NA	0	NA
14761	Gpr27	0	0	27	1	3	1	0	NA	0	NA
14762	Gpr33	0	0	3	0.0088	0	NA	0	NA	0	NA
14763	Gpr37	0	0	1	0.0004	0	NA	0	NA	3	0.109214
14764	Ptgdr2	0	0	3	0.0614	0	NA	0	NA	0	NA
14765	Gpr50	0	0	13	0.5494	2	0.0491429	0	NA	0	NA
14766	Gpr56	0	0	6	0.0274	1	0.000285714	1	0.0009	0	NA
14767	Nmur1	0	0	9	1	3	0.921571	0	NA	1	0.000928571
14768	Lancl1	0	0	6	0.0034	0	NA	0	NA	0	NA
14772	Grk4	0	0	7	0.2582	0	NA	0	NA	1	0.00428571
14773	Grk5	0	0	8	0.9958	0	NA	0	NA	1	0.00171429
14775	Gpx1	0	0	6	0.9998	0	NA	0	NA	0	NA
14776	Gpx2	0	0	10	0.997	1	0	0	NA	1	0.0118571
14778	Gpx3	0	0	2	0.2918	0	NA	0	NA	0	NA
14780	Gpx5	0	0	3	0.0468	1	0.0478571	0	NA	0	NA
14782	Gsr	0	4	10	1	3	0.999429	0	NA	0	NA
14783	Grb10	1	0	3	0.992	0	NA	0	NA	0	NA
14784	Grb2	0	0	7	0.9674	0	NA	0	NA	0	NA
14786	Grb7	2	0	3	0.376	0	NA	0	NA	0	NA
14787	Rhpn1	0	0	9	0.1952	0	NA	0	NA	0	NA
14788	Gpr162	0	0	15	1	3	0.999143	0	NA	0	NA
14789	Leprel2	0	0	4	0.994	2	0.413429	0	NA	1	0.137
14790	Grcc10	0	0	7	0.9998	1	0	0	NA	1	0.0294286
14791	Emg1	0	0	5	0.325	1	0.0198571	0	NA	1	0.998
14792	Lpcat3	0	0	7	1	2	0.0645714	1	0.0079	0	NA
14793	Cdca3	0	0	8	1	3	1	0	NA	1	0.848286
14794	Spsb2	0	0	8	1	0	NA	0	NA	0	NA
14797	Aes	0	0	7	0.7674	0	NA	0	NA	0	NA
14799	Gria1	0	0	14	1	1	1	0	NA	0	NA
14800	Gria2	0	0	1	0.002	1	0.00228571	0	NA	2	0.995571
14802	Gria4	0	0	5	1	1	0.999857	0	NA	0	NA
14803	Grid1	0	0	16	0.9996	6	0.991857	0	NA	0	NA
14804	Grid2	0	0	6	0.9972	0	NA	0	NA	1	0.184857
14805	Grik1	0	0	2	0.6574	1	0.752714	0	NA	0	NA
14806	Grik2	0	0	4	1	1	0.999714	1	0.9998	0	NA
14807	Grik3	0	0	22	1	2	0.998714	0	NA	0	NA
14809	Grik5	0	0	16	1	4	0.00414286	1	0.0135	1	0.118929
14810	Grin1	0	0	18	1	5	0.977286	0	NA	0	NA
14811	Grin2a	0	0	5	0.9196	2	0	0	NA	0	NA
14812	Grin2b	0	0	11	1	2	0.998143	0	NA	0	NA
14813	Grin2c	0	0	12	0.1948	1	0.0545714	1	0.002	0	NA
14814	Grin2d	0	0	24	0.9998	3	0.994857	0	NA	0	NA
14815	Nr3c1	0	0	6	0.0576	1	0.000428571	0	NA	0	NA
14816	Grm1	1	0	3	0.0002	0	NA	0	NA	0	NA
14823	Grm8	0	0	0	NA	0	NA	0	NA	1	0.0255714
14824	Grn	1	0	10	0.0988	2	0.0275714	0	NA	0	NA
14825	Cxcl1	0	0	6	0.0504	1	0.0261429	0	NA	0	NA
14827	Pdia3	0	0	6	0.9948	2	0.874286	0	NA	0	NA
14828	Hspa5	0	0	12	0.9998	1	0.000142857	0	NA	0	NA
14829	Grpr	0	0	0	NA	0	NA	0	NA	2	0.0075
14836	Gsc	0	0	15	1	2	1	1	0.0003	0	NA
14840	Gsg1	0	0	9	1	1	0.021	0	NA	0	NA
14841	Gsg2	0	0	3	0.939	1	0.921	0	NA	0	NA
14842	Gsx1	0	0	32	1	1	0.672286	2	0.0375	1	0.999857
14843	Gsx2	0	0	15	1	3	0.999714	0	NA	1	0.000785714
14852	Gspt1	0	0	3	0.9808	1	0.315429	0	NA	2	0.110357
14853	Gspt2	0	0	5	1	1	1	0	NA	0	NA
14854	Gss	1	0	3	0.999	0	NA	0	NA	2	0.963786
14858	Gsta2	0	0	1	0.0162	0	NA	0	NA	2	0.0613571
14859	Gsta3	0	0	0	NA	0	NA	0	NA	1	0.0257857
14860	Gsta4	0	0	6	0.0586	1	0.0497143	0	NA	0	NA
14862	Gstm1	0	1	7	0.081	1	0.0164286	0	NA	1	0.00114286
14863	Gstm2	0	4	4	0.9998	1	0	0	NA	0	NA
14864	Gstm3	2	4	0	NA	0	NA	0	NA	0	NA
14865	Gstm4	0	3	4	0.5946	1	0.448714	0	NA	1	0.0138571
14866	Gstm5	0	0	9	0.991	3	0.993571	1	0.9942	1	0.00521429
14867	Gstm6	0	0	8	0.3806	1	0.00557143	0	NA	2	0.0321429
14870	Gstp1	0	4	5	0.0022	0	NA	0	NA	0	NA
14871	Gstt1	0	0	0	NA	0	NA	0	NA	0	NA
14872	Gstt2	0	0	5	0.4406	0	NA	0	NA	1	0.00692857
14873	Gsto1	0	0	8	0.0084	1	0	0	NA	0	NA
14874	Gstz1	0	0	4	0.093	1	0.00114286	0	NA	0	NA
14884	Gtf2h1	0	0	8	0.9784	0	NA	0	NA	0	NA
14885	Gtf2h4	0	0	23	1	6	0.917571	1	0.0082	1	0.305714
14886	Gtf2i	0	0	10	1	2	0.954571	1	0.4588	0	NA
14894	Cfap20	0	0	7	0.0102	2	0.000857143	0	NA	1	NA
14897	Trip12	0	0	3	0.9738	0	NA	0	NA	2	0.982929
14904	Gtpbp1	0	0	7	0.064	1	0.0651429	0	NA	0	NA
14911	Thumpd3	0	0	5	0.853	0	NA	0	NA	0	NA
14912	Nkx6-2	0	0	16	1	4	0.989571	2	0.9678	0	NA
14913	Guca1a	0	0	6	0.976	3	0.125286	1	0.0058	2	0.2735
14915	Guca2a	0	0	3	0.1794	1	0.128143	0	NA	0	NA
14916	Guca2b	0	0	2	0.0664	0	NA	0	NA	1	0.000571429
14917	Gucy2c	0	0	2	0.9862	1	NA	0	NA	1	0.00157143
14918	Gucy2d	0	0	6	0.023	1	0.00414286	1	0.0111	0	NA
14919	Gucy2e	0	0	2	0.085	0	NA	0	NA	0	NA
14923	Guk1	0	0	5	1	0	NA	0	NA	2	0.589286
14924	Magi1	1	0	4	0.0514	0	NA	1	0.0215	3	0.9745
14933	Gyk	0	0	1	0.2172	0	NA	0	NA	0	NA
14934	Gypa	0	0	1	0.0064	0	NA	0	NA	0	NA
14936	Gys1	0	0	4	0.9986	3	0.999	0	NA	1	0.111929
14938	Gzma	0	1	3	0.0914	0	NA	0	NA	1	0.000785714
14939	Gzmb	0	1	3	0.5148	1	0.411429	0	NA	1	0.000214286
14940	Gzmc	0	0	0	NA	0	NA	0	NA	1	0.0285714
14941	Gzmd	0	0	0	NA	0	NA	0	NA	1	0.0182857
14942	Gzme	0	0	0	NA	0	NA	0	NA	0	NA
14943	Gzmf	1	0	0	NA	0	NA	0	NA	1	0.0249286
14944	Gzmg	0	0	2	0.0018	0	NA	0	NA	1	0.0158571
14945	Gzmk	0	0	4	0.4616	3	0.211429	0	NA	1	0.669286
14950	H13	0	0	10	0.9994	4	0.999571	0	NA	0	NA
14955	H19	0	0	6	0.669	2	0.714	0	NA	1	0.00128571
14957	Hist1h1d	0	0	7	0.9978	1	0.0112857	0	NA	0	NA
14958	H1f0	0	1	11	0.9954	2	0.011	0	NA	0	NA
14960	H2-Aa	0	0	1	0.0024	0	NA	0	NA	1	0.00264286
14961	H2-Ab1	0	0	10	0.521	2	0.654429	0	NA	0	NA
14962	Cfb	0	0	4	0.9936	2	0.980714	0	NA	1	0.000642857
14963	H2-Bl	0	0	1	0.0204	1	0.0205714	0	NA	1	NA
14964	H2-D1	0	0	11	0.9994	2	0.399	1	0	0	NA
14969	H2-Eb1	0	0	4	0.013	0	NA	0	NA	0	NA
14972	H2-K1	0	0	3	0.0978	2	0.132571	0	NA	1	NA
14976	Pfdn6	0	0	7	0.8666	0	NA	0	NA	1	0.410643
14977	Slc39a7	0	0	19	0.9992	2	0.960857	0	NA	2	0.987429
14979	H2-Ke6	0	0	22	0.9992	4	0.960857	0	NA	2	0.987429
14985	H2-M10.1	0	0	1	0.0088	1	0.0121429	0	NA	0	NA
14990	H2-M2	0	0	3	0.878	0	NA	0	NA	0	NA
14991	H2-M3	0	0	1	0.0016	1	0.0102857	0	NA	1	0.0181429
14997	H2-M9	0	0	2	0.005	0	NA	0	NA	1	0.015
14998	H2-DMa	0	1	15	0.872	3	0.894857	0	NA	1	0.00257143
14999	H2-DMb1	0	0	3	0.5992	0	NA	0	NA	0	NA
15000	H2-DMb2	0	2	5	0.0822	0	NA	0	NA	0	NA
15001	H2-Oa	0	0	12	0.0204	3	0.0252857	0	NA	2	0.002
15002	H2-Ob	1	0	2	0.0662	1	0.00585714	0	NA	0	NA
15006	H2-Q1	2	3	6	0.9996	1	0.479571	0	NA	0	NA
15007	H2-Q10	0	0	12	1	2	0.871	1	0.005	0	NA
15013	H2-Q2	0	0	6	0.986	3	0.926857	0	NA	0	NA
15015	H2-Q4	0	0	5	0.9692	1	0.970286	0	NA	0	NA
15016	H2-Q5	0	0	6	0.9928	2	0.389571	0	NA	0	NA
15018	H2-Q7	0	0	6	0.9592	2	0.951429	0	NA	0	NA
15024	H2-T10	0	0	3	0.0676	0	NA	0	NA	0	NA
15039	H2-T22	0	0	2	0.1066	1	0.0638571	0	NA	0	NA
15040	H2-T23	0	0	7	0.993	2	0.838714	0	NA	1	NA
15042	H2-T24	0	0	1	0.0372	0	NA	0	NA	1	0.359071
15043	H2-T3	0	0	2	0.0058	0	NA	0	NA	0	NA
15061	Ifi44l	0	0	1	0.048	1	0.0514286	0	NA	1	0.0794286
15064	Mr1	0	0	2	0.053	1	0.003	0	NA	1	0.1455
15077	Hist2h3c1	0	0	15	1	4	1	0	NA	1	0.00764286
15078	H3f3a	0	0	6	1	2	0.00757143	0	NA	0	NA
15081	H3f3b	0	0	3	1	1	1	0	NA	0	NA
15107	Hadh	0	0	4	0.342	2	0.395571	0	NA	1	0.0131429
15108	Hsd17b10	0	0	6	0.9984	0	NA	0	NA	0	NA
15109	Hal	0	0	5	0.9992	2	0.0321429	0	NA	0	NA
15110	Hand1	0	0	12	1	3	0.999	1	0.0008	0	NA
15111	Hand2	0	0	11	1	3	0.992429	1	0.0711	0	NA
15112	Hao1	2	4	5	0.9982	2	0.994143	1	0.9401	0	NA
15114	Hap1	0	0	6	0.0762	1	0.0234286	0	NA	0	NA
15115	Hars	0	0	13	1	0	NA	0	NA	0	NA
15116	Has1	0	0	7	0.9974	0	NA	0	NA	1	0.0316429
15117	Has2	0	0	3	0.9994	1	0.102	0	NA	0	NA
15118	Has3	0	0	14	0.991	1	0.431857	0	NA	0	NA
15126	Hba-x	0	0	8	0.8958	3	0.0314286	0	NA	1	0.00535714
15132	Hbb-bh1	0	0	2	0.0098	0	NA	0	NA	2	0.0284286
15135	Hbb-y	0	0	0	NA	0	NA	0	NA	0	NA
15139	Hc	0	0	6	0.2728	2	0.003	0	NA	1	0.0102857
15159	Hccs	0	0	1	0.9988	0	NA	0	NA	0	NA
15160	Serpind1	0	0	0	NA	0	NA	0	NA	1	0.00607143
15161	Hcfc1	0	0	2	1	2	1	0	NA	0	NA
15162	Hck	0	1	6	0.621	1	0.000285714	0	NA	0	NA
15163	Hcls1	0	0	2	0.4106	0	NA	0	NA	2	0.0277857
15165	Hcn1	0	0	7	1	0	NA	0	NA	2	0.111714
15166	Hcn2	0	0	13	0.9918	0	NA	0	NA	1	0.0125
15168	Hcn3	0	0	7	0.9906	1	0.00242857	1	0.0061	1	0.00157143
15170	Ptpn6	0	1	12	1	4	0.992571	1	0.0008	0	NA
15171	Hcrt	0	0	17	1	1	0.000428571	0	NA	0	NA
15182	Hdac2	0	0	7	0.9992	1	0.00214286	0	NA	2	0.00221429
15183	Hdac3	0	0	3	0.4078	1	0.000714286	0	NA	0	NA
15184	Hdac5	0	0	6	0.9958	2	0.997	1	NA	0	NA
15185	Hdac6	2	0	5	0.0902	1	0.002	0	NA	0	NA
15186	Hdc	0	0	3	0.0108	2	0.002	0	NA	0	NA
15191	Hdgf	0	0	8	0.9212	1	0.00714286	0	NA	0	NA
15192	Hdgfl1	0	0	5	0.037	2	0.0767143	0	NA	2	0.0671429
15193	Hdgfrp2	0	0	13	1	0	NA	0	NA	0	NA
15194	Htt	0	0	7	0.2278	1	0.0341429	0	NA	0	NA
15199	Hebp1	0	0	5	0.5868	3	0.0667143	0	NA	0	NA
15200	Hbegf	0	0	6	0.9944	1	0.585571	0	NA	1	0.00242857
15201	Hells	1	0	4	0.132	1	0.000571429	0	NA	1	0.00157143
15202	Hemt1	1	0	0	NA	0	NA	0	NA	1	0.0154286
15203	Heph	0	0	3	0.0542	0	NA	0	NA	0	NA
15204	Herc2	1	0	10	0.253	2	0.00714286	3	0.01	0	NA
15205	Hes1	0	0	24	1	5	1	0	NA	0	NA
15206	Hes2	0	0	12	1	2	0.999714	0	NA	1	0.999286
15207	Hes3	0	0	23	0.9994	6	0.792143	0	NA	2	0.488929
15208	Hes5	0	0	18	1	4	1	1	0.9995	0	NA
15209	Hesx1	0	0	2	0.6468	0	NA	0	NA	0	NA
15211	Hexa	4	4	8	0.8428	2	0.801286	0	NA	0	NA
15212	Hexb	0	0	2	0.0024	1	0.002	1	0.0004	0	NA
15213	Hey1	0	0	9	0.9994	3	0.996	1	0.9869	1	0.00278571
15214	Hey2	0	0	4	0.96	1	0.03	0	NA	0	NA
15216	Hfe	0	0	1	0.0036	0	NA	0	NA	0	NA
15218	Foxn1	0	0	5	0.7614	1	0.187571	0	NA	0	NA
15220	Foxq1	0	0	21	0.9996	4	0.0232857	0	NA	0	NA
15221	Foxd3	0	0	17	1	2	0.999714	0	NA	0	NA
15223	Foxj1	0	0	7	0.2532	0	NA	0	NA	0	NA
15227	Foxf1	0	0	28	1	4	0.00628571	0	NA	0	NA
15228	Foxg1	0	0	19	1	5	1	0	NA	0	NA
15229	Foxd1	0	0	11	0.9976	0	NA	2	0.9973	0	NA
15233	Hgd	2	0	2	0.229	1	0.00714286	1	0.03	0	NA
15234	Hgf	0	0	4	0.9772	2	0.983714	0	NA	0	NA
15235	Mst1	0	0	19	1	4	0.968857	0	NA	2	0.492857
15239	Hgs	0	0	5	0.0144	2	0.000428571	0	NA	0	NA
15242	Hhex	0	0	20	1	2	0.00728571	0	NA	1	0.508214
15245	Hhip	4	0	2	0.0044	0	NA	0	NA	0	NA
15247	Hiat1	0	0	2	0.0014	0	NA	0	NA	0	NA
15248	Hic1	0	0	29	1	6	0.999857	1	0.9998	1	0.00128571
15251	Hif1a	0	0	9	0.9926	0	NA	0	NA	0	NA
15254	Hint1	0	0	12	0.9988	1	0.000142857	0	NA	0	NA
15257	Hipk1	0	0	3	0.7102	1	0.532286	0	NA	0	NA
15258	Hipk2	0	0	7	0.999	2	0.974571	0	NA	1	0.128357
15259	Hipk3	0	0	9	1	1	0.222714	1	0.0003	2	0.00614286
15260	Hira	0	0	8	0.998	1	0.001	0	NA	0	NA
15270	H2afx	0	1	10	1	1	0.997	0	NA	0	NA
15273	Hivep2	1	2	21	1	3	0.998857	0	NA	0	NA
15275	Hk1	0	0	11	1	1	0.015	0	NA	0	NA
15277	Hk2	0	0	3	0.1864	1	0.167857	0	NA	0	NA
15284	Hlx	0	0	8	0.6994	2	0.001	0	NA	0	NA
15285	Mnx1	0	0	18	1	1	0.0362857	1	0.0802	1	0.00385714
15288	Hmbs	0	0	9	1	1	0.997	0	NA	0	NA
15312	Hmgn1	0	0	3	0.265	1	0.0248571	0	NA	0	NA
15353	Hmg20b	0	0	15	1	3	0.996571	0	NA	0	NA
15354	Hmgb3	0	0	12	0.9984	3	0.998857	0	NA	0	NA
15356	Hmgcl	0	0	7	0.1086	2	0.0975714	0	NA	0	NA
15357	Hmgcr	0	0	2	1	1	1	0	NA	2	0.917714
15360	Hmgcs2	0	0	5	0.0116	1	0.000285714	0	NA	1	0.610143
15361	Hmga1	0	0	24	0.9992	0	NA	0	NA	1	0.00664286
15364	Hmga2	0	0	6	1	1	0.000142857	0	NA	2	0.128714
15366	Hmmr	0	0	0	NA	0	NA	0	NA	0	NA
15368	Hmox1	0	0	3	0.0314	1	0.038	0	NA	0	NA
15369	Hmox2	0	0	8	0.8466	1	0.00385714	0	NA	0	NA
15370	Nr4a1	4	0	9	1	2	0.808143	0	NA	0	NA
15371	Hmx1	0	0	13	1	1	0.00814286	1	0.9994	1	0.00692857
15372	Hmx2	0	0	21	1	4	0.999714	0	NA	0	NA
15373	Hmx3	0	0	18	1	2	0.754143	0	NA	0	NA
15374	Hn1	0	0	6	1	1	NA	0	NA	0	NA
15375	Foxa1	0	0	11	1	4	1	0	NA	1	0.9995
15376	Foxa2	0	0	14	1	2	1	0	NA	0	NA
15377	Foxa3	0	1	9	1	2	1	1	0.9962	1	0.000714286
15378	Hnf4a	0	0	7	0.4772	3	0.0275714	0	NA	0	NA
15379	Onecut1	0	0	16	0.9998	1	0.999	0	NA	1	0.996
15381	Hnrnpc	0	0	7	1	1	0.999714	0	NA	0	NA
15384	Hnrnpab	0	0	5	1	2	0.698714	0	NA	0	NA
15387	Hnrnpk	0	0	2	1	2	1	0	NA	0	NA
15388	Hnrnpl	0	0	17	1	3	0.0932857	0	NA	0	NA
15394	Hoxa1	0	0	9	1	2	1	0	NA	1	0.132714
15395	Hoxa10	0	0	11	1	1	0.994429	0	NA	0	NA
15396	Hoxa11	0	0	6	1	2	0.999571	0	NA	0	NA
15398	Hoxa13	0	0	10	1	1	0.00114286	0	NA	0	NA
15399	Hoxa2	0	0	11	1	1	0.000285714	0	NA	0	NA
15400	Hoxa3	0	0	13	1	4	0.181429	1	0.2497	0	NA
15401	Hoxa4	0	0	10	0.9996	0	NA	1	0.9993	1	0.477714
15402	Hoxa5	0	0	9	1	1	0.0204286	0	NA	0	NA
15403	Hoxa6	0	0	15	1	2	0.999714	1	0.992	0	NA
15404	Hoxa7	0	0	11	1	2	1	0	NA	0	NA
15405	Hoxa9	0	0	16	1	3	0.991857	1	1	0	NA
15407	Hoxb1	0	0	4	0.9954	0	NA	0	NA	0	NA
15408	Hoxb13	0	0	2	0.0074	0	NA	0	NA	0	NA
15410	Hoxb3	0	0	9	1	2	1	0	NA	0	NA
15412	Hoxb4	0	0	18	1	3	1	0	NA	1	0.006
15413	Hoxb5	0	0	8	1	1	0.978429	0	NA	0	NA
15414	Hoxb6	0	0	12	1	1	0.978429	0	NA	0	NA
15415	Hoxb7	0	0	12	1	1	0.998143	1	0.998	0	NA
15416	Hoxb8	0	0	13	1	3	0.998714	2	0.9991	0	NA
15417	Hoxb9	0	0	12	1	1	0.642429	0	NA	0	NA
15421	Hoxc12	0	0	11	1	2	0.999714	0	NA	1	0.00207143
15422	Hoxc13	0	0	6	1	0	NA	0	NA	0	NA
15423	Hoxc4	0	0	2	1	0	NA	1	1	0	NA
15424	Hoxc5	0	0	7	1	1	0.343714	0	NA	2	0.00678571
15425	Hoxc6	0	0	4	1	0	NA	0	NA	0	NA
[truncated: 18,289 more rows]
